# Supplementary material for: Comparative Physiological and Proteomic Analyses Reveal the Mechanisms of Brassinolide-Mediated Tolerance to Calcium Nitrate Stress in Tomato
Source: Front Plant Sci. 2021 Nov 17;12:724288. doi: 10.3389/fpls.2021.724288 (PMC8636057; doi:10.3389/fpls.2021.724288)
Supplement: Supplementary file 2 [file Data_Sheet_2.XLSX]

## Sheet: Table S1
Table S1 Summary of MS/MS spectrum database search analysis of Tomato seedlng leaves
Total spectra	Peptide spectrum match	Peptides	Identified proteins
419939	117757	25486	5670

## Sheet: Table S2
Table S2 Quantity analysis of all identified peptides
Sequence	# PSMs	# Proteins	# Protein Groups	Protein Group Accessions	Modifications	MH+ [Da]	q-Value	PEP	A2	IonScore A2	Exp Value A2	B2	IonScore B2	Exp Value B2	C2	IonScore C2	Exp Value C2	# Missed Cleavages
FVQAGSEVSALLGR	65	4	1	A0A0C5CEC7	N-Term(iTRAQ8plex)	1737.98	0	3.704e-17	High	125.94	4.1768e-12	High	125.58	4.53778e-12	High	121.4	1.14099e-11	0
VATPAQAQEVHAELR	58	1	1	K4BPK4	N-Term(iTRAQ8plex)	1924.06	0	1.463e-17	High	123.39	8.49853e-12	High	130.49	1.73748e-12	High	96.67	3.97188e-09	0
AADVIAAANTAAEVALR	34	2	2	K4CA68;K4C3A3	N-Term(iTRAQ8plex)	1931.08	0	5.751e-16	High	120.88	1.80465e-11	High	116.6	4.84589e-11	High	116.6	4.80214e-11	0
NMITGTSQADCAVLIIDSTTGGFEAGISK	59	3	3	P17786;K4DAC6;K4C424	N-Term(iTRAQ8plex); C11(Carbamidomethyl); K29(iTRAQ8plex)	3565.82	0	1.085e-20	High	120.59	1.30509e-11	High	85.28	4.4176e-08	High	88.58	2.06627e-08	0
ANTFVAEVLGLDPR	34	2	2	Q645M9;K4B6N4	N-Term(iTRAQ8plex)	1806	0	3.318e-17	High	114.46	7.34098e-11	High	100.68	1.71868e-09	High	108.49	2.90238e-10	0
VEGGGLSGQAQAISLGIAR	16	1	1	K4BV58	N-Term(iTRAQ8plex)	2088.17	0	4.592e-17	High	111.95	1.64672e-10	High	95.6	6.81672e-09	High	114.48	9.01821e-11	0
VAEEVIFGQDNVTTGASNDFMQVSR	6	2	1	K4BVV2	N-Term(iTRAQ8plex)	3018.47	0	1.454e-15	High	111.87	4.68093e-11	High	45.75	0.000203545	High	80.73	6.46638e-08	0
VAAQVEDGPCVTYIGEGGSGNFVK	9	1	1	K4DFU3	N-Term(iTRAQ8plex); C10(Carbamidomethyl); K24(iTRAQ8plex)	3062.57	0	6.428e-15	High	111.86	1.06867e-10	High	71.02	1.24137e-06	High	92.31	9.37046e-09	0
DLSSMLTLAVQNPAAASGR	23	2	1	K4CUE5	N-Term(iTRAQ8plex)	2206.18	0	5.203e-18	High	110.94	1.36512e-10	High	117.22	3.36665e-11	High	76.81	3.77293e-07	0
SLAEGEDVEYQIESGSDGR	12	1	1	K4B3Z2	N-Term(iTRAQ8plex)	2345.09	0	4.187e-18	High	109.83	2.85978e-11	High	76.86	7.2122e-08	High	69.85	3.05367e-07	0
AGTSGSVAPQAGFVTFDER	5	1	1	K4B490	N-Term(iTRAQ8plex)	2201.11	0	3.68e-19	High	109.82	1.19867e-10	High	44.84	0.000331376	High	45.14	0.00034294	0
ELIAVANPSEVDQVQLNR	12	1	1	K4DBV1	N-Term(iTRAQ8plex)	2299.25	0	1.572e-13	High	108.69	2.96104e-10	High	81.63	1.56652e-07	High	91.05	1.70004e-08	0
IFNVLGEPVDNLGPVDTSTTSPIHR	104	3	1	A0A0C5CEC7	N-Term(iTRAQ8plex)	2982.57	0	3.975e-18	High	107.69	3.48942e-10	High	111.71	1.38616e-10	High	97.81	3.47712e-09	0
VTVTQLAAAGNSGNSQSSDVALR	8	1	1	K4B504	N-Term(iTRAQ8plex)	2550.35	0	3.015e-18	High	106.92	3.78018e-10	High	104.71	5.15549e-10	High	84.38	6.65676e-08	0
AMEDAIEAMNGMDLDGR	9	1	1	K4B256	N-Term(iTRAQ8plex)	2142.95	0	3.252e-15	High	106.62	2.39548e-11	High	84.01	7.54664e-09	High	83.12	5.85034e-09	0
QIGVIGWGSQGPAQAQNLR	10	2	2	K4CFM5;K4DCH1	N-Term(iTRAQ8plex)	2284.24	0	6.535e-19	High	106.56	4.39393e-10	High	104.97	6.25695e-10	High	104.65	6.7868e-10	0
VSEMLGNVNTSSALSAFER	14	1	1	K4D5F9	N-Term(iTRAQ8plex)	2316.17	0	3.256e-17	High	106.39	2.56021e-10	High	117.57	2.01232e-11	High	106.2	2.83062e-10	0
MVYDYYASGAEDQWTLAENR	32	2	2	K4CGI6;K4CXT9	N-Term(iTRAQ8plex)	2686.22	0	9.908e-17	High	106.34	4.06479e-11	High	98.09	3.33763e-10	High	100.17	1.87514e-10	0
GLVPLAGSNNESWCQGLDGLASR	80	2	2	K4B6C3;K4BAW0	N-Term(iTRAQ8plex); C14(Carbamidomethyl)	2705.34	0	1.01e-17	High	105.73	2.39234e-10	High	103.51	4.7908e-10	High	100.84	8.77707e-10	0
QFLGMTSGGLGAYSDSR	21	1	1	K4BY59	N-Term(iTRAQ8plex)	2051.01	0	7.359e-15	High	105.5	1.76149e-10	High	82.85	3.2425e-08	High	74.77	1.8005e-07	0
INSASAIATGVVLGSFEDNR	24	3	2	Q10712;O24022	N-Term(iTRAQ8plex)	2325.24	0	2.22e-19	High	105.48	5.43627e-10	High	79.85	1.91501e-07	High	102.79	1.00469e-09	0
VENLYEGPLDDAYANAIR	18	3	2	K4CL74;K4CL75	N-Term(iTRAQ8plex)	2327.17	0	1.76e-15	High	105.34	2.80719e-10	High	92.85	5.60304e-09	High	102.65	5.37818e-10	0
TSYGFDVILSSTTGPAFNAGR	56	3	1	A0A0C5CEC1	N-Term(iTRAQ8plex)	2465.26	0	9.706e-16	High	105.07	4.52755e-10	High	66.68	2.85661e-06	High	94.29	5.13901e-09	0
ATGGSSESSEPSASVELNSR	9	1	1	K4CF48	N-Term(iTRAQ8plex)	2256.08	0	3.097e-16	High	104.26	1.79987e-10	High	96.03	1.13504e-09	High	103.72	1.99571e-10	0
VEVGTATTDASTDEWLEGTAYSQSLSNK	4	1	1	K4D181	N-Term(iTRAQ8plex); K28(iTRAQ8plex)	3568.79	0	1.719e-14	High	103.31	5.52991e-10	High	91.72	6.72977e-09	High	78.9	1.20451e-07	0
GVITASAGNHAQGVALAGQR	17	1	1	P25306	N-Term(iTRAQ8plex)	2182.19	0	1.955e-16	High	103.2	1.21333e-09	High	101.02	1.96879e-09	High	119.14	3.02309e-11	0
VTADDFVFSGLAATGK	142	1	1	K4CE39	N-Term(iTRAQ8plex); K16(iTRAQ8plex)	2207.22	0	8.016e-16	High	102.93	9.54995e-10	High	106.79	4.21964e-10	High	106.18	4.72341e-10	0
EEMENALNNLNGVELDGR	7	1	1	K4CWC2	N-Term(iTRAQ8plex)	2321.14	0	2.114e-17	High	102.81	3.69138e-10	High	80.75	5.88977e-08	High	99.36	6.66297e-10	0
AIALSPNATISAVGSR	6	1	1	K4BTL1	N-Term(iTRAQ8plex)	1832.05	0	2.162e-13	High	102.8	9.63022e-10	High	102.75	9.76827e-10	High	99.23	2.25664e-09	0
TLGSSATQATSEPSASAPTSR	8	1	1	K4B9Y4	N-Term(iTRAQ8plex)	2311.16	0	4.236e-18	High	102.21	6.43256e-10	High	120.8	8.52558e-12	High	104.56	3.41197e-10	0
FASEVAGVEDLGMLGR	9	1	1	K4D5V2	N-Term(iTRAQ8plex)	1955.01	0	3.432e-13	High	102.12	7.45721e-10	High	94.53	4.03465e-09	High	68.36	1.67034e-06	0
AQPGVTATDVNVDEVR	6	1	1	K4D834	N-Term(iTRAQ8plex)	1975.03	0	8.909e-14	High	101.7	1.07835e-09	High	96.67	3.46598e-09	High	73.18	7.74151e-07	0
EVQDSVCAALEDVDGGGK	10	1	1	K4CX44	N-Term(iTRAQ8plex); C7(Carbamidomethyl); K18(iTRAQ8plex)	2457.21	0	1.923e-15	High	101.23	6.40352e-10	High	56.65	2.16272e-05	High	91.87	6.56631e-09	0
ELVADDAWLNGEFISTVQQR	13	1	1	K4CW40	N-Term(iTRAQ8plex)	2595.36	0	9.471e-16	High	101.15	1.23545e-09	High	112.08	1.06854e-10	High	97.42	2.40908e-09	0
LNPLVSSLSLYDIAGTPGVAADVSHINTR	22	2	1	K4CGU8	N-Term(iTRAQ8plex)	3284.75	0	1.39e-20	High	101.1	1.60683e-09	High	80.81	1.78833e-07	High	83.14	1.06036e-07	0
TEVGYSQGYLDNPTYEDICSGNTFHSEVVR	12	1	1	G3K2M4	N-Term(iTRAQ8plex); C19(Carbamidomethyl)	3741.72	0	9.702e-17	High	100.89	1.99603e-10	High	82.64	1.38848e-08	High	112.57	1.21737e-11	0
VLTMESQADALNQLTSDELEGK	12	1	1	K4D5F9	N-Term(iTRAQ8plex); K22(iTRAQ8plex)	3000.54	0	1.284e-15	High	100.67	1.40554e-09	High	96.63	3.80223e-09	High	111.82	1.04239e-10	0
GMAVIDTGAPISVPVGGATLGR	43	3	1	A0A0C5CEC7	N-Term(iTRAQ8plex)	2343.3	0	3.056e-16	High	100.62	2.10672e-09	High	64.21	9.23632e-06	High	106.17	6.14735e-10	0
GLYDNTSDDQQDIAR	211	1	1	K4D489	N-Term(iTRAQ8plex)	2014.96	0	4.868e-11	High	100.51	3.24558e-10	High	91.25	2.47465e-09	High	103.14	1.79557e-10	0
AIELPDAMENAGAALIR	36	1	1	K4DAD5	N-Term(iTRAQ8plex)	2059.11	0	5.687e-15	High	100.45	1.87978e-09	High	95.55	5.2797e-09	High	94.86	6.27049e-09	0
GLVPLAGSNDESWCQGLDGLASR	53	1	1	K4B3P9	N-Term(iTRAQ8plex); C14(Carbamidomethyl)	2706.35	0	4.458e-18	High	100.16	8.04797e-10	High	113.41	4.67438e-11	High	109.27	1.00559e-10	0
VEVGTATTDASTDEWLQGTAYSQSQANK	5	1	1	K4B3X8	N-Term(iTRAQ8plex); K28(iTRAQ8plex)	3566.76	0	5.424e-17	High	99.97	1.0019e-09	High	37.47	0.00173689	High	91.54	6.97948e-09	0
LASVPSGGGGGVAVAVSGGGGAAAPAAEEK	57	1	1	K4D9W7	N-Term(iTRAQ8plex); K30(iTRAQ8plex)	3059.66	0	2.336e-18	High	99.41	2.57168e-09	High	91.23	1.67998e-08	High	90.2	2.08188e-08	0
AGSMDNGDGIAVGWLGHPIFR	22	2	1	A0A0U1ZHN2	N-Term(iTRAQ8plex)	2474.24	0	1.308e-17	High	98.63	1.21323e-09	High	101.66	6.72104e-10	High	70.37	8.35683e-07	0
GVTTIIGGGDSVAAVEK	48	2	2	K4CHY3;K4CHY4	N-Term(iTRAQ8plex); K17(iTRAQ8plex)	2182.25	0	6.809e-20	High	98.55	3.31637e-09	High	88.24	3.66673e-08	High	82.46	1.37913e-07	0
VDHQTQIDESQEADESANENLDCSLSSR	6	1	1	K4BDZ9	N-Term(iTRAQ8plex); C23(Carbamidomethyl)	3481.56	0	5.519e-19	High	98.32	1.61954e-10				High	91.07	8.59791e-10	0
GVNPDEAVAYGAAVQGGILSGEGGDETK	10	4	2	K4BI68;K4CPS8	N-Term(iTRAQ8plex); K28(iTRAQ8plex)	3269.67	0	1.266e-16	High	98.17	2.56041e-09	High	95.65	4.07044e-09	High	75.97	4.26187e-07	0
CINCDGAGGLTCTTCQGSGIQPR	6	1	1	K4BVL1	N-Term(iTRAQ8plex); C1(Carbamidomethyl); C4(Carbamidomethyl); C12(Carbamidomethyl); C15(Carbamidomethyl)	2787.26	0	9.35e-17	High	97.81	2.48365e-10	High	104.48	4.63386e-11	High	117.48	3.03703e-12	0
AIASISAGNDESIGTMIADAIDK	29	1	1	K4DAD5	N-Term(iTRAQ8plex); K23(iTRAQ8plex)	2871.51	0	1.499e-14	High	97.71	3.06675e-09	High	98.35	2.58074e-09	High	101.93	1.17341e-09	0
DLGSLVAFEDGTSTSYALMSSQDR	3	1	1	K4BGM2	N-Term(iTRAQ8plex)	2854.36	0	2.434e-15	High	97.59	7.92522e-10	High	85.41	1.42431e-08	High	89.88	5.14008e-09	0
DEGLELYEDMVLGR	5	2	2	K4DC29;K4DC28	N-Term(iTRAQ8plex)	1942.96	0	1.102e-12	High	97.51	1.29516e-09	High	97.8	1.2198e-09	High	55.77	2.01286e-05	0
EGLLVGISSGAAAAAAIK	54	1	1	K4CVI4	N-Term(iTRAQ8plex); K18(iTRAQ8plex)	2207.31	0	1.343e-15	High	97.2	3.68707e-09	High	77.77	3.23356e-07	High	79.12	2.32677e-07	0
SAEYMTHAPLGSLNSVGGVATEINAVNYVSPR	31	1	1	A0A0C5C9Q9	N-Term(iTRAQ8plex)	3608.82	0	5.11966e-18	High	96.96	2.82928e-09	High	61.39	1.02018e-05	High	99.78	1.52534e-09	0
GTVDLAGTNGETTTQGFDSLGAR	12	1	1	K4CHR6	N-Term(iTRAQ8plex)	2572.28	0	4.773e-16	High	96.89	1.8418e-09	High	91.19	6.91897e-09	High	105.04	2.78862e-10	0
DNFSVADLSAALNAGDR	7	1	1	K4BZD5	N-Term(iTRAQ8plex)	2040.04	0	2.554e-15	High	96.81	2.32421e-09	High	91.42	7.17502e-09	High	85.32	2.76139e-08	0
ADLNVPLDDSQNITDDTR	107	1	1	K4CHY4	N-Term(iTRAQ8plex)	2306.13	0	9.187e-16	High	96.77	1.2833e-09	High	88.27	8.8617e-09	High	92.18	3.69258e-09	0
MGINPIMMSAGELESGNAGEPAK	74	2	2	K4D489;K4CRD4	N-Term(iTRAQ8plex); M8(Oxidation); K23(iTRAQ8plex)	2928.47	0	1.301e-17	High	96.62	2.68947e-09	High	74.15	4.69202e-07	High	82.65	6.84495e-08	0
ALVAPASLIAQNAGVEGEVVVEK	18	2	2	K4DAD5;K4C9L7	N-Term(iTRAQ8plex); K23(iTRAQ8plex)	2872.64	0	1.07e-16	High	96.19	4.82075e-09	High	70.14	1.89298e-06	High	83.91	8.00693e-08	0
AIASISAGNDESIGTMIADAIDK	4	1	1	K4DAD5	N-Term(iTRAQ8plex); M16(Oxidation); K23(iTRAQ8plex)	2887.5	0	2.121e-13	High	96.16	4.33364e-09	High	61.8	1.24541e-05	High	81.25	1.34606e-07	0
AFNPTQAEETYSMVTANR	20	1	1	A0A0C5CUN5	N-Term(iTRAQ8plex)	2334.12	0	1.95e-14	High	96.07	1.35945e-09	High	89.05	6.65815e-09	High	98.58	7.21113e-10	0
AGDSSAEELATATQVQGPYLPITR	15	1	1	K4CMT7	N-Term(iTRAQ8plex)	2779.43	0	1.755e-14	High	95.95	3.4049e-09	High	43.78	0.000554901	High	108.78	1.77462e-10	0
DTTLNGGVEQMYTEMASR	11	2	2	K4B846;K4CJE2	N-Term(iTRAQ8plex)	2307.1	0	1.539e-17	High	95.78	9.24843e-10	High	96.06	1.16439e-09	High	70.2	2.86498e-07	0
EQVAAAMGIFGPR	34	1	1	C5IU71	N-Term(iTRAQ8plex)	1650.89	0	8.556e-15	High	95.78	4.22785e-09	High	95.79	4.24449e-09	High	79.86	1.68856e-07	0
TDSEGGFESGAVATANLLEASSATVGGK	313	1	1	K4CEP4	N-Term(iTRAQ8plex); K28(iTRAQ8plex)	3234.62	0	4.874e-15	High	95.56	3.9194e-09	High	100.03	1.45492e-09	High	112.02	7.81933e-11	0
VYVGNLAWSVDQQQLETLFSEQGK	16	1	1	K4CQH4	N-Term(iTRAQ8plex); K24(iTRAQ8plex)	3347.75	0	3.491e-17	High	95.36	5.38483e-09	High	69.23	2.2447e-06	High	88.08	3.04969e-08	0
QVANATNDAAGDGTTCATVLTR	13	1	1	K4C227	N-Term(iTRAQ8plex); C16(Carbamidomethyl)	2511.23	0	1.607e-16	High	95.29	2.45515e-09	High	110.71	6.8359e-11	High	119.25	9.03262e-12	0
ASVEETVGTNVEATDR	30	1	1	K4BVU7	N-Term(iTRAQ8plex)	1981.99	0	1.436e-16	High	95.26	2.42749e-09	High	86.61	1.81167e-08	High	74.38	3.13688e-07	0
EVEIAGNEEGGLVQVER	5	1	1	K4B8A8	N-Term(iTRAQ8plex)	2132.12	0	8.309e-14	High	95.04	4.46493e-09	High	91.01	1.11743e-08	High	24.74	0.0449888	0
VELLSPTGGVVSSALSTPR	6	1	1	K4C3Y3	N-Term(iTRAQ8plex)	2174.23	0	2.408e-13	High	94.74	7.65482e-09	High	86.83	4.74118e-08	High	68.33	3.32712e-06	0
IVIGLYGDDVPQTAENFR	29	1	1	K4ATJ4	N-Term(iTRAQ8plex)	2311.22	0	1.268e-16	High	94.51	5.92946e-09	High	82.28	1.08256e-07	High	73.24	7.87242e-07	0
MYQGAGGDMGADMGDDGPAPSGGSGAGPK	7	1	1	K4CR90	N-Term(iTRAQ8plex); K29(iTRAQ8plex)	3219.45	0	9.803e-17	High	94.41	4.89028e-10	High	72.54	7.24341e-08	High	124.65	4.2846e-13	0
LVYSAAANASYNMGSSETNLVISK	26	2	1	K4ASW1	N-Term(iTRAQ8plex); K24(iTRAQ8plex)	3098.62	0	7.094e-17	High	94.28	7.07309e-09	High	105.45	5.24587e-10	High	94.6	6.36262e-09	0
AAVPSGASTGIYEALELR	17	3	2	P26300;K4D3Y9	N-Term(iTRAQ8plex)	2109.14	0	6.829e-16	High	93.87	8.61429e-09	High	87.88	3.29932e-08	High	96.01	5.26283e-09	0
AVCMISNSTSVAEVFSR	24	5	3	K4CIH7;K4BUD9;K4BBU4	N-Term(iTRAQ8plex); C3(Carbamidomethyl)	2162.08	0	6.731e-16	High	93.49	4.29805e-09	High	97.94	1.47839e-09	High	112.86	4.7361e-11	0
AILISDAMETGTVQINSAPAR	23	1	1	K4CB11	N-Term(iTRAQ8plex)	2462.31	0	8.51e-16	High	93.47	9.67027e-09	High	89.58	2.52803e-08	High	89.64	2.34668e-08	0
FTQANSEVSALLGR	18	3	3	K4BCR2;K4BX20;K4BNR2	N-Term(iTRAQ8plex)	1796.97	0	2.01e-11	High	93.44	8.01629e-09	High	93.04	8.29309e-09	High	93.06	8.03255e-09	0
GEICDINGNCVDAAEDEFFR	12	1	1	K4B9S5	N-Term(iTRAQ8plex); C4(Carbamidomethyl); C10(Carbamidomethyl)	2635.14	0	2.168e-13	High	93.23	4.74209e-10	High	75.41	2.87058e-08	High	82.75	5.29627e-09	0
FAGELGNMSIDEFISR	2	1	1	K4CF12	N-Term(iTRAQ8plex)	2090.04	0	6.036e-13	High	93.23	2.99461e-09	High	75.22	1.71346e-07				0
VASPEQAQEVHAAVR	27	1	1	K4D180	N-Term(iTRAQ8plex)	1896.02	0	2.071e-16	High	93.19	8.1075e-09	High	97.3	3.10969e-09	High	108.75	2.22031e-10	0
ASAAEEEDDDDDVDLFGEETEEEK	4	2	1	Q9FR30	N-Term(iTRAQ8plex); K24(iTRAQ8plex)	3295.47	0	5.453e-16	High	93.13	5.83689e-10	High	75.25	2.97831e-08	High	71.28	8.93678e-08	0
LGNALMQDPSMSGMLESLSNPAQK	22	1	1	K4B1Z2	N-Term(iTRAQ8plex); K24(iTRAQ8plex)	3127.57	0	4.778e-18	High	93.11	6.32805e-09	High	77.52	1.94712e-07	High	77.6	2.25914e-07	0
EASETSGETHEYQAEVSR	13	1	1	K4BXN9	N-Term(iTRAQ8plex)	2314.07	0	1.456e-16	High	93.08	1.03328e-09	High	108.08	3.18973e-11	High	108.57	3.40538e-11	0
VSAVLFDMDGVLCNSEESSR	8	1	1	K4B196	N-Term(iTRAQ8plex); C13(Carbamidomethyl)	2519.18	0	1.546e-13	High	92.87	1.65253e-09	High	53.06	2.02667e-05	High	93.15	1.9609e-09	0
SVEIAGFAQNQQYGLGGNTLTSGQK	11	1	1	K4B0H8	N-Term(iTRAQ8plex); K25(iTRAQ8plex)	3176.67	0	4.381e-16	High	92.69	1.24071e-08	High	93.05	1.03301e-08	High	104.54	7.40035e-10	0
LGELLSSGQLTNIVGVPTSK	14	1	1	K4B0D3	N-Term(iTRAQ8plex); K20(iTRAQ8plex)	2621.51	0	7.19e-15	High	92.65	9.50688e-09	High	74.14	6.57241e-07	High	85.95	3.97662e-08	0
SAIGIGTLLQDGLGDTIR	7	1	1	Q8GZR6	N-Term(iTRAQ8plex)	2104.18	0	1.336e-13	High	92.54	1.34003e-08	High	87.78	3.95971e-08	High	80.13	2.33893e-07	0
GNVDAAGQAPPPDTDR	6	1	1	K4CR73	N-Term(iTRAQ8plex)	1884.93	0	5.09e-13	High	92.39	3.92201e-09	High	53.61	3.00503e-05	High	86.29	1.64474e-08	0
AADILSENQQLMETNMLLK	3	1	1	K4CEJ1	N-Term(iTRAQ8plex); K19(iTRAQ8plex)	2770.49	0	2.768e-12	High	92.28	1.29256e-08	High	75.01	7.16186e-07	High	70.26	1.86965e-06	0
GGSTGYDNAVALPAGGR	101	3	2	P23322;K4BCF4	N-Term(iTRAQ8plex)	1866.97	0	4.564e-16	High	92.21	6.67303e-09	High	96.23	2.70393e-09	High	92.27	5.81067e-09	0
VAAEVIAEYTVTALR	29	1	1	K4CHR6	N-Term(iTRAQ8plex)	1910.09	0	1.736e-12	High	92.16	1.39567e-08	High	91.96	1.48692e-08	High	80.74	1.80895e-07	0
FGYNAATGNYEDLMAAGIIDPTK	33	1	1	K4AV63	N-Term(iTRAQ8plex); K23(iTRAQ8plex)	3040.54	0	3.87e-15	High	92.07	8.41278e-09	High	81.6	9.78941e-08	High	88.48	1.92282e-08	0
DSVGQPINVACEVQQLLGNNR	87	3	1	A0A0C5CEC7	N-Term(iTRAQ8plex); C11(Carbamidomethyl)	2615.35	0	4.199e-16	High	91.95	8.29743e-09	High	89.97	1.47515e-08	High	99.22	1.64552e-09	0
FGFSQEEVEEAFETSAR	13	1	1	Q3C2L6	N-Term(iTRAQ8plex)	2267.05	0	1.201e-15	High	91.78	1.2943e-09	High	72.58	1.60102e-07	High	79.16	3.64017e-08	0
STGFGLIYDSVENAK	10	3	2	K4B0H4;K4CAS8	N-Term(iTRAQ8plex); K15(iTRAQ8plex)	2209.19	0	2.3e-13	High	91.6	1.42171e-08	High	45.62	0.000555169	High	77.49	3.60041e-07	0
DPYSSAGVLQDISDSLLAVHTR	5	1	1	K4D9R6	N-Term(iTRAQ8plex)	2648.37	0	3.007e-16	High	91.24	1.18381e-08	High	99.42	1.5886e-09	High	91.14	1.15754e-08	0
AGDSSAEELANATQVQGPYLPIVR	15	1	1	K4DH88	N-Term(iTRAQ8plex)	2790.45	0	2.56e-19	High	91.19	1.18611e-08	High	89.32	2.23959e-08	High	86.36	3.54902e-08	0
LQAQGALASVGSAAVAVK	11	1	1	B1N662	N-Term(iTRAQ8plex); K18(iTRAQ8plex)	2249.34	0	5.346e-17	High	91.18	1.54321e-08	High	81.44	1.27767e-07	High	86.05	4.96627e-08	0
SESQTVSQEVADNSSSSDR	5	1	1	K4BF04	N-Term(iTRAQ8plex)	2317.07	0	7.095e-17	High	91.16	2.22023e-09	High	81.78	1.82529e-08	High	102.82	1.48883e-10	0
MDQANDSGLASYVAGQIDR	35	2	1	K4CGI6	N-Term(iTRAQ8plex)	2315.12	0	1.781e-16	High	91.07	3.51733e-09	High	103.79	1.56686e-10	High	110.07	4.03445e-11	0
VQASIAANTWVVSGTPQTK	18	3	2	K4CBZ1;K4CR60	N-Term(iTRAQ8plex); K19(iTRAQ8plex)	2566.43	0	1.556e-15	High	90.97	1.86361e-08	High	99.46	2.64982e-09	High	99.79	2.41395e-09	0
GIDGLLNEVSLHDVR	2	1	1	K4DI33	N-Term(iTRAQ8plex)	1941.07	0	2.301e-15	High	90.89	1.82086e-08	High	80.33	1.93707e-07				0
LSSLGQVINYEAYTYPPR	23	2	1	K4BU02	N-Term(iTRAQ8plex)	2375.25	0	1.111e-13	High	90.84	1.54938e-08	High	81.04	1.47571e-07	High	92.65	1.03218e-08	0
GLVNDVSDDQQDIAR	50	1	1	K4CRD4	N-Term(iTRAQ8plex)	1948.98	0	9.726e-12	High	90.78	7.14441e-09	High	86.54	1.85219e-08	High	104.09	3.11954e-10	0
AVGSTGMAAGQFLDLEGGPNAVDFVQEK	5	1	1	K4CQS3	N-Term(iTRAQ8plex); K28(iTRAQ8plex)	3416.75	0	2.099e-14	High	90.27	1.54584e-08	High	84.96	4.72348e-08	High	65.49	4.32207e-06	0
VYGLNEIQAGEMVEFASGVK	39	3	1	A0A290WKX1	N-Term(iTRAQ8plex); K20(iTRAQ8plex)	2749.46	0	2.609e-15	High	90.25	1.8834e-08	High	86.02	5.00069e-08	High	90.2	1.81926e-08	0
TNDSAGDGTTTASVLAR	39	1	1	K4DAD5	N-Term(iTRAQ8plex)	1940.98	0	2.583e-16	High	89.89	8.10265e-09	High	94.11	2.91113e-09	High	100.16	7.56606e-10	0
VISGDPFNSDPDDQEVMSAEVR	8	1	1	K4CY51	N-Term(iTRAQ8plex)	2711.25	0	1.3e-15	High	89.89	2.51285e-09	High	83.11	1.66142e-08	High	99.59	2.63761e-10	0
IALTDNAVVEQVLGK	17	1	1	K4CBV6	N-Term(iTRAQ8plex); K15(iTRAQ8plex)	2178.28	0	1.433e-15	High	89.71	2.3733e-08	High	74.36	7.7868e-07	High	89.55	2.46237e-08	0
VFISDDFDGELFPR	13	2	2	K4CEY5;K4BXN9	N-Term(iTRAQ8plex)	1960.98	0	6.351e-11	High	89.53	7.74435e-09	High	64.19	3.23906e-06	High	75.75	2.14188e-07	0
YDYEECESEGANNMIEHLR	7	1	1	K4BEB0	N-Term(iTRAQ8plex); C6(Carbamidomethyl)	2663.15	0	2.443e-16	High	89.5	1.11936e-09	High	73	5e-08	High	102.84	5.18764e-11	0
AQEAMQSAGMDSEPVMTAAK	13	1	1	K4BKU7	N-Term(iTRAQ8plex); K20(iTRAQ8plex)	2661.31	0	1.076e-13	High	89.29	7.7722e-09	High	65.4	2.32165e-06	High	65.19	1.74048e-06	0
NVLALAEELELATSR	7	2	1	K4BMH2	N-Term(iTRAQ8plex)	1933.08	0	1.092e-12	High	89.26	2.86363e-08	High	93.76	1.0413e-08	High	86.04	6.02303e-08	0
SAANASLVGGENEALQR	3	1	1	K4CV95	N-Term(iTRAQ8plex)	1991.05	0	5.247e-14	High	89.18	2.19822e-08	High	64.92	5.84624e-06	High	68.84	2.27274e-06	0
ANFSGADLSDTLMDR	7	1	1	K4CNS0	N-Term(iTRAQ8plex)	1916.92	0	1.729e-14	High	89.09	4.1309e-09	High	82.93	1.75719e-08	High	77.92	5.32738e-08	0
SYIQELSTTGVLDEER	2	1	1	K4DI41	N-Term(iTRAQ8plex)	2144.09	0	1.54e-13	High	89.03	1.68785e-08	High	94.58	4.70255e-09				0
DGIDYAAVTVQLPGGER	31	3	2	P23322;K4BCF4	N-Term(iTRAQ8plex)	2065.08	0	1.236e-14	High	88.93	1.77194e-08	High	78.34	2.00047e-07	High	80.71	1.2398e-07	0
EDMSIAQDEIFGPVQCVFK	10	1	1	K4BKR7	N-Term(iTRAQ8plex); C16(Carbamidomethyl); K19(iTRAQ8plex)	2821.42	0	4.193e-11	High	88.92	1.55162e-08	High	75.85	3.09419e-07	High	66.66	2.61087e-06	0
EDNIAVVVGTVTDDVR	9	1	1	K4CVA6	N-Term(iTRAQ8plex)	2006.06	0	6.363e-15	High	88.82	2.17169e-08	High	101.52	1.16274e-09	High	65.98	4.21421e-06	0
TQNDSGSQQTTDGASTR	6	1	1	C0LIR3	N-Term(iTRAQ8plex)	2057.96	0	8.706e-17	High	88.71	3.49924e-09	High	78.49	4.45975e-08	High	82.35	1.19331e-08	0
FSFFQLNTDESPSIASEYGIR	7	1	1	K4CXM7	N-Term(iTRAQ8plex)	2712.35	0	3.876e-16	High	88.64	1.53186e-08	High	31.1	0.00640404	High	75.66	2.11882e-07	0
QDISSFESGDIYNQADAAGFIR	6	1	1	K4BXV0	N-Term(iTRAQ8plex)	2708.29	0	2.064e-13	High	88.51	5.21437e-09	High	81.2	2.88259e-08	High	83.37	1.86404e-08	0
ILLLAALSEGR	8	2	1	K4AZ59	N-Term(iTRAQ8plex)	1459.91	0	3.994e-11	High	88.51	2.09279e-08	High	56.81	3.24138e-05	High	68.74	1.50367e-06	0
AIYYLATDSLQSAR	13	1	1	K4BXN9	N-Term(iTRAQ8plex)	1876.01	0	3.053e-10	High	88.44	2.86438e-08	High	51.3	0.000134177	High	70.95	1.38206e-06	0
DYSMATADVVDAEVR	7	2	1	K4BVV2	N-Term(iTRAQ8plex); M4(Oxidation)	1961.93	0	2.833e-13	High	88.18	4.63767e-09	High	52.87	1.57507e-05	High	81.95	1.72331e-08	0
LADAIGNDSDAVICATGFR	10	1	1	K4B858	N-Term(iTRAQ8plex); C14(Carbamidomethyl)	2270.13	0	9.757e-16	High	87.85	1.3781e-08	High	90.95	6.18715e-09	High	92.33	4.61984e-09	0
AEEDGVACVEFIAGK	5	2	2	Q8GT30;K4DHT1	N-Term(iTRAQ8plex); C8(Carbamidomethyl); K15(iTRAQ8plex)	2203.15	0	1.732e-16	High	87.73	2.48767e-08	High	79.81	1.54096e-07	High	75.61	4.09436e-07	0
SQGGPGGPGGLGGPMDFGR	11	2	1	K4BVV2	N-Term(iTRAQ8plex)	2004.98	0	1.628e-12	High	87.72	9.38195e-09	High	53.46	2.14138e-05	High	84.74	1.76262e-08	0
DALSFANACGALTVMER	5	2	1	K4BCU7	N-Term(iTRAQ8plex); C9(Carbamidomethyl)	2130.07	0	8.449e-13	High	87.61	1.4824e-08	High	59.6	1.05262e-05				0
VTAGSVDQSDGNFLDEDQEAAGFVLTCVAYPK	86	1	1	Q43517	N-Term(iTRAQ8plex); C27(Carbamidomethyl); K32(iTRAQ8plex)	4011.95	0	4.085e-16	High	87.41	1.27086e-08	High	94.4	2.30555e-09	High	81.71	5.09269e-08	0
DTVMLGADYYETDAEIASQLAEGK	10	2	1	K4AXM4	N-Term(iTRAQ8plex); K24(iTRAQ8plex)	3198.58	0	1.538e-14	High	87.41	1.23455e-08	High	73.12	4.68027e-07	High	92.2	5.57368e-09	0
LASVPAGGGAACAVAAPGGGGAAPAAEEK	13	1	1	K4C9G1	N-Term(iTRAQ8plex); C12(Carbamidomethyl); K29(iTRAQ8plex)	3043.6	0	1.165e-15	High	87.27	3.93749e-08	High	80.63	1.82508e-07	High	76.68	4.66079e-07	0
QQAYGYSSEDVQMVIESMAAQGK	11	1	1	K4BHA1	N-Term(iTRAQ8plex); K23(iTRAQ8plex)	3128.54	0	1.584e-15	High	87.18	1.6654e-08	High	75.97	1.97285e-07	High	87.25	1.72354e-08	0
GTVGFNSGSDQAAFNFLAR	3	1	1	Q9LLB0	N-Term(iTRAQ8plex)	2263.13	0	5.927e-15	High	87.11	1.77028e-08				High	60.28	6.89108e-06	0
WVFPDTNSGIIVLAEGR	6	3	2	K4CWR4;K4CWR5	N-Term(iTRAQ8plex)	2178.17	0	5.004e-12	High	87.09	4.28978e-08	High	81.38	1.6557e-07	High	81.84	1.49584e-07	0
AAVSEGIEVISLSR	6	1	1	K4CN08	N-Term(iTRAQ8plex)	1734.98	0	1.144e-12	High	87.01	4.46906e-08	High	87.16	4.31734e-08	High	96.72	4.82023e-09	0
SALGLSEGGPLFGFTK	75	1	1	P54773	N-Term(iTRAQ8plex); K16(iTRAQ8plex)	2189.23	0	4.118e-15	High	86.9	4.86954e-08	High	68.66	3.17897e-06	High	77.44	4.3633e-07	0
NVVCNFTEGAMYSFPQIR	17	1	1	K4BY59	N-Term(iTRAQ8plex); C4(Carbamidomethyl)	2437.18	0	6.717e-14	High	86.84	8.90161e-09	High	63.55	1.50134e-06	High	82.71	2.75935e-08	0
AVVTATQMLESMIK	20	1	1	K4BP30	N-Term(iTRAQ8plex); K14(iTRAQ8plex)	2130.21	0	1.359e-13	High	86.68	5.12258e-08	High	54.92	7.34404e-05	High	47.71	0.000390545	0
EGMATLAALNVLGK	15	1	1	K4B425	N-Term(iTRAQ8plex); K14(iTRAQ8plex)	1996.16	0	3.624e-16	High	86.67	5.20973e-08	High	77.64	4.19275e-07	High	79.7	2.60915e-07	0
AAEQGSAIAAAVEGVER	4	1	1	K4DDW3	N-Term(iTRAQ8plex)	1933.03	0	7.116e-16	High	86.64	3.70677e-08	High	80.87	1.44868e-07	High	91.82	1.2068e-08	0
GMEQGIDEIMSSLAER	55	1	1	K4BAP9	N-Term(iTRAQ8plex)	2070.01	0	1.07e-13	High	86.6	1.24702e-08	High	85.03	1.71158e-08	High	84.98	2.0332e-08	0
AGGAYTLNTASAVTVR	15	2	1	K4CND0	N-Term(iTRAQ8plex)	1856.02	0	1.62e-15	High	86.51	4.43364e-08	High	80.05	1.83377e-07	High	82.52	1.04115e-07	0
VGPPPPPSGGLPGTLNSDEAR	118	1	1	Q672Q6	N-Term(iTRAQ8plex)	2319.22	0	5.31e-17	High	86.48	3.55351e-08	High	101.02	1.26509e-09	High	92.36	9.08896e-09	0
MSLGLPVAATVNCADNTGAK	15	1	1	K4CUW3	N-Term(iTRAQ8plex); C13(Carbamidomethyl); K20(iTRAQ8plex)	2598.37	0	5.04e-15	High	86.37	3.90994e-08	High	58.51	2.276e-05	High	79.54	1.88994e-07	0
EAAYQIINDELMLDGNPR	17	2	1	B1Q3F1	N-Term(iTRAQ8plex)	2366.21	0	3.059e-14	High	86.31	2.86508e-08	High	82.66	6.15171e-08	High	82.15	6.43061e-08	0
IMGPISTGHLELR	3	1	1	K4CP19	N-Term(iTRAQ8plex)	1727.98	0	2.202e-12	High	86.3	5.46205e-08	High	57.33	4.43824e-05	High	60.12	2.27136e-05	0
VITSSTEAQAYTPGR	15	2	1	K4BN62	N-Term(iTRAQ8plex)	1884.99	0	1.842e-12	High	86.29	2.98403e-08	High	61.81	8.40447e-06	High	56.81	2.76195e-05	0
SGGAPGGGASEEEDDSHDEL	6	2	1	K4CPS8	N-Term(iTRAQ8plex)	2219.94	0	5.246e-17	High	86.23	2.37668e-09	High	79.33	1.16405e-08	High	75.22	2.99896e-08	0
STVAAAAASLINPR	6	1	1	K4CSA9	N-Term(iTRAQ8plex)	1645.95	0	1.339e-11	High	85.84	6.18961e-08	High	68.32	3.54091e-06	High	21.14	0.184976	0
GIMLQGVEQLADAVK	18	1	1	K4C227	N-Term(iTRAQ8plex); K15(iTRAQ8plex)	2180.23	0	9.56e-15	High	85.8	5.95756e-08	High	62.16	1.36526e-05	High	64	8.95741e-06	0
VAILGAAGGIGQPLAMLMK	38	2	2	Q645M9;K4B6N4	N-Term(iTRAQ8plex); K19(iTRAQ8plex)	2419.42	0	1.798e-11	High	85.74	5.65374e-08	High	67.2	3.90619e-06	High	72.13	1.29206e-06	0
YGAGIGPGVYDIHSPR	29	1	1	K4D338	N-Term(iTRAQ8plex)	1963.03	0	7.877e-15	High	85.51	3.79607e-08	High	85.82	3.744e-08	High	80.87	1.07219e-07	0
EAVEAACQQFNGYEIDGR	13	1	1	K4CQH4	N-Term(iTRAQ8plex); C7(Carbamidomethyl)	2361.1	0	1.898e-16	High	85.41	8.34446e-09	High	76.85	6.19614e-08	High	83.27	1.36583e-08	0
YYGGNEYIDQIENLTR	9	2	2	K4DHM2;K4C261	N-Term(iTRAQ8plex)	2252.11	0	1.528e-11	High	85.39	2.08129e-08	High	77.26	1.63501e-07	High	67.17	1.37185e-06	0
GFNFDTEEGDNVLPGFR	7	1	1	K4CHH4	N-Term(iTRAQ8plex)	2218.06	0	2.138e-14	High	85.35	1.96926e-08	High	72.04	4.03236e-07	High	88.84	8.4248e-09	0
TAPNSVISTTLNDLSNWSR	12	4	1	A0A0C5CEC6	N-Term(iTRAQ8plex)	2380.22	0	3.305e-12	High	85.3	4.47108e-08	High	91.68	1.02899e-08	High	78.6	2.17411e-07	0
LYVSNLDVGVTNEDIR	4	1	1	K4D5S0	N-Term(iTRAQ8plex)	2111.13	0	2.029e-16	High	85.27	5.77989e-08	High	65.83	4.81944e-06	High	60.54	1.78824e-05	0
APIAILGAEIDQLSPPELVK	19	1	1	K4CUW6	N-Term(iTRAQ8plex); K20(iTRAQ8plex)	2682.58	0	2.715e-13	High	85.05	6.04896e-08	High	74.16	7.42474e-07	High	71.89	1.19398e-06	0
SDVYTVNCGMAFGQAAMLLSQGK	7	1	1	K4D0C8	N-Term(iTRAQ8plex); C8(Carbamidomethyl); K23(iTRAQ8plex)	3056.54	0	1.108e-16	High	85.02	4.45406e-08	High	47.59	0.000228177	High	71.98	9.31788e-07	0
LGANVGSAQGPTGLGK	36	1	1	A0A0C5C9Q9	N-Term(iTRAQ8plex); K16(iTRAQ8plex)	2035.17	0	4.559e-16	High	84.79	7.79952e-08	High	71.98	1.46424e-06	High	81.08	1.76242e-07	0
ATCYPSYMEELSSHAIAVESR	4	1	1	K4CGU4	N-Term(iTRAQ8plex); C3(Carbamidomethyl)	2705.27	0	1.544e-17	High	84.76	1.15297e-08	High	107.78	5.16847e-11	High	85.45	8.98071e-09	0
AAWDVVEETSAAASHAR	16	1	1	K4C3Z3	N-Term(iTRAQ8plex)	2075.04	0	7.227e-15	High	84.76	3.30853e-08	High	79.53	1.16444e-07	High	90.96	8.2172e-09	0
AQTLGDTSTLEFMR	15	1	1	K4BXN9	N-Term(iTRAQ8plex)	1873.95	0	1.048e-11	High	84.63	3.56402e-08	High	69.99	1.07748e-06	High	84.69	3.49814e-08	0
SILESLCDSSNSNFWK	11	1	1	K4BJJ7	N-Term(iTRAQ8plex); C7(Carbamidomethyl); K16(iTRAQ8plex)	2495.26	0	6.917e-14	High	84.6	3.98747e-08	High	68.47	1.56456e-06	High	72.86	5.95248e-07	0
AAVDEGIVVGGGCTLLR	15	1	1	K4BMN4	N-Term(iTRAQ8plex); C13(Carbamidomethyl)	1991.08	0	2.133e-13	High	84.41	7.04563e-08	High	78.67	2.63513e-07	High	82.42	1.13414e-07	0
EGLMVGISSGANTVAALR	9	2	2	K4CYL4;K4AZL9	N-Term(iTRAQ8plex)	2050.12	0	8.698e-12	High	84.37	7.54953e-08	High	77.89	3.36489e-07	High	79.59	2.30791e-07	0
GTLLYSAYGSNGQWGQFDR	6	2	1	K4BU02	N-Term(iTRAQ8plex)	2424.18	0	3.398e-14	High	84.36	2.08869e-08	High	68.19	8.64719e-07	High	68.19	9.55742e-07	0
SINPDEAVAYGAAVQAAILSGEGNEK	101	10	6	H1ZXA9;K4CR90;K4C9W3;K4D9L9;K4D473;K4D9L5	N-Term(iTRAQ8plex); K26(iTRAQ8plex)	3182.67	0	3.386e-16	High	84.33	6.69694e-08	High	90.26	1.76604e-08	High	84.98	5.78191e-08	0
NMITGAAQMDGAILVVSGADGPMPQTK	13	2	2	K4BK69;K4C8Q1	N-Term(iTRAQ8plex); M2(Oxidation); K27(iTRAQ8plex)	3297.69	0	6.13e-17	High	84.28	6.13997e-08	High	104.85	5.07378e-10	High	66.47	3.50534e-06	0
YAAISQDNGLVPIVEPEILLDGEHGIDR	20	1	1	K4B3P9	N-Term(iTRAQ8plex)	3337.77	0	1.108e-18	High	84.22	7.85268e-08	High	73.64	8.26101e-07	High	65.64	4.95309e-06	0
GFGFISFDSEDAVDR	8	2	2	K4CW78;K4BDZ2	N-Term(iTRAQ8plex)	1965.95	0	2.805e-12	High	84.15	2.19217e-08	High	81.35	3.48092e-08	High	48.84	5.48592e-05	0
KAEQYLADSGIPYTIIR	14	1	1	K4CRB9	N-Term(iTRAQ8plex); K1(iTRAQ8plex)	2546.43	0	1.851e-14	High	84.12	8.63585e-08	High	84.22	8.32574e-08	High	57.72	3.71897e-05	1
GCIVSPDLSVLNLVIVK	18	3	2	K4CI93;K4DHA3	N-Term(iTRAQ8plex); C2(Carbamidomethyl); K17(iTRAQ8plex)	2434.43	0	8.428e-12	High	84.1	9.14256e-08	High	66	4.67211e-06	High	67.54	3.75301e-06	0
TNDLAGDGTTTSVVLAQGLITEGVK	26	1	1	K4BMN4	N-Term(iTRAQ8plex); K25(iTRAQ8plex)	3068.67	0	3.665e-14	High	84.05	8.91391e-08	High	81.13	1.71911e-07	High	65.86	5.81096e-06	0
AVSEASSNFGPSYVSGPIIFVFEK	8	1	1	K4CX43	N-Term(iTRAQ8plex); K24(iTRAQ8plex)	3140.65	0	1.362e-11	High	84.04	7.43552e-08	High	64.95	6.33381e-06	High	69.64	2.09137e-06	0
VISAFGPEVIGENVEGK	3	1	1	K4BT58	N-Term(iTRAQ8plex); K17(iTRAQ8plex)	2353.31	0	2.124e-13	High	84.04	8.71751e-08	High	34.66	0.00748935				0
VAVLGAAGGIGQPLSLLMK	36	2	1	K4CGU8	N-Term(iTRAQ8plex); K19(iTRAQ8plex)	2403.45	0	9.052e-11	High	84.02	6.00361e-08	High	65.8	3.9191e-06	High	63.85	6.73779e-06	0
SLYPVLLSNGNLIEQGDLEGGK	4	1	1	K4CPC2	N-Term(iTRAQ8plex); K22(iTRAQ8plex)	2924.61	0	4.188e-16	High	83.98	9.91863e-08	High	69.82	2.59016e-06	High	93.36	1.14637e-08	0
APLGQNTLLLR	10	1	1	K4B124	N-Term(iTRAQ8plex)	1499.92	0	5.69e-11	High	83.83	6.58259e-08	High	57.31	2.95391e-05	High	64.35	5.41741e-06	0
AGNVEMVEVIYDK	6	1	1	K4D448	N-Term(iTRAQ8plex); K13(iTRAQ8plex)	2075.13	0	3.629e-16	High	83.79	9.00424e-08	High	77.48	3.83202e-07	High	77.94	3.30226e-07	0
LGLSSDEPIAAQVLYR	11	1	1	K4CV71	N-Term(iTRAQ8plex)	2036.13	0	7.982e-13	High	83.75	9.38275e-08	High	83.4	9.89596e-08	High	75.4	6.30161e-07	0
ALTASGGNVHAAVER	7	1	1	K4BFI7	N-Term(iTRAQ8plex)	1756.96	0	1.47e-15	High	83.73	7.13838e-08	High	82.33	9.85371e-08	High	86.02	4.21308e-08	0
GIYQGAAAYGSCAAGIQQLVR	4	1	1	K4CEY6	N-Term(iTRAQ8plex); C12(Carbamidomethyl)	2458.28	0	2.756e-16	High	83.73	5.78273e-08				High	109.28	1.60524e-10	0
SIGCEDVEFSPEDAGR	16	2	2	K4C627;K4CJ46	N-Term(iTRAQ8plex); C4(Carbamidomethyl)	2071.96	0	4.811e-10	High	83.72	9.97856e-09	High	37.91	0.000161808	High	72.07	1.24174e-07	0
ELGVPIVMHDYLTGGFTANTTLAHYCR	200	10	1	A0A0C5CHE6	N-Term(iTRAQ8plex); C26(Carbamidomethyl)	3340.67	0	8.262e-18	High	83.71	4.91566e-08	High	103.82	4.75122e-10	High	93.13	5.39912e-09	0
MASTFIGNSTSIQEMFR	13	7	2	K4C4W6;K4CA24	N-Term(iTRAQ8plex)	2224.11	0	2.174e-14	High	83.53	4.56917e-08	High	78.8	1.03483e-07	High	69.6	1.03069e-06	0
SLWSDDDQLALLK	5	2	2	K4CFI8;K4CFH5	N-Term(iTRAQ8plex); K13(iTRAQ8plex)	2112.16	0	4.782e-10	High	83.52	1.06045e-07	High	78.88	3.17078e-07	High	63.36	1.09563e-05	0
EEAVGGSASNGVTNSSGTSGMELTR	4	1	1	K4C3H8	N-Term(iTRAQ8plex)	2702.28	0	1.191e-13	High	83.45	1.89779e-08	High	78.67	5.22951e-08	High	92.79	2.23557e-09	0
SAQLIGQAIANNPAFITLR	3	2	1	K4CXZ1	N-Term(iTRAQ8plex)	2302.31	0	1.685e-15	High	83.45	1.0596e-07	High	2.85	12.1659	High	50.5	0.000207216	0
LEAGLGELQQIVEDR	15	1	1	K4BBJ8	N-Term(iTRAQ8plex)	1974.08	0	5.738e-13	High	83.44	8.8315e-08	High	90.37	1.83667e-08	High	82.1	1.16228e-07	0
ENTEGEYSGLEHQVVR	6	2	2	K4CNF1;K4CNF2	N-Term(iTRAQ8plex)	2151.05	0	1.997e-16	High	83.42	2.75268e-08	High	72.64	3.29424e-07	High	87.6	1.06875e-08	0
THVVTTPGSGFGPGGEGFVR	16	1	1	K4C947	N-Term(iTRAQ8plex)	2263.17	0	8.253e-17	High	83.4	6.51351e-08	High	63.13	6.4449e-06	High	80.79	1.12964e-07	0
AVLINAGQANAATGDAGYQDVIECSSSLAK	7	1	1	K4CR69	N-Term(iTRAQ8plex); C24(Carbamidomethyl); K30(iTRAQ8plex)	3602.86	0	6.38e-16	High	83.38	7.80637e-08	High	71.75	1.29325e-06	High	85.86	4.64358e-08	0
SAAIDLAHPDER	4	1	1	K4DBU5	N-Term(iTRAQ8plex)	1598.84	0	1.061e-11	High	83.36	5.78954e-08	High	80.75	1.06016e-07	High	77.96	2.03144e-07	0
IINISSVVGLVGNAGQANYSAAK	6	1	1	K4C8R3	N-Term(iTRAQ8plex); K23(iTRAQ8plex)	2854.62	0	4.111e-16	High	83.28	1.02672e-07	High	87.41	3.85797e-08	High	74.01	8.71835e-07	0
TGQSYNINADTAAGELAAALGAEK	3	1	1	K4D4H5	N-Term(iTRAQ8plex); K24(iTRAQ8plex)	2944.55	0	1.628e-16	High	83.27	8.71308e-08	High	82.31	1.06629e-07	High	72.66	9.91862e-07	0
IAEEAGACAVMALER	15	1	1	K4CA57	N-Term(iTRAQ8plex); C8(Carbamidomethyl)	1894.95	0	6.454e-16	High	83.2	3.99656e-08	High	80.79	8.00334e-08	High	75.76	2.68115e-07	0
AVAHQPVSIALEAGGR	13	2	1	O49877	N-Term(iTRAQ8plex)	1880.07	0	2.715e-13	High	83.11	1.00662e-07	High	35.42	0.00592816	High	65.48	5.8893e-06	0
LSSASAITTGAVLGTFEDNR	11	2	1	Q8GZD8	N-Term(iTRAQ8plex)	2314.21	0	1.658e-16	High	83.03	7.1923e-08	High	92.85	9.15682e-09	High	101.36	1.11864e-09	0
IALTTAEYLAYECGK	12	2	2	K4D1F7;K4B438	N-Term(iTRAQ8plex); C13(Carbamidomethyl); K15(iTRAQ8plex)	2311.24	0	8.327e-16	High	82.98	1.00197e-07	High	59.17	2.39698e-05	High	59.98	2.04942e-05	0
LAYGGAQEYFGITPDLTTLGK	15	2	1	Q40147	N-Term(iTRAQ8plex); K21(iTRAQ8plex)	2823.53	0	7.041e-15	High	82.95	1.16354e-07	High	89.89	2.32823e-08	High	85.65	6.19415e-08	0
ITAELTQGILDAGK	15	2	1	Q40147	N-Term(iTRAQ8plex); K14(iTRAQ8plex)	2038.2	0	1.716e-15	High	82.91	1.22292e-07	High	74.38	9.06414e-07	High	68.1	4.00369e-06	0
YIGSMVADVHR	6	2	2	K4DFY4;K4BTC6	N-Term(iTRAQ8plex)	1551.82	0	5.653e-11	High	82.86	6.52185e-08	High	68.66	1.695e-06	High	64.21	4.77937e-06	0
NVASSSGLCGLAIEPSYPVK	8	1	1	O49877	N-Term(iTRAQ8plex); C9(Carbamidomethyl); K20(iTRAQ8plex)	2657.43	0	1.038e-12	High	82.86	1.0171e-07	High	61.1	1.61848e-05	High	78.53	2.83368e-07	0
AEDSGLASYVAGQVDR	11	2	1	K4CXT9	N-Term(iTRAQ8plex)	1941.98	0	7.713e-16	High	82.76	4.81994e-08	High	77.53	1.50113e-07	High	71.26	6.02276e-07	0
NSAENLGELLMGDQIDNSPYR	8	1	1	K4CGD8	N-Term(iTRAQ8plex)	2640.28	0	1.259e-10	High	82.68	2.88638e-08	High	63.99	2.19464e-06	High	55.33	1.50941e-05	0
VLNFAIDDAILEER	12	2	2	K4BJY3;K4BYL6	N-Term(iTRAQ8plex)	1922.05	0	3.805e-12	High	82.67	1.10584e-07	High	85.78	5.41694e-08	High	80.88	1.625e-07	0
AEVEAAEQQFNGYEIDGR	14	1	1	K4D448	N-Term(iTRAQ8plex)	2330.11	0	1.911e-15	High	82.57	1.74305e-08	High	88.55	4.39856e-09	High	85.88	8.13412e-09	0
AMVIINPGNPTGQCLSVANLK	25	1	1	K4BY59	N-Term(iTRAQ8plex); C14(Carbamidomethyl); K21(iTRAQ8plex)	2805.57	0	1.095e-15	High	82.56	1.11202e-07	High	77.39	3.72075e-07	High	81.23	1.53308e-07	0
IDILVAGIGTGGTITGTGR	22	1	1	K4CJ67	N-Term(iTRAQ8plex)	2076.19	0	4.331e-15	High	82.55	1.14238e-07	High	78.38	3.00587e-07	High	73.78	8.79466e-07	0
VYVGNLSWGVDDLSLR	12	1	1	K4D448	N-Term(iTRAQ8plex)	2097.12	0	4.108e-14	High	82.48	9.77341e-08	High	89.71	1.87085e-08	High	81.03	1.36473e-07	0
VHSECLTGDIFGSAR	1	3	2	K4B2C6;K4D5J1	N-Term(iTRAQ8plex); C5(Carbamidomethyl)	1952.98	0	5.849e-12	High	82.35	4.80235e-08							0
IEEELGSDAVYAGASFR	8	1	1	K4D3Y9	N-Term(iTRAQ8plex)	2118.08	0	2.308e-17	High	82.34	6.47624e-08	High	77.07	1.67867e-07	High	77.6	1.52058e-07	0
LIGSPPGYVGYTEGGQLTEAVR	12	4	2	K4DF00;P31541	N-Term(iTRAQ8plex)	2568.34	0	3.847e-14	High	82.32	1.11659e-07	High	93.21	8.38064e-09	High	87.21	3.60254e-08	0
AGELTAAELDSLMVVVANPR	5	2	1	K4C956	N-Term(iTRAQ8plex); M13(Oxidation)	2376.27	0	6.776e-11	High	82.29	1.10958e-07	High	69.47	2.09577e-06	High	60.17	1.75975e-05	0
LGDLDLYEIEGAETK	7	1	1	K4BL13	N-Term(iTRAQ8plex); K15(iTRAQ8plex)	2274.21	0	2.254e-15	High	82.25	1.16452e-07				High	83.47	8.14102e-08	0
MPNIYNALVVQGR	27	4	1	A0A0C5CEC7	N-Term(iTRAQ8plex)	1778.98	0	2.358e-11	High	82.22	9.89655e-08	High	71.31	1.21295e-06	High	66.66	3.57107e-06	0
GILGYTEDDVVSTDFVGDNR	10	1	1	K4BJW4	N-Term(iTRAQ8plex)	2476.21	0	3.349e-16	High	82.12	4.17358e-08	High	99.72	6.87954e-10	High	111.38	4.11196e-11	0
APGGPPSNVAISHVR	3	1	1	K4CRL1	N-Term(iTRAQ8plex)	1762.98	0	9.846e-15	High	82.08	1.26366e-07	High	81.42	1.4314e-07	High	73.75	8.28634e-07	0
NIAVALASTDGLSAESK	10	3	2	Q10712;O24022	N-Term(iTRAQ8plex); K17(iTRAQ8plex)	2255.26	0	8.563e-16	High	81.97	1.60103e-07	High	88.03	3.9507e-08	High	59.37	2.8845e-05	0
MFVLDEADEMLSR	20	5	2	K4CL64;K4DH73	N-Term(iTRAQ8plex)	1859.91	0	2.669e-11	High	81.85	3.59222e-08	High	67.46	9.0634e-07	High	97.87	8.16526e-10	0
NLMGVMEGGSIPALSNLEEALK	16	1	1	K4CR23	N-Term(iTRAQ8plex); K22(iTRAQ8plex)	2881.57	0	1.83e-14	High	81.81	1.37767e-07	High	67.35	4.04049e-06	High	82.79	1.15987e-07	0
ASDSANLDSTAELLIR	15	1	1	K4BHA1	N-Term(iTRAQ8plex)	1980.05	0	6.56e-15	High	81.61	1.07677e-07	High	108.47	2.18327e-10	High	92.63	8.40467e-09	0
IVSSTGALALTEIPK	7	1	1	Q8GT30	N-Term(iTRAQ8plex); K15(iTRAQ8plex)	2108.27	0	1.228e-15	High	81.61	1.14235e-07	High	76.7	3.48488e-07	High	75.12	5.52159e-07	0
SAIQMPESPAEDGNVGQMLYR	6	1	1	K4C7Z7	N-Term(iTRAQ8plex)	2597.25	0	3.953e-15	High	81.53	3.83174e-08	High	11.68	0.339602	High	45.05	0.000182876	0
MELSSLTQTNISLPFITATADGPK	24	1	1	K4B1S1	N-Term(iTRAQ8plex); K24(iTRAQ8plex)	3143.7	0	1.237e-15	High	81.5	1.59288e-07	High	63.92	9.14422e-06	High	70.04	2.21946e-06	0
VVTIYSSSEETNEFDGTEVR	4	1	1	K4B753	N-Term(iTRAQ8plex)	2566.25	0	1.986e-12	High	81.49	5.39279e-08	High	47.94	8.03471e-05	High	42.76	0.000349578	0
YFVEEVVTGVDETDLHR	4	1	1	H9BYP6	N-Term(iTRAQ8plex)	2312.16	0	9.314e-13	High	81.42	6.77841e-08	High	75.74	2.42684e-07	High	54.8	3.09608e-05	0
AYNVLIPDQGIALR	48	1	1	K4D389	N-Term(iTRAQ8plex)	1847.06	0	6.538e-11	High	81.4	1.56478e-07	High	46.55	0.000509012	High	50.86	0.000178426	0
ALYDQTGSVDDADLAGDVVDNLK	2	1	1	K4D2F0	N-Term(iTRAQ8plex); K23(iTRAQ8plex)	3002.53	0	2.548e-11	High	81.4	1.20619e-07	High	27.39	0.0288176				0
VALDTGSVNNFDTSYFSNLR	6	4	1	Q4A3Y6	N-Term(iTRAQ8plex)	2524.24	0	1.478e-14	High	81.31	5.51006e-08	High	41.99	0.000464823	High	78.07	1.18526e-07	0
LVVADVAGLAPGTGSLTVFTNEK	31	1	1	K4B9V1	N-Term(iTRAQ8plex); K23(iTRAQ8plex)	2867.63	0	2.876e-17	High	81.29	1.67179e-07	High	93.02	1.11002e-08	High	70.82	1.83389e-06	0
LLSSNASSTGATSSDSGASSIAVK	4	1	1	K4CWX5	N-Term(iTRAQ8plex); K24(iTRAQ8plex)	2806.48	0	5.345e-16	High	81.26	1.42152e-07	High	98.31	2.78171e-09	High	82.96	9.53479e-08	0
SILGSVTTSNFLNPQDDLAFK	14	1	1	K4C9Z6	N-Term(iTRAQ8plex); K21(iTRAQ8plex)	2875.53	0	6.875e-13	High	81.24	1.46942e-07	High	47.03	0.000407204	High	63.65	8.88929e-06	0
LGINIEASEDEIQAAR	6	1	1	K4B6C4	N-Term(iTRAQ8plex)	2033.08	0	3.728e-13	High	81.22	1.14396e-07	High	76.66	3.25819e-07	High	97.55	2.66325e-09	0
FVNSGTEACMGVLR	12	2	1	Q40147	N-Term(iTRAQ8plex); C9(Carbamidomethyl)	1844.92	0	1.779e-12	High	81.13	5.28069e-08	High	83.58	3.02586e-08	High	75.61	1.81361e-07	0
TASCGGTACVNSFGDEQLAVDMLADK	9	1	1	C5IU71	N-Term(iTRAQ8plex); C4(Carbamidomethyl); C9(Carbamidomethyl); K26(iTRAQ8plex)	3325.59	0	1.96e-15	High	81.13	3.70034e-08	High	61.2	3.98253e-06	High	75.35	1.40036e-07	0
STLESLDILGLGTGPEIER	12	3	2	Q10712;O24022	N-Term(iTRAQ8plex)	2304.25	0	1.666e-16	High	81.11	1.84709e-07	High	85	7.47879e-08	High	99.14	2.88901e-09	0
EQAVWALGNVAGDSPR	5	1	1	K4AWF0	N-Term(iTRAQ8plex)	1974.03	0	8.142e-14	High	81.06	1.03804e-07	High	73.93	5.27972e-07	High	60.68	1.12014e-05	0
EFGITAEAVVAAAK	13	1	1	K4CYV4	N-Term(iTRAQ8plex); K14(iTRAQ8plex)	1985.15	0	2.412e-13	High	80.98	1.65185e-07	High	74.95	6.90961e-07	High	75.23	6.23826e-07	0
VAIITGAASGIGEASAR	14	2	1	Q40133	N-Term(iTRAQ8plex)	1848.04	0	3.737e-15	High	80.92	1.64246e-07	High	90.34	1.86789e-08	High	86.51	4.53415e-08	0
METDEASADAAPSTTSESDVNMEDAK	3	1	1	K4DFA0	N-Term(iTRAQ8plex); K26(iTRAQ8plex)	3310.49	0	7.176e-15	High	80.91	8.10961e-09	High	59.21	1.1995e-06	High	53.41	6.38452e-06	0
AVVQVFEGTSGIDNK	8	2	2	K4D1F7;K4B438	N-Term(iTRAQ8plex); K15(iTRAQ8plex)	2172.2	0	1.967e-14	High	80.88	1.89447e-07	High	81.3	1.71243e-07	High	73.88	9.43346e-07	0
ELALAEFDGYCEGELIK	14	1	1	K4DC86	N-Term(iTRAQ8plex); C11(Carbamidomethyl); K17(iTRAQ8plex)	2565.32	0	1.27e-15	High	80.88	1.24121e-07	High	60	1.575e-05	High	60.14	1.35559e-05	0
SAEYMTHAPLGSLNSVGGVATEINAVNYVSPR	7	1	1	A0A0C5C9Q9	N-Term(iTRAQ8plex); M5(Oxidation)	3624.82	0	3.73e-17	High	80.82	1.01423e-07	High	62.26	7.69608e-06	High	121.87	8.5167e-12	0
VVALAAGSNVTLLADQVK	8	2	1	K4BKT6	N-Term(iTRAQ8plex); K18(iTRAQ8plex)	2377.41	0	1.285e-10	High	80.81	1.55597e-07	High	66.06	4.4222e-06	High	61.24	1.34916e-05	0
AVCIVHNETATGVTNNLATVR	29	1	1	G8Z261	N-Term(iTRAQ8plex); C3(Carbamidomethyl)	2544.34	0	3.044e-16	High	80.78	1.70045e-07	High	79.7	1.98231e-07	High	89.11	2.35668e-08	0
MPNIYNALVVQGR	11	4	1	A0A0C5CEC7	N-Term(iTRAQ8plex); M1(Oxidation)	1794.97	0	3.302e-09	High	80.78	1.33279e-07	High	55.4	4.94611e-05	High	40.73	0.00144965	0
MASTFVGNSTSIQEMFR	8	1	1	Q38MV0	N-Term(iTRAQ8plex)	2210.07	0	5.795e-13	High	80.7	4.55359e-08	High	69.49	6.80386e-07	High	71.5	4.42466e-07	0
AGQGIGVGQELVNNPDLVATDPIISFK	13	3	1	Q05539	N-Term(iTRAQ8plex); K27(iTRAQ8plex)	3360.86	0	2.19e-14	High	80.68	1.6631e-07	High	77.77	3.26698e-07	High	80.15	1.87897e-07	0
MLIQMVETELDQR	4	1	1	K4B9Y6	N-Term(iTRAQ8plex)	1910	0	5.084e-09	High	80.67	1.27699e-07	High	78.05	2.02894e-07	High	47.63	0.000239029	0
FEELDTTNMLLR	8	1	1	K4BCS6	N-Term(iTRAQ8plex)	1785.92	0	6.648e-09	High	80.65	8.95434e-08	High	44.24	0.000414374	High	53.38	5.25782e-05	0
GFENVLTSLEDAVNDAPR	5	1	1	K4AYR0	N-Term(iTRAQ8plex)	2251.14	0	7.01e-13	High	80.65	1.01597e-07	High	38.13	0.00180733	High	74.68	3.96576e-07	0
GMDLTDLVALSGAHTFGR	12	4	2	K4ASJ5;K4ASJ6	N-Term(iTRAQ8plex)	2165.12	0	6.976e-16	High	80.59	1.38366e-07	High	91.59	1.05054e-08	High	82.83	8.10458e-08	0
NLPPSAIGDSSNFDAMGLLER	13	1	1	K4BLV3	N-Term(iTRAQ8plex)	2508.28	0	1.58e-09	High	80.52	1.02467e-07	High	72.17	6.40107e-07	High	62.18	5.72047e-06	0
AGSGVATLGLPDSPGVPK	12	2	1	Q40147	N-Term(iTRAQ8plex); K18(iTRAQ8plex)	2231.28	0	1.687e-14	High	80.48	1.93846e-07	High	68.28	3.20962e-06	High	69.18	2.66927e-06	0
QNIQNAVVEAILK	8	1	1	K4CHH4	N-Term(iTRAQ8plex); K13(iTRAQ8plex)	2048.22	0	1.317e-12	High	80.46	1.83048e-07	High	71.77	1.39375e-06	High	71.26	1.50756e-06	0
IIGATNPLESAAGTIR	44	2	1	K4AYT8	N-Term(iTRAQ8plex)	1888.08	0	2.019e-13	High	80.36	1.98817e-07	High	68.12	3.2607e-06	High	68.01	3.21784e-06	0
TGAEEVYQLGPLNEYER	28	1	1	Q645M9	N-Term(iTRAQ8plex)	2272.13	0	6.204e-14	High	80.31	8.14719e-08	High	75.63	2.44807e-07	High	83.38	3.67358e-08	0
VGGSGDWSVPMDANANNYNQWAER	4	1	1	K4CHA5	N-Term(iTRAQ8plex)	2942.32	0	1.55e-14	High	80.27	1.64452e-08	High	51.15	1.07431e-05	High	50.1	1.80789e-05	0
DAPLTEGESSLVLEAESHPPHK	6	1	1	K4D1R1	N-Term(iTRAQ8plex); K22(iTRAQ8plex)	2951.55	0	1.571e-15	High	80.24	1.73635e-07	High	69.53	2.05587e-06	High	46.75	0.000387825	0
GITINTATVEYETENR	45	2	2	K4BK69;K4C8Q1	N-Term(iTRAQ8plex)	2115.09	0	2.283e-12	High	80.2	1.01707e-07	High	70.37	8.99966e-07	High	79.76	1.0304e-07	0
ISMSEEDLLNAAGETYSVTLSEK	118	1	1	P17340	N-Term(iTRAQ8plex); K23(iTRAQ8plex)	3095.58	0	1.247e-16	High	80.17	1.40876e-07	High	79.08	1.81684e-07	High	73.56	5.96952e-07	0
SAFQQGSVLEEDLDR	7	1	1	K4BCW6	N-Term(iTRAQ8plex)	1998.01	0	4.119e-09	High	80.12	8.12244e-08	High	67.07	1.4038e-06	High	77.26	1.78535e-07	0
ALDMNAAEDAIVR	12	1	1	K4CH99	N-Term(iTRAQ8plex)	1692.88	0	1.21e-09	High	80.1	8.844e-08	High	77.48	1.61677e-07	High	79.87	9.32499e-08	0
ETGFANVQTVLTDPR	3	1	1	K4CXX9	N-Term(iTRAQ8plex)	1952.03	0	6.908e-14	High	80.09	1.60636e-07	High	62.94	8.33381e-06	High	83.95	6.48374e-08	0
IALTDNAVIEQVLGK	22	1	1	K4CMM7	N-Term(iTRAQ8plex); K15(iTRAQ8plex)	2192.3	0	6.43e-12	High	80.03	2.49769e-07	High	54.05	8.93359e-05	High	63.51	1.01164e-05	0
CAAATETVLAAVYK	5	1	1	K4CHR6	N-Term(iTRAQ8plex); C1(Carbamidomethyl); K14(iTRAQ8plex)	2076.15	0	1.876e-16	High	79.97	2.1347e-07	High	71.64	1.41211e-06	High	79.04	2.65069e-07	0
QLDYVPATISALEEVVK	51	2	1	K4CGI6	N-Term(iTRAQ8plex); K17(iTRAQ8plex)	2483.41	0	6.306e-17	High	79.96	2.291e-07	High	73	1.1377e-06	High	56.23	5.40787e-05	0
ALQESLASELASR	16	1	1	K4B9S5	N-Term(iTRAQ8plex)	1678.92	0	5.593e-10	High	79.93	1.74287e-07	High	79.84	1.75861e-07	High	74.06	6.65533e-07	0
GAGSATLSMAYAAVK	5	1	1	Q645M9	N-Term(iTRAQ8plex); K15(iTRAQ8plex)	2006.11	0	5.372e-16	High	79.92	2.27146e-07	High	35.4	0.00633045	High	74.05	8.75649e-07	0
EAYPGDVFYLHSR	51	1	1	A0A0C5CHA6	N-Term(iTRAQ8plex)	1857.94	0	1.995e-15	High	79.89	9.94882e-08	High	70.44	8.7654e-07	High	67.15	1.86006e-06	0
NLSFAEAAALPLAIETAYEGLEK	13	1	1	K4BW79	N-Term(iTRAQ8plex); K23(iTRAQ8plex)	3029.65	0	1.104e-12	High	79.87	2.30291e-07	High	78.36	3.26045e-07	High	72.52	1.25106e-06	0
LAEMPADSGYPAYLAAR	10	5	2	K4C764;K4DFR1	N-Term(iTRAQ8plex)	2100.06	0	7.143e-14	High	79.87	1.09736e-07	High	69.03	1.51281e-06	High	60.87	8.30742e-06	0
SCGISISNNFTQIEGR	3	1	1	K4AT92	N-Term(iTRAQ8plex); C2(Carbamidomethyl)	2087.04	0	1.785e-15	High	79.84	9.18213e-08	High	81.79	5.66195e-08	High	33.65	0.0038621	0
VIGASMCGPDAPEIMQGIAVALK	4	1	1	K4CWL0	N-Term(iTRAQ8plex); C7(Carbamidomethyl); K23(iTRAQ8plex)	2936.57	0	3.398e-12	High	79.8	2.20421e-07	High	69.39	2.50299e-06	High	32.09	0.0134728	0
LAVQAGAAGIIVSNHGAR	13	2	1	K4CGI6	N-Term(iTRAQ8plex)	2009.15	0	3.037e-16	High	79.76	2.4254e-07	High	76.84	4.74062e-07	High	93.29	1.08061e-08	0
VIVYATEEAAPER	21	2	1	K4BT19	N-Term(iTRAQ8plex)	1751.95	0	9.821e-10	High	79.76	1.98682e-07	High	68.37	2.44517e-06	High	68.71	2.37544e-06	0
LLSGNVDQSEGMLSDDVVER	10	1	1	K4BDU3	N-Term(iTRAQ8plex)	2467.22	0	9.091e-14	High	79.75	7.67959e-08	High	90.32	7.24594e-09	High	88.94	9.95622e-09	0
SDLDALGALGDAGWYSIR	8	1	1	K4BTL1	N-Term(iTRAQ8plex)	2184.11	0	6.482e-13	High	79.75	1.24462e-07	High	61.1	8.8104e-06	High	56.73	2.22941e-05	0
GLATLLSEAMAAGK	9	1	1	K4CFE7	N-Term(iTRAQ8plex); K14(iTRAQ8plex)	1941.14	0	3.978e-10	High	79.74	2.50029e-07	High	61.8	1.63522e-05	High	41.57	0.00173112	0
QMGLSDQDIVALSGAHTLGR	39	2	1	Q3I5C4	N-Term(iTRAQ8plex)	2373.25	0	3.237e-16	High	79.64	1.62964e-07	High	79.38	1.61483e-07	High	104.96	4.81922e-10	0
IMGITGYQDSPAVTLADLEAAK	28	1	1	K4C7G8	N-Term(iTRAQ8plex); K22(iTRAQ8plex)	2872.53	0	7.669e-14	High	79.61	2.31372e-07	High	86.69	4.45721e-08	High	88.94	2.66776e-08	0
IVLEMAGVENALGK	20	1	1	K4B924	N-Term(iTRAQ8plex); K14(iTRAQ8plex)	2052.18	0	4.629e-12	High	79.59	2.72004e-07	High	79.41	2.76641e-07	High	79.44	2.81563e-07	0
ATAGDTHLGGEDFDNR	52	13	8	H1ZXA9;K4C9W3;K4BLR5;K4CR90;K4D9L9;K4D473;K4D9L5;K4CB53	N-Term(iTRAQ8plex)	1979.93	0	8.488e-16	High	79.56	3.92851e-08	High	79.57	3.58826e-08	High	72.7	1.98702e-07	0
DFVVSAEESAAEYAAR	4	1	1	K4CFN3	N-Term(iTRAQ8plex)	2018.99	0	1.301e-13	High	79.53	6.35148e-08	High	70.76	5.24662e-07				0
SLGYGYVNYSNPSDAAR	11	1	1	K4DGU3	N-Term(iTRAQ8plex)	2138.04	0	1.591e-16	High	79.51	6.7726e-08	High	38.35	0.000796887	High	43.19	0.000290239	0
QQYTLCSASLQDIIAR	6	1	1	K4BXX3	N-Term(iTRAQ8plex); C6(Carbamidomethyl)	2171.14	0	1.731e-11	High	79.47	1.75683e-07	High	67	3.05275e-06	High	64.04	6.23243e-06	0
VQQANYFGSLTQASTIR	7	2	2	K4C1L6;K4BSM2	N-Term(iTRAQ8plex)	2188.16	0	4.278e-16	High	79.43	1.79589e-07	High	62.17	9.49542e-06	High	73.64	6.81209e-07	0
GGGFVCEYAGEVIEESR	5	1	1	K4D249	N-Term(iTRAQ8plex); C6(Carbamidomethyl)	2163.02	0	1.476e-11	High	79.27	3.90404e-08	High	66.19	8.05462e-07	High	65.82	8.11637e-07	0
GILGYTEDDVVSTDFVGDSR	18	3	1	K4BYG6	N-Term(iTRAQ8plex)	2449.19	0	1.756e-14	High	79.23	8.35792e-08	High	89.06	8.69157e-09	High	89.93	6.45318e-09	0
FAMLGAAGAIAPEILGK	81	2	1	K4CXU8	N-Term(iTRAQ8plex); K17(iTRAQ8plex)	2238.3	0	1.565e-14	High	79.21	2.54894e-07	High	78.03	3.39193e-07	High	91.81	1.49303e-08	0
AINALELGMEALK	20	2	1	K4CN57	N-Term(iTRAQ8plex); K13(iTRAQ8plex)	1981.17	0	4.007e-15	High	79.18	2.68135e-07	High	62.35	1.29809e-05	High	72.49	1.35555e-06	0
LTYTLDEIEGPFEVSPDGTVK	137	4	2	P23322;K4BCF4	N-Term(iTRAQ8plex); K21(iTRAQ8plex)	2918.53	0	9.473e-16	High	79.08	2.13201e-07	High	86.34	4.04156e-08	High	83.97	6.95504e-08	0
ALADAGADVLFIDALASK	6	1	1	K4C2V1	N-Term(iTRAQ8plex); K18(iTRAQ8plex)	2369.34	0	7.021e-11	High	79.08	2.76852e-07	High	74.17	8.59442e-07	High	68.73	3.01427e-06	0
AGHAIEELYGSSQDIEGVVR	3	2	1	B5B3R3	N-Term(iTRAQ8plex)	2434.24	0	2.126e-16	High	79.07	1.852e-07				High	74.87	4.82238e-07	0
AVEIDMLNITINTLQAEK	6	1	1	K4BXG7	N-Term(iTRAQ8plex); K18(iTRAQ8plex)	2624.46	0	6.591e-11	High	79.01	2.70674e-07	High	67.99	3.28829e-06	High	63.1	1.09221e-05	0
YVELFPSSIEDMNHAVSR	4	1	1	K4D9I3	N-Term(iTRAQ8plex)	2398.18	0	1.366e-13	High	78.98	1.12562e-07	High	77.05	1.74559e-07	High	83.99	3.35181e-08	0
TQLEQAYAEQFLETVR	7	1	1	K4CPY2	N-Term(iTRAQ8plex)	2230.16	0	1.045e-13	High	78.93	1.93187e-07	High	81.4	1.12288e-07	High	58.42	2.17978e-05	0
ILYEMGGVTENIAR	15	4	1	C6L8P4	N-Term(iTRAQ8plex)	1869.99	0	1.454e-10	High	78.87	2.06252e-07	High	73.98	6.01917e-07	High	73.55	7.52878e-07	0
KIGQVAIGGGGGNPFLGQQMSTQK	8	2	1	K4BVV2	N-Term(iTRAQ8plex); K1(iTRAQ8plex); K24(iTRAQ8plex)	3285.84	0	1.075e-16	High	78.82	2.72938e-07	High	64.99	6.5927e-06	High	62.04	1.39414e-05	1
FAMLGAAGAIAPEILGK	13	2	1	K4CXU8	N-Term(iTRAQ8plex); M3(Oxidation); K17(iTRAQ8plex)	2254.3	0	1.046e-14	High	78.8	2.70902e-07	High	71.97	1.32149e-06	High	71.14	1.68824e-06	0
IGQVAIGGGGGNPFLGQQMSTQK	7	2	1	K4BVV2	N-Term(iTRAQ8plex); K23(iTRAQ8plex)	2853.56	0	1.135e-15	High	78.75	3.05376e-07	High	68.96	2.9922e-06	High	95.11	7.27632e-09	0
VWLDPNEGNEISMANSR	14	2	2	K4C3V1;K4CVC0	N-Term(iTRAQ8plex)	2236.09	0	4.245e-14	High	78.72	6.57955e-08	High	81.52	3.91105e-08	High	88.69	6.62516e-09	0
VVPIFNENDAISTR	6	1	1	K4C4E2	N-Term(iTRAQ8plex)	1879.01	0	8.679e-11	High	78.71	2.30142e-07	High	76.13	4.20522e-07	High	55.65	4.69666e-05	0
FGYNAATGNYEDLMAAGIIDPTK	14	1	1	K4AV63	N-Term(iTRAQ8plex); M14(Oxidation); K23(iTRAQ8plex)	3056.52	0	2.318e-15	High	78.64	1.61392e-07	High	60.84	1.28153e-05	High	79.02	1.63535e-07	0
VSALVNDTVGTLAGGR	6	2	1	Q9FR27	N-Term(iTRAQ8plex)	1834.03	0	5.619e-12	High	78.43	3.16525e-07	High	73.13	1.0555e-06	High	50.86	0.000175145	0
EAGGSENSLEINDLAR	4	2	1	Q9SE08	N-Term(iTRAQ8plex)	1978.99	0	4.043e-15	High	78.36	1.2327e-07	High	69.61	9.07984e-07	High	61.78	5.60863e-06	0
NMITGAAQMDGAILVVSGADGPMPQTK	76	2	2	K4BK69;K4C8Q1	N-Term(iTRAQ8plex); K27(iTRAQ8plex)	3281.7	0	1.118e-16	High	78.34	2.6673e-07	High	87.29	3.18218e-08	High	86.56	3.78673e-08	0
GSENNLFVVEGMQFDR	10	1	1	K4BMN4	N-Term(iTRAQ8plex)	2146.06	0	2.62e-16	High	78.29	8.3021e-08	High	79.79	6.8745e-08	High	75.45	1.41125e-07	0
SVEIISSCLESGMSVAR	6	1	1	K4D530	N-Term(iTRAQ8plex); C8(Carbamidomethyl)	2129.08	0	3.756e-12	High	78.29	1.31944e-07	High	59.24	1.06021e-05	High	59.78	8.83648e-06	0
MGINPIMMSAGELESGNAGEPAK	128	2	2	K4D489;K4CRD4	N-Term(iTRAQ8plex); K23(iTRAQ8plex)	2912.47	0	1.78e-16	High	78.27	1.98085e-07	High	84.6	4.64627e-08	High	78.3	2.03377e-07	0
FAAVAAAPAAAAGSGAAPAAAK	13	1	1	K4C2D6	N-Term(iTRAQ8plex); K22(iTRAQ8plex)	2391.35	0	3.063e-14	High	78.27	3.2617e-07	High	62.07	1.34418e-05	High	91.3	1.60494e-08	0
ICHTNNCPVGVASQR	7	1	1	K4BHA1	N-Term(iTRAQ8plex); C2(Carbamidomethyl); C7(Carbamidomethyl)	2017	0	1.445e-14	High	78.26	1.08228e-07	High	75.71	1.94687e-07	High	87.58	1.25699e-08	0
ESGSTMAVVAAQTK	8	1	1	K4BPK4	N-Term(iTRAQ8plex); K14(iTRAQ8plex)	1988.08	0	3.45e-13	High	78.26	2.94827e-07				High	69.15	2.37764e-06	0
SSIGGLTLDELAR	12	1	1	K4BHA1	N-Term(iTRAQ8plex)	1635.91	0	6.646e-11	High	78.25	3.04484e-07	High	67.5	3.67215e-06	High	69.34	2.38064e-06	0
DNEADDSLEIDPELR	4	1	1	K4C7B1	N-Term(iTRAQ8plex)	2034.97	0	1.649e-12	High	78.23	6.23804e-08	High	64.97	1.17815e-06	High	46.03	7.85797e-05	0
QAFDEAISELDTLGEESYK	10	2	1	A0A0J9YZP8	N-Term(iTRAQ8plex); K19(iTRAQ8plex)	2753.39	0	1.509e-12	High	78.22	2.10172e-07	High	74.29	4.95281e-07	High	65.31	4.51969e-06	0
QLVVEDAAEANVVFSSLMGSK	10	1	1	K4DDP2	N-Term(iTRAQ8plex); K21(iTRAQ8plex)	2802.51	0	4.605e-12	High	78.22	3.72132e-07	High	68.38	3.63028e-06	High	47.96	0.000406288	0
LAYVALDYEQEIETAR	60	7	2	K4D4E6;K4B249	N-Term(iTRAQ8plex)	2188.12	0	4.33e-15	High	78.13	2.05344e-07	High	86.89	2.40457e-08	High	87.25	2.52409e-08	0
YASSQSQFFDDFASSMIK	11	3	1	K4ASJ6	N-Term(iTRAQ8plex); K18(iTRAQ8plex)	2667.32	0	3.381e-11	High	78.11	1.3521e-07	High	74.16	2.72432e-07	High	75.66	2.03733e-07	0
YAAISQDNGLVPIVEPEILLDGEHNIDR	52	2	2	K4B6C3;K4BAW0	N-Term(iTRAQ8plex)	3394.75	0	1.097e-11	High	78	2.9162e-07	High	89.77	1.92426e-08	High	92.36	1.00763e-08	0
GWDQGILGGDGFPPMLTGGK	22	1	1	K4CIE2	N-Term(iTRAQ8plex); K20(iTRAQ8plex)	2611.37	0	4.642e-11	High	77.95	2.72552e-07	High	54.92	5.70129e-05	High	80.98	1.49225e-07	0
LVAATTFLDEATIK	70	1	1	K4BN40	N-Term(iTRAQ8plex); K14(iTRAQ8plex)	2101.22	0	6.429e-12	High	77.93	3.68033e-07	High	72.31	1.33066e-06	High	74.59	7.87169e-07	0
LLVADFVDPQQVQTK	8	1	1	K4BTQ4	N-Term(iTRAQ8plex); K15(iTRAQ8plex)	2309.31	0	4.127e-10	High	77.93	3.83334e-07	High	56.49	5.22824e-05	High	37.33	0.0043088	0
FSGIEQLTVGENFSPGR	6	1	1	K4CE22	N-Term(iTRAQ8plex)	2142.09	0	1.647e-11	High	77.79	1.76322e-07	High	66.14	3.01593e-06	High	53.56	5.48491e-05	0
LASIGMENTEANR	17	1	1	K4BAW0	N-Term(iTRAQ8plex)	1709.87	0	3.887e-11	High	77.71	1.55032e-07	High	82.79	4.41855e-08	High	92.18	5.56914e-09	0
VVPGFGHGVLR	6	1	1	K4AXC0	N-Term(iTRAQ8plex)	1441.85	0	1.754e-08	High	77.7	4.61073e-07	High	62.68	1.46477e-05	High	47	0.000541714	0
VNQIGSVTESIEAVK	12	3	2	P26300;K4D3Y9	N-Term(iTRAQ8plex); K15(iTRAQ8plex)	2182.26	0	3.282e-12	High	77.65	4.09721e-07	High	68.49	3.39083e-06	High	59.08	2.81178e-05	0
EGGGGGYGGGGYGGGR	6	2	1	K4B3H9	N-Term(iTRAQ8plex)	1618.75	0	3.526e-16	High	77.63	2.76134e-08	High	79.68	1.45323e-08	High	85.44	4.57214e-09	0
ASMGQDLSPVDLINVK	8	1	1	K4B188	N-Term(iTRAQ8plex); K16(iTRAQ8plex)	2295.27	0	1.775e-11	High	77.6	3.90136e-07	High	66.79	4.55469e-06	High	84.3	8.08089e-08	0
SLGYGYVNYGNPQDAAR	9	1	1	K4B303	N-Term(iTRAQ8plex)	2149.06	0	6.213e-16	High	77.58	1.21335e-07	High	11.74	0.472269	High	68.96	8.1952e-07	0
VENQEGVINFDEILR	7	1	1	K4BP30	N-Term(iTRAQ8plex)	2079.1	0	5.3e-14	High	77.56	3.16575e-07	High	71.91	1.07576e-06	High	87.24	3.20959e-08	0
MPSAVGYQPTLSTEMGSLQER	23	4	1	A0A0C5CEC7	N-Term(iTRAQ8plex); M1(Oxidation)	2602.29	0	1.763e-15	High	77.52	1.36298e-07	High	92.67	4.92086e-09	High	77.71	1.21992e-07	0
QFSGFIADDDLPR	13	1	1	K4CGL2	N-Term(iTRAQ8plex)	1784.9	0	2.181e-10	High	77.49	1.47046e-07	High	76.57	1.70727e-07	High	81.36	6.0319e-08	0
GILGYTDEDVVSNDFVGDSR	5	1	1	K4CX83	N-Term(iTRAQ8plex)	2462.2	0	2.694e-13	High	77.41	1.11654e-07	High	78.81	9.27234e-08	High	48.16	9.62367e-05	0
DYSMATADVVDAEVR	12	2	1	K4BVV2	N-Term(iTRAQ8plex)	1945.94	0	4.411e-16	High	77.4	9.46244e-08	High	87.89	8.85924e-09	High	85.92	1.33046e-08	0
AIELADAMENAGATLIR	9	1	1	K4C9L7	N-Term(iTRAQ8plex)	2063.11	0	8.199e-14	High	77.36	3.46187e-07	High	70.28	1.63605e-06	High	65.24	5.23646e-06	0
AVCMISNSTSVAEVFSR	5	5	3	K4CIH7;K4BUD9;K4BBU4	N-Term(iTRAQ8plex); C3(Carbamidomethyl); M4(Oxidation)	2178.07	0	3.691e-11	High	77.35	1.14128e-07	High	60.35	7.38057e-06	High	70.94	5.55711e-07	0
DSPLDVIAINDTGGVK	42	1	1	K4BP59	N-Term(iTRAQ8plex); K16(iTRAQ8plex)	2222.24	0	1.728e-13	High	77.33	4.25332e-07	High	75.05	7.17435e-07	High	63.47	1.04799e-05	0
CQELIDGMVLVANDGISAAIK	8	1	1	P25306	N-Term(iTRAQ8plex); C1(Carbamidomethyl); K21(iTRAQ8plex)	2825.52	0	3.387e-09	High	77.29	4.05938e-07	High	59.77	2.29329e-05	High	65.81	5.7864e-06	0
KAQEAMQSAGMDSEPVMTAAK	10	1	1	K4BKU7	N-Term(iTRAQ8plex); K1(iTRAQ8plex); K21(iTRAQ8plex)	3093.61	0	8.516e-12	High	77.22	3.58477e-07	High	62.89	9.22708e-06	High	75.94	4.38055e-07	1
AIVNIISNPVNSTVPIAAEVFK	17	1	1	K4B6N4	N-Term(iTRAQ8plex); K22(iTRAQ8plex)	2904.68	0	2.1e-16	High	77.16	3.62503e-07	High	57.57	3.23722e-05	High	47.32	0.000329929	0
GYPGYMYTDLATIYER	12	2	2	K4D1F7;K4B438	N-Term(iTRAQ8plex)	2217.08	0	3.523e-10	High	77.15	1.27217e-07	High	68.31	8.5591e-07	High	60.93	5.1663e-06	0
LALGLAESVSQPIPIAAATNELYK	22	2	1	B1Q3F7	N-Term(iTRAQ8plex); K24(iTRAQ8plex)	3077.79	0	2.021e-14	High	77.05	3.05726e-07	High	80.34	1.34544e-07	High	74.56	5.93157e-07	0
QVANATNDVAGDGTTCATVLTR	5	1	1	K4CWE4	N-Term(iTRAQ8plex); C16(Carbamidomethyl)	2539.26	0	1.128e-15	High	77.04	2.1549e-07	High	97.27	1.6875e-09	High	56.28	1.86049e-05	0
DACIVLEDADLDLAAGNIVK	12	1	1	K4CB11	N-Term(iTRAQ8plex); C3(Carbamidomethyl); K20(iTRAQ8plex)	2723.46	0	6.427e-15	High	77.04	3.73647e-07	High	48.78	0.000263544	High	69.79	2.17255e-06	0
VLQAQDDLVNTMK	3	2	1	Q9LKG0	N-Term(iTRAQ8plex); K13(iTRAQ8plex)	2083.16	0	9.681e-15	High	77.02	4.28003e-07	High	49.39	0.00024397				0
EIDDADQLVEALK	5	2	1	K4CQW8	N-Term(iTRAQ8plex); K13(iTRAQ8plex)	2067.13	0	2.563e-15	High	77	4.11024e-07	High	81.83	1.31885e-07	High	69.82	2.09506e-06	0
AAAEEAAAPAAAATAEPAVETK	10	1	1	K4CAM3	N-Term(iTRAQ8plex); K22(iTRAQ8plex)	2619.41	0	2.435e-16	High	76.96	4.36978e-07	High	88.71	2.91379e-08	High	106.76	4.56518e-10	0
LGLLSVTSGANPVSLK	38	1	1	K4DAD5	N-Term(iTRAQ8plex); K16(iTRAQ8plex)	2164.3	0	2.566e-17	High	76.94	3.31775e-07	High	72.84	8.50193e-07	High	61.41	1.18173e-05	0
AHGNAVGLPTEDDMGNSEVGHNALGAGR	11	1	1	K4CEP2	N-Term(iTRAQ8plex)	3050.45	0	9.715e-17	High	76.91	1.28334e-07	High	86.65	1.3517e-08	High	102.78	2.82068e-10	0
AGELTAAELDSLMVVVANPR	17	2	1	K4C956	N-Term(iTRAQ8plex)	2360.28	0	3.933e-15	High	76.91	4.19631e-07	High	83.88	9.04466e-08	High	101.97	1.32784e-09	0
ATECVADSTETPTHNR	3	1	1	K4BTC7	N-Term(iTRAQ8plex); C4(Carbamidomethyl)	2092.98	0	6.99e-13	High	76.86	5.97583e-08	High	52.09	1.82315e-05	High	56.96	5.8398e-06	0
QGLLCGSDGLPHLIVSGDQR	43	2	2	K4B7S8;K4B7S7	N-Term(iTRAQ8plex); C5(Carbamidomethyl)	2426.27	0	1.877e-14	High	76.82	3.25473e-07	High	77.88	2.53356e-07	High	73.25	7.07361e-07	0
MPSAVGYQPTLSTEMGSLQER	69	4	1	A0A0C5CEC7	N-Term(iTRAQ8plex)	2586.27	0	2.058e-13	High	76.78	2.24587e-07	High	71.3	6.04168e-07	High	84.02	3.26929e-08	0
LQYLLGISDSTAETLR	16	1	1	K4CSN4	N-Term(iTRAQ8plex)	2084.16	0	1.366e-11	High	76.76	4.79713e-07	High	68.3	3.21706e-06	High	39.2	0.00263296	0
LLEYGNMLVQEQENVK	118	2	2	K4D489;K4CRD4	N-Term(iTRAQ8plex); K16(iTRAQ8plex)	2515.36	0	9.986e-15	High	76.67	4.57466e-07	High	84.31	8.24765e-08	High	84.09	8.32526e-08	0
VASPEQAQEVHVAVR	5	1	1	K4B3X5	N-Term(iTRAQ8plex)	1924.05	0	4.451e-10	High	76.67	3.99341e-07	High	60.31	1.73186e-05	High	72.65	9.75134e-07	0
EGGSVVVLTGAVTPPGFR	20	1	1	K4BW79	N-Term(iTRAQ8plex)	2047.15	0	2.344e-14	High	76.63	4.45404e-07	High	59.18	2.49414e-05	High	72.18	1.28332e-06	0
SLLAAYDSGELCGALAEGQPGWR	4	1	1	K4B490	N-Term(iTRAQ8plex); C12(Carbamidomethyl)	2725.34	0	2.304e-09	High	76.61	1.80075e-07	High	45.02	0.000258115	High	64.35	3.15863e-06	0
AAVGAPDVLGDCPFSQR	18	2	1	K4C2F3	N-Term(iTRAQ8plex); C12(Carbamidomethyl)	2064.04	0	5.539e-15	High	76.59	2.29148e-07	High	60.65	6.37135e-06	High	61.39	6.89801e-06	0
GALGTLNSCLNNELHLR	12	3	1	A0A0U1ZGX1	N-Term(iTRAQ8plex); C9(Carbamidomethyl)	2186.16	0	4.086e-16	High	76.51	3.88642e-07	High	77.73	3.4743e-07	High	91.04	1.35765e-08	0
VLTMESQADALNQLTSDELEGK	2	1	1	K4D5F9	N-Term(iTRAQ8plex); M4(Oxidation); K22(iTRAQ8plex)	3016.54	0	2.136e-13	High	76.46	3.50213e-07	High	75.68	4.29929e-07				0
MYQGGAGPDMAGGMDEDGPSAGASSAGAGPK	7	1	1	H1ZXA9	N-Term(iTRAQ8plex); K31(iTRAQ8plex)	3405.55	0	6.277e-16	High	76.44	4.9937e-08	High	85.97	5.94385e-09	High	116.32	5.48363e-12	0
SFIEVNEEGTEAAAATAGVVK	2	1	1	K4BV28	N-Term(iTRAQ8plex); K21(iTRAQ8plex)	2701.45	0	1.062e-13	High	76.44	4.59648e-07	High	10.09	1.97367				0
LVVDVFSNTAVAENK	13	1	1	K4C353	N-Term(iTRAQ8plex); K15(iTRAQ8plex)	2214.27	0	6.778e-16	High	76.42	5.95169e-07	High	92.35	1.4669e-08	High	86.3	6.18876e-08	0
VQEVAENLIHLYR	7	1	1	K4B8P9	N-Term(iTRAQ8plex)	1888.04	0	1.859e-10	High	76.3	4.65329e-07	High	72.25	1.24791e-06	High	68.63	2.85143e-06	0
YAADEDAFFADYAEAHLK	11	3	2	Q3I5C4;K4CQB7	N-Term(iTRAQ8plex); K18(iTRAQ8plex)	2655.3	0	4.048e-16	High	76.26	1.95188e-07	High	52.26	4.72462e-05	High	56.66	1.82329e-05	0
GILAMDESNATCGK	67	3	3	K4B6C3;K4B3P9;K4BAW0	N-Term(iTRAQ8plex); C12(Carbamidomethyl); K14(iTRAQ8plex)	2075.06	0	3.092e-12	High	76.25	3.01164e-07	High	74.86	3.87007e-07	High	78.5	1.69505e-07	0
EAPAFVEQATEQQILVTGIK	38	2	2	K4BX20;K4BNR2	N-Term(iTRAQ8plex); K20(iTRAQ8plex)	2780.56	0	2.69e-15	High	76.19	5.77047e-07	High	79.37	2.73421e-07	High	95.95	6.0094e-09	0
QDQGLDVIAEGLDTLK	10	1	1	K4D3K7	N-Term(iTRAQ8plex); K16(iTRAQ8plex)	2323.27	0	1.03e-09	High	76.17	5.4831e-07	High	69.47	2.65502e-06	High	65.4	6.57559e-06	0
GILGYTEDDVVSTDFLGDNR	21	1	1	K4C8R4	N-Term(iTRAQ8plex)	2490.21	0	2.538e-15	High	76.15	1.90489e-07	High	99.51	7.89204e-10	High	68.77	1.00882e-06	0
TNDLAGDGTTTSVVLAQGLIAEGVK	33	1	1	K4AV63	N-Term(iTRAQ8plex); K25(iTRAQ8plex)	3038.67	0	1.732e-15	High	76.12	5.74206e-07	High	93.16	1.1062e-08	High	80.81	1.89621e-07	0
GPLGEMAITYPR	10	1	1	K4DI37	N-Term(iTRAQ8plex)	1608.87	0	5.444e-09	High	76.11	4.06544e-07	High	70.11	1.59898e-06	High	61.64	1.11735e-05	0
AVDILGDILQNSLLEEDK	4	1	1	K4BXX0	N-Term(iTRAQ8plex); K18(iTRAQ8plex)	2593.44	0	6.815e-14	High	76.1	5.17944e-07	High	82.37	1.22549e-07	High	78.15	3.24591e-07	0
GNMCCLFINDLDAGAGR	61	2	2	K4D489;K4CRD4	N-Term(iTRAQ8plex); C4(Carbamidomethyl); C5(Carbamidomethyl)	2188.02	0	1.322e-16	High	76	8.9172e-08	High	81.97	1.20713e-08	High	92.66	1.0569e-09	0
ALLNAIGNLGLNGPYADALTK	4	1	1	K4BXX3	N-Term(iTRAQ8plex); K21(iTRAQ8plex)	2707.55	0	6.115e-14	High	76	5.23728e-07	High	17.61	0.359764	High	51.03	0.000153039	0
LTVLNVAENQLTGYIPR	6	1	1	K4D8X9	N-Term(iTRAQ8plex)	2205.25	0	3.829e-15	High	75.96	5.85615e-07	High	104.4	8.24187e-10	High	63.45	1.02571e-05	0
DHTVSATHGDMDQNTR	10	4	2	K4CL64;K4DH73	N-Term(iTRAQ8plex)	2088.96	0	5.845e-15	High	75.96	3.42242e-08	High	64.32	5.17759e-07	High	65.05	4.22021e-07	0
GHYLNATAGTCEEMIK	39	11	1	A0A0C5CHE6	N-Term(iTRAQ8plex); C11(Carbamidomethyl); M14(Oxidation); K16(iTRAQ8plex)	2419.21	0	5.446e-16	High	75.95	2.45204e-07	High	55.94	2.58503e-05	High	60.62	8.10609e-06	0
ELGFPGTNSGESSAFANTR	7	1	1	Q9SYV0	N-Term(iTRAQ8plex)	2246.1	0	5.232e-14	High	75.94	1.64271e-07	High	82.44	4.1622e-08	High	72.16	3.70962e-07	0
AMAVDTTVLGLSPEEAK	9	2	1	K4AXM4	N-Term(iTRAQ8plex); K17(iTRAQ8plex)	2340.28	0	2.569e-13	High	75.79	5.29903e-07	High	80.04	1.99653e-07	High	68.41	2.88423e-06	0
HVVLENVQTATLK	7	2	1	K4AXB5	N-Term(iTRAQ8plex); K13(iTRAQ8plex)	2060.23	0	9.464e-11	High	75.77	5.21755e-07	High	50.41	0.000188352	High	46.7	0.000436144	0
VTVTQLASAGIQGGPGGGSSNNPVDVSLR	2	1	1	K4DCV6	N-Term(iTRAQ8plex)	3042.62	0	2.869e-10	High	75.75	6.33253e-07	High	32.17	0.0131965				0
TGALLLDGNTLNYFGK	63	2	2	Q00321;K4C768	N-Term(iTRAQ8plex); K16(iTRAQ8plex)	2305.29	0	3.709e-16	High	75.72	6.63094e-07	High	71.41	1.78886e-06	High	81.95	1.59566e-07	0
SPIFLGSYDDVEEIK	10	1	1	K4BTC6	N-Term(iTRAQ8plex); K15(iTRAQ8plex)	2320.25	0	6.374e-10	High	75.68	5.55663e-07	High	76.43	4.47057e-07	High	62.28	1.15355e-05	0
VMLNEDSVNDQPAVAPR	4	1	1	K4D4P7	N-Term(iTRAQ8plex)	2159.11	0	2.339e-12	High	75.65	3.26724e-07	High	28.97	0.013247	High	44.59	0.00045701	0
ECPNAECGAGTFMANHFDR	34	4	2	K4DHR7;P62980	N-Term(iTRAQ8plex); C2(Carbamidomethyl); C7(Carbamidomethyl)	2488.06	0	3.696e-16	High	75.64	2.72251e-08	High	89.26	1.24506e-09	High	98.26	1.48926e-10	0
LVVETTANQDPLVSK	6	3	1	K4C5F4	N-Term(iTRAQ8plex); K15(iTRAQ8plex)	2222.28	0	3.61e-15	High	75.6	6.78917e-07	High	58.64	3.41932e-05	High	47.18	0.00046995	0
NFVGQAATSPGISGQTIQESMR	4	1	1	K4C2E1	N-Term(iTRAQ8plex)	2583.29	0	2.904e-15	High	75.55	2.59109e-07	High	61.71	6.6441e-06	High	70.77	7.66339e-07	0
ECILSGLLSVDGLK	7	4	2	K4CJB4;K4DD89	N-Term(iTRAQ8plex); C2(Carbamidomethyl); K14(iTRAQ8plex)	2112.21	0	1.577e-12	High	75.49	6.61022e-07	High	54.41	7.78822e-05	High	60.34	2.22852e-05	0
VCNMLTMQEFHR	9	2	2	K4DCQ6;K4CXM0	N-Term(iTRAQ8plex); C2(Carbamidomethyl)	1869.9	0	3.649e-13	High	75.47	1.19193e-07	High	83.01	2.05014e-08	High	43.58	0.000184183	0
GVVMNPVDHPHGGGEGR	7	3	1	A0A0U1ZGZ4	N-Term(iTRAQ8plex)	2019.01	0	7.289e-16	High	75.47	2.21358e-07	High	59.74	8.17506e-06	High	87.28	1.44978e-08	0
SAGQSTIILAGAEYGSGSSR	13	1	1	K4CFD4	N-Term(iTRAQ8plex)	2216.14	0	3.075e-18	High	75.45	3.70632e-07	High	105.98	3.02818e-10	High	104.83	4.42305e-10	0
LDVVVSNAAVNPSVDAILETK	6	1	1	K4BPX0	N-Term(iTRAQ8plex); K21(iTRAQ8plex)	2762.59	0	2.393e-13	High	75.4	6.17183e-07	High	59.77	2.34601e-05	High	59.66	2.45486e-05	0
MGINPIMMSAGELESGNAGEPAK	25	2	2	K4D489;K4CRD4	N-Term(iTRAQ8plex); M7(Oxidation); M8(Oxidation); K23(iTRAQ8plex)	2944.46	0	7.077e-15	High	75.39	2.86177e-07	High	66.05	2.79352e-06	High	63.88	4.21538e-06	0
VILSEFEIVNQDPPALSDESITK	6	1	1	K4CVW7	N-Term(iTRAQ8plex); K23(iTRAQ8plex)	3152.71	0	5.792e-11	High	75.38	7.02606e-07	High	60.59	2.14751e-05	High	69.93	2.47457e-06	0
YDAVINCTTGIPWSTFEPNLSSSGK	6	1	1	K4CTJ3	N-Term(iTRAQ8plex); C7(Carbamidomethyl); K25(iTRAQ8plex)	3352.69	0	3.794e-14	High	75.37	3.60099e-07	High	51.8	8.65508e-05	High	61.19	8.97185e-06	0
VTVLGTSGLAGSYVEQR	12	2	1	K4BV02	N-Term(iTRAQ8plex)	2041.11	0	9.375e-13	High	75.35	6.37458e-07	High	75.78	5.66797e-07	High	56.59	4.79128e-05	0
EAEEIGLANTYALAER	5	1	1	K4BA73	N-Term(iTRAQ8plex)	2054.07	0	3.506e-14	High	75.24	4.26398e-07	High	58.62	2.01297e-05	High	65	4.56949e-06	0
DTTLNGAVEQMYTEMASR	14	1	1	K4C7I8	N-Term(iTRAQ8plex)	2321.09	0	7.767e-16	High	75.2	8.30487e-08	High	102.17	1.66852e-10	High	85.96	6.9716e-09	0
GPVIDEVALVEHLR	18	1	1	K4B425	N-Term(iTRAQ8plex)	1851.05	0	9.807e-14	High	75.17	6.29463e-07	High	59.66	2.28183e-05	High	79.89	2.12823e-07	0
VSITGAGGFIASHIAR	9	1	1	C6K2L0	N-Term(iTRAQ8plex)	1861.05	0	2.393e-16	High	75.09	7.86745e-07	High	69.9	2.57358e-06	High	82.3	1.47211e-07	0
ENLNISDEVLLLSDGNLEFTK	45	1	1	K4D3F2	N-Term(iTRAQ8plex); K21(iTRAQ8plex)	2971.6	0	8.013e-15	High	75.08	7.23362e-07	High	75.95	5.71719e-07	High	69.18	2.79609e-06	0
DIEEAGFQEGEEVSLESLK	20	1	1	K4BXB1	N-Term(iTRAQ8plex); K19(iTRAQ8plex)	2717.39	0	1.24e-13	High	75.06	4.03896e-07	High	68.99	1.58359e-06	High	66.8	2.61162e-06	0
TMEINPENAIMDELR	13	1	1	Q6UJX4	N-Term(iTRAQ8plex)	2080.02	0	4.958e-11	High	75.02	2.29786e-07	High	84.47	2.30441e-08	High	59.62	6.76693e-06	0
DNFNVADLSAALNAGDR	5	1	1	K4DBY2	N-Term(iTRAQ8plex)	2067.04	0	3.402e-11	High	75.01	2.63443e-07	High	44.83	0.000274591	High	86.38	1.99075e-08	0
VAVLGAAGGIGQPLSLLMK	10	2	1	K4CGU8	N-Term(iTRAQ8plex); M18(Oxidation); K19(iTRAQ8plex)	2419.44	0	1.333e-10	High	75	5.86603e-07	High	59.34	2.07214e-05	High	52.96	8.72548e-05	0
IDDQPDGGANALNINSLR	3	1	1	K4C7Z8	N-Term(iTRAQ8plex)	2187.13	0	1.044e-10	High	74.94	4.15212e-07	High	33.81	0.00655059	High	13.6	0.615487	0
DVGSIVSVGQEVTVR	6	1	1	K4CCP7	N-Term(iTRAQ8plex)	1849.02	0	9.341e-15	High	74.9	6.94108e-07	High	64.59	7.24613e-06	High	70.58	2.04309e-06	0
EAAAAAAQAAAAAASAASAATVQVR	4	1	1	K4B1H9	N-Term(iTRAQ8plex)	2474.32	0	8.078e-17	High	74.88	6.66429e-07	High	93.78	8.20835e-09	High	65.9	5.42354e-06	0
HVVFGQVLEGMDIVK	20	1	1	K4ATJ4	N-Term(iTRAQ8plex); K15(iTRAQ8plex)	2279.3	0	3.937e-14	High	74.88	6.98938e-07	High	60.66	1.87265e-05	High	75.08	6.90765e-07	0
VINTWADIINR	31	3	1	A0A0C5CHA2	N-Term(iTRAQ8plex)	1618.91	0	4.572e-09	High	74.87	7.65716e-07	High	60.51	2.0585e-05	High	74.88	7.55828e-07	0
IMANPDVAMAFQNPR	10	1	1	K4D6Y2	N-Term(iTRAQ8plex)	1979.01	0	1.041e-11	High	74.84	3.64186e-07	High	72.4	6.56002e-07	High	82.95	5.65295e-08	0
ALGEELGVPLEVYGPEATMTGICK	11	1	1	K4B1D4	N-Term(iTRAQ8plex); C23(Carbamidomethyl); K24(iTRAQ8plex)	3142.64	0	3.673e-10	High	74.84	5.75807e-07	High	61.29	1.33e-05	High	59	2.32272e-05	0
ISDTALVDAAILSDR	7	2	1	K4BC16	N-Term(iTRAQ8plex)	1864.03	0	2.344e-12	High	74.81	6.37613e-07	High	63.48	8.7281e-06	High	63.16	9.78194e-06	0
AGGECLTFDQLALR	14	2	2	K4B124;K4CVA6	N-Term(iTRAQ8plex); C5(Carbamidomethyl)	1854.96	0	3.475e-11	High	74.79	4.03252e-07	High	66.85	2.85022e-06	High	77.86	1.98873e-07	0
VMANADTPEDALAAR	7	1	1	K4AXU0	N-Term(iTRAQ8plex)	1848.93	0	1.168e-09	High	74.76	2.7404e-07	High	47.87	0.000142076	High	63.89	3.3278e-06	0
AYQAATTAAEAELAPTHPIR	9	1	1	P93214	N-Term(iTRAQ8plex)	2386.26	0	9.091e-15	High	74.72	6.37473e-07	High	73.71	7.97997e-07	High	65.19	5.47871e-06	0
QTTIQATGVASSLVETIQGSGFK	18	1	1	K4BBM2	N-Term(iTRAQ8plex); K23(iTRAQ8plex)	2931.61	0	1.205e-12	High	74.7	7.48846e-07	High	88.47	3.14335e-08	High	72.11	1.34109e-06	0
STLAGHSGYVNTVAVSPDGSLCASGGK	22	4	2	K4C874;K4BM53	N-Term(iTRAQ8plex); C22(Carbamidomethyl); K27(iTRAQ8plex)	3200.64	0	5.618e-18	High	74.66	4.9929e-07	High	67.54	3.00417e-06	High	62.21	8.32626e-06	0
VEDGIFGTSGGIGFTK	19	1	1	P54773	N-Term(iTRAQ8plex); K16(iTRAQ8plex)	2193.19	0	1.567e-15	High	74.59	7.55891e-07	High	80.61	1.85089e-07	High	83.04	1.06271e-07	0
AELAHGANNGLDIALR	16	1	1	Q3I5C4	N-Term(iTRAQ8plex)	1939.05	0	2.117e-15	High	74.58	6.82741e-07	High	75.56	4.8923e-07	High	62.85	1.00647e-05	0
EYLQGNPLWIQYVK	7	1	1	K4BV58	N-Term(iTRAQ8plex); K14(iTRAQ8plex)	2359.32	0	7.917e-13	High	74.55	8.33036e-07	High	53.25	0.000110717	High	32.42	0.0135753	0
LYSIASSALGDFGDSK	76	2	2	K4BAP9;K4B6A3	N-Term(iTRAQ8plex); K16(iTRAQ8plex)	2239.19	0	3.973e-12	High	74.54	6.87301e-07	High	75.68	4.85361e-07	High	66.64	3.99941e-06	0
LLYECAPMSFIVEQAGGK	15	1	1	K4CRK7	N-Term(iTRAQ8plex); C5(Carbamidomethyl); K18(iTRAQ8plex)	2621.39	0	8.015e-14	High	74.54	7.33004e-07	High	58.17	3.10145e-05	High	68.02	3.04479e-06	0
YTQGFSGADITEICQR	10	3	2	K4D3J1;K4C9L4	N-Term(iTRAQ8plex); C14(Carbamidomethyl)	2150.04	0	6.625e-14	High	74.53	1.95566e-07	High	63.98	2.1797e-06	High	93.81	2.22512e-09	0
TTGIVLDSGDGVSHTVPIYEGYALPHAILR	23	9	6	K4B249;K4BPK3;K4D478;K4C2C6;K4D4E6;K4D2U0	N-Term(iTRAQ8plex)	3455.83	0	1.713e-16	High	74.51	7.34544e-07	High	77.11	4.07553e-07	High	84.15	7.99951e-08	0
LVADFGSLELSPVDGR	6	3	3	K4C195;K4AZX9;K4CB74	N-Term(iTRAQ8plex)	1979.07	0	6.406e-15	High	74.49	6.40136e-07	High	70.86	1.51355e-06	High	63.07	8.80315e-06	0
LVVIVDVIDQNR	11	3	2	K4CUR8;K4C3K6	N-Term(iTRAQ8plex)	1687	0	9.824e-09	High	74.48	7.89539e-07	High	61.65	1.51486e-05	High	57.37	4.20516e-05	0
GSITSVQAIYVPADDLTDPAPATTFAHLDATTVLSR	11	3	3	K4BCR2;K4BX20;K4BNR2	N-Term(iTRAQ8plex)	4019.08	0	5.413e-16	High	74.45	5.77864e-07	High	42.19	0.00103879	High	57.06	3.03054e-05	0
LLQYGFNDAIAK	21	1	1	K4CY74	N-Term(iTRAQ8plex); K12(iTRAQ8plex)	1961.13	0	1.088e-12	High	74.43	9.53731e-07	High	73.91	1.0913e-06	High	69.67	2.85381e-06	0
ALAAYYFGSEEAMIR	19	2	1	K4DF00	N-Term(iTRAQ8plex)	1995.99	0	1.508e-11	High	74.4	2.48708e-07	High	69.68	8.12731e-07	High	70.63	7.04949e-07	0
NLQVVDVGGGTGFTTLGIVK	8	1	1	K4BDU7	N-Term(iTRAQ8plex); K20(iTRAQ8plex)	2583.49	0	1.165e-15	High	74.36	7.71351e-07	High	91.03	1.58561e-08	High	86.21	4.91826e-08	0
GILIGNAVINDETDTR	8	1	1	K4AYI7	N-Term(iTRAQ8plex)	2005.08	0	4.255e-15	High	74.33	6.77074e-07	High	67.49	3.34196e-06	High	58.92	2.24408e-05	0
AQSNEVALGGSSNNAATPITQSEEVK	3	1	1	Q84T86	N-Term(iTRAQ8plex); K26(iTRAQ8plex)	3210.66	0	4.239e-16	High	74.29	6.23756e-07	High	84.28	5.8227e-08	High	94.19	6.38285e-09	0
MVYDYYASGAEDQWTLAENR	6	2	2	K4CGI6;K4CXT9	N-Term(iTRAQ8plex); M1(Oxidation)	2702.21	0	1.436e-15	High	74.28	7.83825e-08	High	104.49	6.22355e-11	High	68.62	3.02289e-07	0
ISGVSGEGAGVIVEGSAPITEAVATPPVADSK	8	2	1	Q9FR30	N-Term(iTRAQ8plex); K32(iTRAQ8plex)	3573.94	0	1.274e-16	High	74.28	8.26749e-07	High	51.26	0.000164223	High	79.48	2.4742e-07	0
VVVADNFQDMVFNSGK	17	1	1	K4C6L0	N-Term(iTRAQ8plex); K16(iTRAQ8plex)	2378.25	0	1.809e-12	High	74.27	6.69658e-07	High	63.2	9.95551e-06	High	59.21	2.23107e-05	0
LVAEAGIGTVASGVAK	16	1	1	K4BHA1	N-Term(iTRAQ8plex); K16(iTRAQ8plex)	2051.22	0	3.326e-16	High	74.24	8.1368e-07	High	88.47	2.97267e-08	High	88.95	2.61705e-08	0
GAAGALLVYDITR	6	4	2	K4CXU9;K4BDE9	N-Term(iTRAQ8plex)	1623.93	0	1.529e-13	High	74.22	7.47424e-07	High	32.39	0.0113623	High	63.01	9.67567e-06	0
LGGVPVYALSNASQEFVLVSGVSTGK	4	1	1	K4CWS9	N-Term(iTRAQ8plex); K26(iTRAQ8plex)	3187.78	0	7.478e-13	High	74.15	8.21103e-07	High	56.14	5.27788e-05				0
VLNQLLTEMDGMNAK	14	4	3	K4D3J1;K4DAC8;K4C9L4	N-Term(iTRAQ8plex); K15(iTRAQ8plex)	2285.24	0	8.065e-14	High	74.08	7.52369e-07	High	77.66	3.6593e-07	High	72.21	1.19634e-06	0
EIVFNFAAVDVLDK	110	1	1	A0A0C5CHE6	N-Term(iTRAQ8plex); K14(iTRAQ8plex)	2188.25	0	9.394e-16	High	74.06	8.99157e-07	High	80.86	1.89091e-07	High	81.03	1.80649e-07	0
SGQNQETTTNSGNPFNFDFGK	5	1	1	K4C353	N-Term(iTRAQ8plex); K21(iTRAQ8plex)	2898.41	0	4.43e-11	High	74.06	2.76815e-07	High	66.28	1.64853e-06	High	69.59	7.30839e-07	0
TLEDAFSNLEGVTCNK	7	1	1	K4BN60	N-Term(iTRAQ8plex); C14(Carbamidomethyl); K16(iTRAQ8plex)	2406.22	0	1.13e-13	High	74.05	4.23066e-07	High	59.46	1.39851e-05	High	70.39	1.19749e-06	0
LPDIAENIIYVAGDR	9	3	1	K4CN09	N-Term(iTRAQ8plex)	1963.09	0	3.264e-10	High	74.04	7.81025e-07	High	79.92	2.07283e-07	High	59.77	2.04551e-05	0
AANVTVEPYWPLLFAK	33	1	1	K4B212	N-Term(iTRAQ8plex); K16(iTRAQ8plex)	2427.38	0	8.496e-14	High	74.04	9.94032e-07	High	70.27	2.3681e-06	High	63.6	1.11966e-05	0
TGGLGDVLGGLPPALAAR	12	2	1	K4CPX6	N-Term(iTRAQ8plex)	1939.13	0	2.167e-14	High	74.03	1.00225e-06	High	71.27	1.88478e-06	High	58.74	3.44842e-05	0
ELVNAPANIVTPAVLAEEAK	33	3	2	Q10712;O24022	N-Term(iTRAQ8plex); K20(iTRAQ8plex)	2657.52	0	1.444e-12	High	73.94	8.98111e-07	High	70.76	1.78805e-06	High	78.23	3.20921e-07	0
AEEILNNTPDAYILQQFDNPANPK	30	1	1	K4CJ67	N-Term(iTRAQ8plex); K24(iTRAQ8plex)	3323.72	0	2.01e-14	High	73.84	8.73595e-07	High	82.33	1.2456e-07	High	103.72	8.93824e-10	0
LPTDIALLDDPEFR	13	2	1	K4B413	N-Term(iTRAQ8plex)	1919.03	0	4.827e-10	High	73.78	7.39171e-07	High	65.71	5.04845e-06	High	74.19	6.76392e-07	0
LALALGDENAVPMPVAAAANETFK	5	1	1	K4CSE1	N-Term(iTRAQ8plex); K24(iTRAQ8plex)	3021.63	0	5.102e-12	High	73.78	1.10143e-06	High	52.93	0.000128606	High	74.72	8.60083e-07	0
MSGGDHIHSGTVVGK	464	10	1	A0A0C5CHE6	N-Term(iTRAQ8plex); K15(iTRAQ8plex)	2090.12	0	6.668e-16	High	73.76	8.54075e-07	High	55.81	4.74984e-05	High	75.47	5.54813e-07	0
ADVESQGEFVESLATEVR	7	1	1	K4BXG7	N-Term(iTRAQ8plex)	2270.12	0	1.253e-13	High	73.74	3.55042e-07	High	81.51	5.1208e-08	High	70.7	7.19212e-07	0
ITGTLIDEQPIAIFTINK	18	1	1	K4CXC8	N-Term(iTRAQ8plex); K18(iTRAQ8plex)	2595.51	0	9.169e-13	High	73.73	8.87532e-07	High	77.28	3.92843e-07	High	76.3	4.75878e-07	0
GVDLDSLLDMSTDELVK	24	1	1	K4BA70	N-Term(iTRAQ8plex); K17(iTRAQ8plex)	2458.31	0	3.244e-16	High	73.73	6.84183e-07	High	70.29	1.68841e-06	High	115.95	4.42129e-11	0
AFIAGIADDNGYGWAIAK	17	2	2	K4ASL1;K4D2B6	N-Term(iTRAQ8plex); K18(iTRAQ8plex)	2461.32	0	5.692e-14	High	73.63	8.41011e-07	High	77.04	3.74636e-07	High	77.58	3.36071e-07	0
LSYIALDYEQEIETAK	16	2	1	K4D2U0	N-Term(iTRAQ8plex); K16(iTRAQ8plex)	2494.34	0	1.73e-09	High	73.61	8.57958e-07	High	63.06	1.01334e-05	High	76.18	4.63907e-07	0
ELIGPAMYFGLMGDGQPIGR	4	3	1	K4BNE0	N-Term(iTRAQ8plex)	2426.24	0	1.458e-09	High	73.53	5.34548e-07	High	64.7	3.98142e-06	High	85.18	3.86821e-08	0
IVNTGTVLQVGDGIAR	86	1	1	A0A0C5CHA6	N-Term(iTRAQ8plex)	1917.1	0	2.434e-12	High	73.51	1.1342e-06	High	70.53	2.15526e-06	High	69.76	2.67375e-06	0
ELGVPIVMHDYLTGGFTANTTLAHYCR	15	10	1	A0A0C5CHE6	N-Term(iTRAQ8plex); M8(Oxidation); C26(Carbamidomethyl)	3356.65	0	8.344e-13	High	73.48	4.15089e-07	High	47.56	0.000142064	High	63.95	3.78554e-06	0
QLLAPVILGGQAMTWAAGK	8	1	1	K4BGW4	N-Term(iTRAQ8plex); K19(iTRAQ8plex)	2533.47	0	2.172e-14	High	73.45	9.1049e-07	High	84.98	6.41729e-08	High	78.08	3.08859e-07	0
VVQLGDEISTLTLADAQK	47	1	1	K4BBI1	N-Term(iTRAQ8plex); K18(iTRAQ8plex)	2509.42	0	1.649e-12	High	73.38	9.75796e-07	High	77.52	3.89424e-07	High	79.15	2.60872e-07	0
GMTVLQACEIAGVDIPR	10	1	1	K4D5V2	N-Term(iTRAQ8plex); C8(Carbamidomethyl)	2134.12	0	8.271e-11	High	73.37	7.45616e-07	High	68.43	2.44033e-06				0
GITMAVDAVVTNLK	6	1	1	K4C227	N-Term(iTRAQ8plex); K14(iTRAQ8plex)	2040.19	0	2.627e-12	High	73.34	9.87142e-07	High	41.1	0.00171939	High	65.51	6.2846e-06	0
ISGLIYEETR	20	3	1	K4DAZ1	N-Term(iTRAQ8plex)	1484.82	0	6.702e-07	High	73.3	7.36683e-07	High	58.41	2.48044e-05	High	73.98	6.29913e-07	0
VIVYATEEAAPERVEA	14	2	1	K4BT19	N-Term(iTRAQ8plex)	2051.09	0	2.816e-12	High	73.27	7.58273e-07	High	70.25	1.28392e-06	High	50.5	0.000135025	1
TVTAMDVVYALK	40	3	1	K4DAZ1	N-Term(iTRAQ8plex); K12(iTRAQ8plex)	1919.1	0	2.317e-12	High	73.25	1.10481e-06	High	73.21	1.11503e-06	High	65.96	6.05896e-06	0
VNPGNAPLVVGQLLDDECPEDFIK	6	2	2	K4C5S4;K4C1T2	N-Term(iTRAQ8plex); C18(Carbamidomethyl); K24(iTRAQ8plex)	3247.69	0	4.822e-14	High	73.24	8.74976e-07	High	79.32	2.07586e-07	High	61.84	1.21435e-05	0
QFDGLVDVYR	13	1	1	K4AU58	N-Term(iTRAQ8plex)	1515.8	0	2.357e-08	High	73.24	5.95174e-07	High	58.28	1.86485e-05	High	57.98	1.99822e-05	0
LQDPSFLEEAQLIDVR	3	1	1	K4DI01	N-Term(iTRAQ8plex)	2177.17	0	2.7e-12	High	73.22	9.45716e-07	High	78.12	3.15278e-07	High	77.79	3.50148e-07	0
ECVALLLENGAAVTLQNLDGK	18	1	1	K4B1Z2	N-Term(iTRAQ8plex); C2(Carbamidomethyl); K21(iTRAQ8plex)	2836.55	0	4.012e-13	High	73.22	1.11008e-06	High	73.52	1.02265e-06	High	70.51	2.00959e-06	0
NLQETLTDAFANIPVSSFPQVPGGK	8	1	1	K4ATR3	N-Term(iTRAQ8plex); K25(iTRAQ8plex)	3238.75	0	8.648e-14	High	73.22	9.81448e-07	High	58.53	2.90382e-05	High	55.72	5.4789e-05	0
LPMFGCTDATQVLAEVQEAK	472	4	2	P07179;P08706	N-Term(iTRAQ8plex); C6(Carbamidomethyl); K20(iTRAQ8plex)	2816.46	0	1.595e-11	High	73.21	7.44946e-07	High	67.3	2.92348e-06	High	75.81	4.09378e-07	0
NLLENPAWYTQYTPYQAEISQGR	16	1	1	K4CLA3	N-Term(iTRAQ8plex)	3046.51	0	7.078e-16	High	73.16	4.32338e-07	High	57.67	1.84682e-05	High	66.01	2.39333e-06	0
VLQFAGIEDVFTSSR	23	2	1	K4BT19	N-Term(iTRAQ8plex)	1973.05	0	4.049e-12	High	73.15	8.18251e-07	High	74.94	5.04987e-07	High	74.27	6.098e-07	0
SFGFVNFENAEDAAR	12	1	1	K4B303	N-Term(iTRAQ8plex)	1977.95	0	3.528e-10	High	73.15	2.00932e-07	High	67.09	8.11051e-07	High	66.65	8.65087e-07	0
VLNLEEGGAFNVSSAEDILK	15	1	1	K4D3F2	N-Term(iTRAQ8plex); K20(iTRAQ8plex)	2713.48	0	1.545e-12	High	73.14	1.1016e-06	High	74.33	8.48648e-07	High	72.88	1.15411e-06	0
QPISQFQGQATDVEIMR	7	1	1	K4CNE8	N-Term(iTRAQ8plex)	2252.16	0	2.034e-14	High	73.13	7.22315e-07	High	64.93	5.28647e-06	High	91.38	9.86142e-09	0
RGDTPILVATDVAAR	3	1	1	K4BGK0	N-Term(iTRAQ8plex)	1859.06	0	3.647e-12	High	73.12	1.11888e-06	High	59.38	2.52606e-05	High	70.46	1.9744e-06	1
IGPEYAGPLGILQALADGTK	18	2	1	A0A0C5CHH8	N-Term(iTRAQ8plex); K20(iTRAQ8plex)	2592.46	0	1.253e-13	High	73.12	1.08231e-06	High	58.15	3.40667e-05	High	68.57	3.07875e-06	0
GPITTDHFLPIHR	12	1	1	K4BNR2	N-Term(iTRAQ8plex)	1808	0	2.727e-09	High	73.12	9.67744e-07	High	52.5	0.000111906	High	57.67	3.37728e-05	0
EILGTCVSVGCTVDGK	12	4	1	K4C9N4	N-Term(iTRAQ8plex); C6(Carbamidomethyl); C11(Carbamidomethyl); K16(iTRAQ8plex)	2303.22	0	3.732e-16	High	73.09	9.40089e-07	High	87.96	3.06315e-08	High	55.56	5.23976e-05	0
LGVDPLVIELDEMGPQGPQLQK	14	1	1	K4CAM4	N-Term(iTRAQ8plex); K22(iTRAQ8plex)	2984.64	0	1.858e-15	High	73.09	1.12172e-06	High	79.1	2.7558e-07	High	68.03	3.56507e-06	0
DVASQIDLEDALEASR	2	1	1	K4CBT5	N-Term(iTRAQ8plex)	2036.03	0	2.261e-09	High	73.09	4.51635e-07							0
SEVFSTAADGQTSVEINVLQGER	14	3	2	K4B1S1;K4D6V7	N-Term(iTRAQ8plex)	2741.38	0	2.548e-15	High	73.08	6.39651e-07	High	74.28	4.1804e-07	High	77.67	2.06912e-07	0
FVQSVSEEAVGTGLIR	12	1	1	K4CR23	N-Term(iTRAQ8plex)	1996.11	0	4.952e-14	High	73.07	1.0258e-06	High	78.38	3.17286e-07	High	74.89	6.64896e-07	0
YRVENLYEGPLDDAYANAIR	3	3	2	K4CL74;K4CL75	N-Term(iTRAQ8plex)	2646.34	0	4.994e-15	High	73.01	6.05042e-07	High	45.6	0.00028644				1
TMLELLNQLDGFEASNK	10	2	1	K4BZB1	N-Term(iTRAQ8plex); K17(iTRAQ8plex)	2531.36	0	6.265e-11	High	72.99	1.00971e-06	High	52.11	9.78131e-05	High	75.74	5.41372e-07	0
NALGIDDPDAADMHMEIGR	12	1	1	K4CSN4	N-Term(iTRAQ8plex)	2345.1	0	3.563e-16	High	72.95	1.79982e-07	High	90.77	2.72197e-09	High	81.65	2.39369e-08	0
ILVIEGLHPMYDER	35	1	1	K4CMY9	N-Term(iTRAQ8plex)	1989.07	0	3.653e-09	High	72.95	9.53143e-07	High	65.14	6.20048e-06	High	67.71	3.30396e-06	0
EAAELAAESPQGILR	9	3	3	K4BJ22;K4C5S4;K4C1T2	N-Term(iTRAQ8plex)	1859.01	0	3.144e-11	High	72.95	1.03173e-06	High	54.66	7.09607e-05	High	60.91	1.59354e-05	0
LEDLALLEQPYIK	22	1	1	K4CCP7	N-Term(iTRAQ8plex); K13(iTRAQ8plex)	2153.26	0	3.674e-10	High	72.92	1.17671e-06	High	56.86	4.85278e-05	High	66.68	4.95075e-06	0
SGGLGDLNYPLISDVTK	39	1	1	K4D389	N-Term(iTRAQ8plex); K17(iTRAQ8plex)	2357.31	0	2.865e-14	High	72.91	1.19734e-06	High	63.68	1.0178e-05	High	54.61	7.92201e-05	0
VPIIVTGNDFSTLYAPLIR	24	2	2	K4D489;K4CRD4	N-Term(iTRAQ8plex)	2393.37	0	1.86e-13	High	72.9	1.36421e-06	High	90.48	2.31899e-08	High	95.8	6.98336e-09	0
VIMGSVSNYVVNNATCPVTVVK	9	1	1	K4AWA0	N-Term(iTRAQ8plex); C16(Carbamidomethyl); K22(iTRAQ8plex)	2959.63	0	1.576e-14	High	72.86	1.25002e-06	High	55.79	6.28765e-05	High	45.51	0.000676262	0
VSDQILAAAPGDEDAIR	6	1	1	K4D938	N-Term(iTRAQ8plex)	2045.09	0	1.452e-11	High	72.85	8.76772e-07	High	79.92	1.73161e-07	High	76.71	3.44487e-07	0
VEFVVDDLEGR	14	1	1	K4AYE2	N-Term(iTRAQ8plex)	1581.83	0	1.543e-08	High	72.84	6.86395e-07	High	67.23	2.43166e-06	High	67.27	2.47499e-06	0
ATDNGSGGVVSSSSVTVEQEVLEEK	6	1	1	K4CNE7	N-Term(iTRAQ8plex); K25(iTRAQ8plex)	3116.59	0	8.735e-15	High	72.82	7.00011e-07	High	60.5	1.22101e-05	High	63.28	6.86045e-06	0
FLGTAGAASSMMNPK	5	2	2	K4DF99;K4DFA0	N-Term(iTRAQ8plex); K15(iTRAQ8plex)	2091.11	0	1.583e-15	High	72.8	8.81677e-07	High	50.69	0.000131377	High	76.39	3.82309e-07	0
IQVVIDGFSAPLTAGNFAK	6	1	1	K4DCP3	N-Term(iTRAQ8plex); K19(iTRAQ8plex)	2556.45	0	1.301e-14	High	72.66	1.28183e-06	High	89.74	2.52684e-08	High	77.67	4.06984e-07	0
AACDELGVTLIAYSPIAQGALTGK	5	1	1	K4CEL4	N-Term(iTRAQ8plex); C3(Carbamidomethyl); K24(iTRAQ8plex)	3027.65	0	2.468e-15	High	72.64	1.18429e-06	High	68.42	3.25888e-06	High	66.6	4.76932e-06	0
EGSITSIQAVYVPADDLTDPAPATTFAHLDATTVLSR	125	4	1	A0A0C5CEC7	N-Term(iTRAQ8plex)	4148.12	0	2.733e-17	High	72.63	7.91349e-07	High	67.47	2.48894e-06	High	69.66	1.62215e-06	0
APISQQLPGESDQDYADFSSK	30	1	1	K4C945	N-Term(iTRAQ8plex); K21(iTRAQ8plex)	2891.44	0	1.322e-11	High	72.6	5.52289e-07	High	59.83	1.13351e-05	High	67.75	1.76274e-06	0
DLVVSVMSAMGEEQINALK	26	2	1	K4BNF7	N-Term(iTRAQ8plex); K19(iTRAQ8plex)	2642.44	0	3.903e-12	High	72.59	1.29164e-06	High	67.3	4.3759e-06	High	62.45	1.25716e-05	0
AVPASIEFVDIAGLVK	10	1	1	K4CHW8	N-Term(iTRAQ8plex); K16(iTRAQ8plex)	2237.33	0	8.215e-12	High	72.59	1.0906e-06	High	53.62	8.64675e-05	High	53.32	9.28844e-05	0
IVPASAIPDGWMGLDIGPDSIK	77	1	1	K4CHY4	N-Term(iTRAQ8plex); K22(iTRAQ8plex)	2860.55	0	1.583e-14	High	72.57	1.25887e-06	High	83.64	9.94782e-08	High	64	9.25599e-06	0
LNAVASSFQDAESIAK	14	1	1	K4C353	N-Term(iTRAQ8plex); K16(iTRAQ8plex)	2259.24	0	1.158e-11	High	72.57	1.20354e-06	High	61.8	1.38085e-05	High	72.34	1.22523e-06	0
IASTYSDVFSANILDVEQCK	9	2	1	Q8GZD8	N-Term(iTRAQ8plex); C19(Carbamidomethyl); K20(iTRAQ8plex)	2868.47	0	2.083e-11	High	72.56	9.06813e-07	High	65.09	5.1572e-06	High	16.62	0.384366	0
RYDSPMWMSTAPIDDISYVSATR	10	1	1	K4CGL2	N-Term(iTRAQ8plex)	2966.43	0	7.543e-14	High	72.51	3.50655e-07	High	55.51	1.58872e-05	High	62.9	3.02588e-06	1
AIGADLLNNPDLVATDPVISFK	13	1	1	K4D1H0	N-Term(iTRAQ8plex); K22(iTRAQ8plex)	2891.61	0	4.311e-14	High	72.48	1.26546e-06	High	81.24	1.64605e-07	High	67.26	4.07812e-06	0
QLNAPLEVVDPEIADIIEHEK	29	1	1	K4BCV4	N-Term(iTRAQ8plex); K21(iTRAQ8plex)	2980.63	0	1.472e-15	High	72.48	1.29653e-06	High	75.49	6.22886e-07	High	79.24	2.71603e-07	0
LVDLAAAAPIPTTWGPFK	8	1	1	K4D5J1	N-Term(iTRAQ8plex); K18(iTRAQ8plex)	2476.43	0	2.788e-10	High	72.48	1.22874e-06	High	58.32	3.25381e-05	High	60.58	1.93371e-05	0
SELSVTELEIQALAR	5	1	1	K4BCV1	N-Term(iTRAQ8plex)	1963.1	0	1.007e-13	High	72.46	1.15779e-06	High	82.17	1.25594e-07	High	62.63	1.10516e-05	0
ANSYSVHGSALGAK	4	1	1	K4CYV4	N-Term(iTRAQ8plex); K14(iTRAQ8plex)	1970.08	0	5.829e-16	High	72.44	1.13178e-06				High	35.69	0.00507175	0
AIATSSPQSSQEFLGADDEVAEK	6	1	1	K4B375	N-Term(iTRAQ8plex); K23(iTRAQ8plex)	2988.54	0	4.08e-13	High	72.43	8.115e-07	High	80.43	1.45823e-07	High	52.17	8.4033e-05	0
VYGAILEQPSSDLYPNASK	18	1	1	K4DAS6	N-Term(iTRAQ8plex); K19(iTRAQ8plex)	2660.44	0	3.864e-13	High	72.42	1.16564e-06	High	55.35	5.86403e-05	High	49.7	0.00021859	0
IGNNEITVLVNDAEK	11	3	1	A0A0C5C9T7	N-Term(iTRAQ8plex); K15(iTRAQ8plex)	2237.25	0	7.293e-16	High	72.36	1.32414e-06	High	48.6	0.000307826	High	75.67	6.04373e-07	0
TPTEAAAAVVEDYGLPLSR	4	1	1	K4B9D4	N-Term(iTRAQ8plex)	2264.19	0	1.178e-11	High	72.32	1.05798e-06	High	67.27	3.64686e-06	High	38.62	0.00275495	0
LIAELAAAAAAEK	23	1	1	K4BLS5	N-Term(iTRAQ8plex); K13(iTRAQ8plex)	1850.11	0	3.236e-13	High	72.3	1.16591e-06	High	62.73	1.15734e-05	High	78.36	3.12916e-07	0
YISAGSIEYWPDPQR	9	1	1	K4BDU7	N-Term(iTRAQ8plex)	2086.05	0	5.809e-15	High	72.28	5.85646e-07	High	54.41	3.7311e-05	High	50.77	8.29154e-05	0
MVDVLVEQNIVPGIK	22	1	1	K4BAW0	N-Term(iTRAQ8plex); K15(iTRAQ8plex)	2262.33	0	6.112e-12	High	72.2	1.32563e-06	High	65.26	6.79102e-06	High	68.82	3.07055e-06	0
LFDDQLGLDSLTPISSIHNR	10	1	1	C0LIR3	N-Term(iTRAQ8plex)	2545.35	0	2.256e-14	High	72.19	1.29547e-06	High	31.13	0.0165359	High	58.03	3.37619e-05	0
AGNLVSASMNTEASSDVTSSGPVK	4	2	1	A0A097PT56	N-Term(iTRAQ8plex); K24(iTRAQ8plex)	2917.51	0	3.888e-14	High	72.19	8.99883e-07	High	16.52	0.307524	High	83.9	6.15144e-08	0
AWMAAQDQPHENLIFPEEVLPR	46	1	1	A0A0C5CUN5	N-Term(iTRAQ8plex)	2895.49	0	8.757e-12	High	72.14	9.37796e-07	High	80.65	1.55409e-07	High	74.26	5.43711e-07	0
IVDVLIEQNIVPGIK	122	2	2	K4B3P9;K4B6C3	N-Term(iTRAQ8plex); K15(iTRAQ8plex)	2258.38	0	7.555e-16	High	72.08	1.09022e-06	High	72.07	1.11136e-06	High	75.4	5.3643e-07	0
GGQNGIQLLLAAEQEAQR	4	1	1	K4BRR1	N-Term(iTRAQ8plex)	2200.19	0	6.221e-15	High	72.04	1.37225e-06	High	72.09	1.36273e-06	High	68.87	2.86028e-06	0
EPQVETGFIEDAPFLNAVVK	9	1	1	K4CV19	N-Term(iTRAQ8plex); K20(iTRAQ8plex)	2811.52	0	5.366e-14	High	72.03	1.49761e-06	High	76.43	5.2896e-07	High	54.08	9.36064e-05	0
HDGQAVTCEDFFAAMR	6	1	1	K4CPC2	N-Term(iTRAQ8plex); C8(Carbamidomethyl)	2158.99	0	1.313e-12	High	72	1.10418e-07	High	72.32	9.37821e-08	High	45.89	3.86448e-05	0
AEQIQIFAGDVVPR	12	1	1	K4BK24	N-Term(iTRAQ8plex)	1847.02	0	5.753e-11	High	71.98	1.29309e-06	High	74.77	7.20201e-07	High	83.07	9.64155e-08	0
VAQAEATDNDDGGIDSDLQAR	4	1	1	K4DBZ4	N-Term(iTRAQ8plex)	2465.17	0	1.684e-10	High	71.89	2.42678e-07	High	67	6.58437e-07	High	51.92	2.0566e-05	0
TACDSAGSLLVFDEVQCGLGR	3	2	1	K4CP37	N-Term(iTRAQ8plex); C3(Carbamidomethyl); C17(Carbamidomethyl)	2559.23	0	2.66e-15	High	71.84	3.76416e-07	High	52.77	3.01214e-05	High	68.26	9.03141e-07	0
LINLDENIYIPVTK	10	2	1	A0A067XI80	N-Term(iTRAQ8plex); K14(iTRAQ8plex)	2253.31	0	1.878e-08	High	71.82	1.35149e-06	High	43.05	0.000906674	High	49.49	0.000223234	0
VLEQLSGQSPVFSK	13	2	1	K4CG62	N-Term(iTRAQ8plex); K14(iTRAQ8plex)	2127.22	0	1.023e-12	High	71.79	1.36417e-06	High	69.56	2.27964e-06	High	67.85	3.39602e-06	0
LPDLNCSTIESAMR	11	1	1	K4CPX9	N-Term(iTRAQ8plex); C6(Carbamidomethyl)	1910.95	0	1.822e-07	High	71.78	5.9405e-07	High	47.18	0.000178026	High	50.69	7.6779e-05	0
LMDSVDEYIPIPQR	27	1	1	K4C8Q1	N-Term(iTRAQ8plex)	1980.05	0	4.347e-10	High	71.76	1.00021e-06	High	71.54	9.71516e-07	High	72.01	8.30948e-07	0
EDDIVGILETDDVK	7	1	1	Q9M5A8	N-Term(iTRAQ8plex); K14(iTRAQ8plex)	2169.17	0	4.869e-15	High	71.76	1.22026e-06	High	69.72	1.93054e-06	High	74.32	6.76786e-07	0
ELLQMSDLQLLDIAR	5	1	1	K4CA69	N-Term(iTRAQ8plex)	2062.15	0	3.368e-07	High	71.74	1.41011e-06	High	8.55	2.92539	High	50.73	0.00017286	0
IIAGTAANMGIDIDPPILEPK	21	1	1	K4CPX9	N-Term(iTRAQ8plex); K21(iTRAQ8plex)	2757.58	0	1.317e-14	High	71.73	1.43014e-06	High	76.49	4.52142e-07	High	65.23	6.37322e-06	0
NVVIANSEGVQEADR	5	2	1	K4AXM4	N-Term(iTRAQ8plex)	1904.99	0	2.332e-11	High	71.68	8.65985e-07	High	66.77	2.91373e-06	High	60.88	1.03298e-05	0
LDDLVAAIEGVR	18	1	1	K4C2V4	N-Term(iTRAQ8plex)	1574.9	0	7.28e-11	High	71.62	1.4324e-06	High	75.52	5.87738e-07	High	71.35	1.5316e-06	0
ICPEEENVEAICQFFNTIGK	8	1	1	K4CB52	N-Term(iTRAQ8plex); C2(Carbamidomethyl); C12(Carbamidomethyl); K20(iTRAQ8plex)	3006.5	0	1.781e-12	High	71.62	7.26528e-07	High	62.21	6.64297e-06	High	74.16	3.97137e-07	0
ELESICNPIIAK	20	8	4	H1ZXA9;K4CR90;K4D473;K4D9L5	N-Term(iTRAQ8plex); C6(Carbamidomethyl); K12(iTRAQ8plex)	1995.13	0	6.292e-09	High	71.6	1.42171e-06	High	65.82	5.52437e-06	High	67.95	3.36682e-06	0
IWCFGPETTGPNMVVDMCK	10	2	2	K4CL74;K4CL75	N-Term(iTRAQ8plex); C3(Carbamidomethyl); C18(Carbamidomethyl); K19(iTRAQ8plex)	2850.37	0	1.351e-12	High	71.6	3.56293e-07	High	50.46	5.84673e-05	High	63.02	3.11803e-06	0
YPLNEEILNDAPNINEAATQLIK	11	1	1	H6WYS2	N-Term(iTRAQ8plex); K23(iTRAQ8plex)	3191.74	0	6.774e-14	High	71.51	1.79405e-06	High	74.4	9.18587e-07	High	75.68	6.94917e-07	0
AGAFGCTISGAGPTLVAVTDDEER	4	2	1	K4BP32	N-Term(iTRAQ8plex); C6(Carbamidomethyl)	2698.32	0	1.417e-14	High	71.45	5.62173e-07	High	62.51	3.75902e-06	High	60.44	6.28036e-06	0
GLDAALNLLEESK	10	2	1	K4BU02	N-Term(iTRAQ8plex); K13(iTRAQ8plex)	1981.13	0	2.529e-13	High	71.44	1.69758e-06	High	37.23	0.00448485	High	46.51	0.000517072	0
GLNDETYTADSVALIR	3	2	2	K4BQ85;K4D2Q1	N-Term(iTRAQ8plex)	2042.07	0	3.339e-15	High	71.41	1.01188e-06	High	44.61	0.00045491	High	44.18	0.000456423	0
EMVHACLLPGATR	16	2	1	A0A0C5CHD2	N-Term(iTRAQ8plex); C6(Carbamidomethyl)	1758.92	0	3.074e-13	High	71.4	9.56255e-07	High	61.68	8.96549e-06	High	63.54	5.82004e-06	0
SSDLAQPLVEAQIPYK	4	1	1	K4CXK7	N-Term(iTRAQ8plex); K16(iTRAQ8plex)	2367.32	0	2.204e-09	High	71.4	1.68431e-06	High	47.66	0.000407922	High	58.43	3.33751e-05	0
VLNTGSPITVPVGR	32	2	2	K4BX20;K4BNR2	N-Term(iTRAQ8plex)	1714.01	0	1.048e-10	High	71.37	1.65587e-06	High	71.38	1.68117e-06	High	68.36	3.31151e-06	0
ILDVVYNASNNELVR	44	5	4	K4CAH3;K4CTF6;K4C3D8;K4CHJ6	N-Term(iTRAQ8plex)	2023.1	0	3.95e-11	High	71.36	1.55001e-06	High	78.15	2.76361e-07	High	68.11	2.89735e-06	0
ITDEFTGAGAVGK	15	1	1	K4BX20	N-Term(iTRAQ8plex); K13(iTRAQ8plex)	1874.04	0	2.9e-13	High	71.3	1.45297e-06	High	61.63	1.4291e-05	High	72.63	1.12972e-06	0
ADGAFAISEDTWNEPLGR	7	1	1	K4BVN6	N-Term(iTRAQ8plex)	2253.1	0	3.403e-14	High	71.28	5.21312e-07	High	53.96	2.61164e-05	High	75.08	2.1111e-07	0
ELAAAEFDGYCEGELIK	9	1	1	K4CIG6	N-Term(iTRAQ8plex); C11(Carbamidomethyl); K17(iTRAQ8plex)	2523.28	0	3.509e-10	High	71.25	1.02736e-06	High	53.76	5.36426e-05	High	57.79	2.17075e-05	0
AELNPMAAMFGGIVGQEVVK	7	1	1	K4C3B5	N-Term(iTRAQ8plex); K20(iTRAQ8plex)	2669.45	0	6.258e-16	High	71.24	1.69867e-06	High	52.41	0.000129176	High	74.94	7.2622e-07	0
GLLYLGMGVSGGEEGAR	10	1	1	K4DFU3	N-Term(iTRAQ8plex)	1970.02	0	5.909e-14	High	71.23	9.79362e-07	High	76.29	3.05452e-07	High	66.06	3.15871e-06	0
YSTVQNWYAGDEEGR	3	2	2	K4B9R5;K4BFE2	N-Term(iTRAQ8plex)	2078.97	0	4.061e-11	High	71.22	2.60507e-07	High	74.24	1.29963e-07	High	51.36	2.52243e-05	0
AVATEAESTFFSVSSSDLVSK	3	1	1	K4D9Y0	N-Term(iTRAQ8plex); K21(iTRAQ8plex)	2770.45	0	8.218e-11	High	71.21	1.27905e-06	High	1.02	13.7183	High	65.75	4.44341e-06	0
VSDIATVLQPGDTLK	15	1	1	K4AVZ4	N-Term(iTRAQ8plex); K15(iTRAQ8plex)	2165.25	0	3.23e-14	High	71.19	1.74495e-06	High	75.45	6.5716e-07	High	14.8	0.781469	0
SEAAAAFGNDGVYLEK	3	1	1	K4AT31	N-Term(iTRAQ8plex); K16(iTRAQ8plex)	2250.18	0	5.786e-15	High	71.18	1.52797e-06	High	61.46	1.43257e-05	High	63.02	9.62847e-06	0
TTLTAALTMALASMGNSAPK	19	1	1	K4BK69	N-Term(iTRAQ8plex); K20(iTRAQ8plex)	2558.39	0	6.939e-12	High	71.17	1.75682e-06	High	49.55	0.000257329	High	56.93	4.71436e-05	0
ELSPATLLSELNEIGGR	12	1	1	K4BXV0	N-Term(iTRAQ8plex)	2103.15	0	2.892e-12	High	71.13	1.61504e-06	High	68	3.2728e-06	High	70.98	1.73564e-06	0
GTPFAAQTAAANAIR	11	2	1	K4ASV9	N-Term(iTRAQ8plex)	1763.96	0	1.21e-08	High	71.1	1.33903e-06	High	58.24	2.54946e-05	High	76.63	3.74791e-07	0
LNQTPGSPVAGGSSAGR	3	1	1	K4C9G9	N-Term(iTRAQ8plex)	1859.98	0	7.954e-15	High	71.07	1.1529e-06	High	62.78	7.88209e-06	High	71.05	1.14644e-06	0
SVPSLSLQDIPR	10	1	1	K4B375	N-Term(iTRAQ8plex)	1615.93	0	3.597e-09	High	71.04	1.95974e-06	High	82.2	1.54557e-07	High	65.09	7.94488e-06	0
ILDEAMAGDNVGLLLR	21	2	2	K4BK69;K4C8Q1	N-Term(iTRAQ8plex)	2004.11	0	8.668e-16	High	71.03	1.57772e-06	High	89.03	2.71306e-08	High	87.35	3.69075e-08	0
ESLNYPADLYLEGTDQHR	6	1	1	K4AXX4	N-Term(iTRAQ8plex)	2425.18	0	3.947e-15	High	70.99	5.21484e-07	High	76.94	1.38577e-07	High	93.47	2.90108e-09	0
APLPGPYSGTSTLALVAR	3	1	1	K4B3R7	N-Term(iTRAQ8plex)	2075.17	0	1.619e-11	High	70.99	1.8232e-06	High	25.51	0.0645331	High	30.04	0.0223928	0
NCIEGSTAVVNLAGTSISTR	6	1	1	K4CWM3	N-Term(iTRAQ8plex); C2(Carbamidomethyl)	2354.22	0	5.635e-13	High	70.98	1.18901e-06	High	60.21	1.43396e-05	High	59.33	1.74438e-05	0
VFVMGEEVGEYQGAYK	3	1	1	K4C8X8	N-Term(iTRAQ8plex); K16(iTRAQ8plex)	2414.25	0	1.571e-09	High	70.91	1.2205e-06	High	71.44	1.07669e-06				0
AMLAAVDGAVQLVVDR	7	1	1	K4B7D7	N-Term(iTRAQ8plex)	1932.09	0	4.268e-12	High	70.82	1.90013e-06	High	59.11	2.73719e-05	High	91.3	1.69019e-08	0
GHYLNATAGTCEEMIK	350	11	1	A0A0C5CHE6	N-Term(iTRAQ8plex); C11(Carbamidomethyl); K16(iTRAQ8plex)	2403.22	0	3.474e-16	High	70.81	9.9997e-07	High	79.03	1.51281e-07	High	75.47	3.32037e-07	0
SHSEIQDSNGQNIGEITSGGFSPCLK	13	1	1	K4B9V1	N-Term(iTRAQ8plex); C24(Carbamidomethyl); K26(iTRAQ8plex)	3370.66	0	2.307e-16	High	70.8	6.90364e-07	High	76.76	1.64473e-07	High	85.58	2.11671e-08	0
VVDAFSYLETGR	21	1	1	K4BW79	N-Term(iTRAQ8plex)	1660.88	0	8.324e-11	High	70.79	1.1088e-06	High	62.33	7.63151e-06	High	46.27	0.000308042	0
YGQDATNVGDEGGFAPNIQENK	22	3	2	P26300;K4D3Y9	N-Term(iTRAQ8plex); K22(iTRAQ8plex)	2932.45	0	1.834e-13	High	70.76	7.765e-07	High	66.2	2.24291e-06	High	51.99	5.56522e-05	0
GAVGALVVYDITR	2	1	1	K4DCU3	N-Term(iTRAQ8plex)	1637.95	0	3.866e-10	High	70.75	1.77955e-06	High	48.87	0.000246464				0
SGSGVDLVLSCVDNYEAR	5	1	1	K4BJZ7	N-Term(iTRAQ8plex); C11(Carbamidomethyl)	2245.1	0	5.548e-15	High	70.74	5.18651e-07	High	65.01	2.2085e-06	High	86.6	1.34547e-08	0
VEVVTPEEHLGDVIGDLNSR	14	1	1	K4CNS6	N-Term(iTRAQ8plex)	2482.3	0	1.574e-14	High	70.72	1.3598e-06	High	64.76	6.03222e-06	High	69.88	1.68081e-06	0
VPVLQTPDGPVFESNAIAR	7	1	1	K4C455	N-Term(iTRAQ8plex)	2314.26	0	2.761e-10	High	70.72	1.78765e-06	High	12.17	1.27111	High	73.8	8.60835e-07	0
TDIIFFCSPNNPTGSAASR	13	1	1	K4C947	N-Term(iTRAQ8plex); C7(Carbamidomethyl)	2359.16	0	2.233e-14	High	70.7	7.74536e-07	High	43.42	0.000348066	High	85.57	2.30186e-08	0
AQEAIDYGLADK	6	1	1	K4D0C8	N-Term(iTRAQ8plex); K12(iTRAQ8plex)	1902.04	0	2.906e-12	High	70.69	1.53985e-06	High	71.62	1.24646e-06	High	54.52	6.3573e-05	0
AGDVEMVEVIYDK	24	1	1	K4CQH4	N-Term(iTRAQ8plex); K13(iTRAQ8plex)	2076.11	0	5.759e-12	High	70.62	1.57787e-06	High	63.46	8.24995e-06	High	59.89	1.79489e-05	0
TPLATLGYEASYDIFVK	11	1	1	K4BV58	N-Term(iTRAQ8plex); K17(iTRAQ8plex)	2496.37	0	2.462e-12	High	70.56	2.02175e-06	High	63.1	1.13629e-05	High	62.72	1.24821e-05	0
ATLFPGDGIGPEIAESVR	4	2	2	K4CNF1;K4CNF2	N-Term(iTRAQ8plex)	2133.14	0	4.62e-10	High	70.55	1.56827e-06	High	49.72	0.000196787	High	35.28	0.00561836	0
AGVSDLGAAQELAR	7	1	1	K4C353	N-Term(iTRAQ8plex)	1661.91	0	2.582e-12	High	70.52	1.62793e-06	High	76.76	3.77444e-07	High	0.5	15.686	0
TQNANTLVDFSSK	4	1	1	K4CG24	N-Term(iTRAQ8plex); K13(iTRAQ8plex)	2033.11	0	1.729e-14	High	70.51	1.76506e-06	High	51.72	0.000134595	High	51.6	0.000137674	0
ADGQGEIVIAELLR	4	1	1	K4B058	N-Term(iTRAQ8plex)	1788.01	0	1.456e-11	High	70.49	2.11713e-06	High	71.28	1.69799e-06				0
LGLVTGGEIASTFDNPESVK	6	1	1	K4DA57	N-Term(iTRAQ8plex); K20(iTRAQ8plex)	2642.44	0	1.095e-11	High	70.49	2.09927e-06	High	25.46	0.0634315	High	70.3	2.19781e-06	0
STGISLYYEMTDDSLR	7	2	2	K4CL74;K4CL75	N-Term(iTRAQ8plex)	2155.04	0	2.468e-13	High	70.48	5.73033e-07	High	79.81	4.59677e-08	High	91.65	3.00921e-09	0
VGFFSSGPPPR	17	1	1	K4B9V1	N-Term(iTRAQ8plex)	1451.79	0	8.383e-07	High	70.47	1.37755e-06	High	67.36	2.78236e-06	High	67.1	3.03201e-06	0
SPFEPIMPGVTFLEYGNVQAAK	8	2	1	K4CP37	N-Term(iTRAQ8plex); K22(iTRAQ8plex)	3003.6	0	2.374e-12	High	70.41	1.72884e-06	High	46.19	0.000492894	High	47.55	0.000334884	0
ASSLAAGYDLSSAAETK	6	2	1	K4B137	N-Term(iTRAQ8plex); K17(iTRAQ8plex)	2250.2	0	3.043e-13	High	70.37	2.0387e-06	High	47.09	0.000432886	High	66.39	4.99412e-06	0
AAVEEGIVVGGGCTLLR	26	1	1	K4AV63	N-Term(iTRAQ8plex); C13(Carbamidomethyl)	2005.1	0	1.262e-13	High	70.35	1.7944e-06	High	70.5	1.74685e-06	High	64.97	6.25695e-06	0
LLQQVSQVYQTIQIDNISK	9	1	1	K4CR73	N-Term(iTRAQ8plex); K19(iTRAQ8plex)	2826.6	0	4.256e-15	High	70.35	1.80824e-06	High	34.66	0.00697638	High	73.65	9.1482e-07	0
VGETVDIVGLR	7	1	1	K4BK69	N-Term(iTRAQ8plex)	1461.85	0	2.068e-08	High	70.29	1.81936e-06	High	73.46	8.92617e-07	High	57.93	3.17297e-05	0
VYQTEMAYNANELER	6	1	1	K4BXG7	N-Term(iTRAQ8plex)	2135.03	0	5.636e-15	High	70.28	4.82844e-07	High	59.9	4.14434e-06	High	59.56	5.20113e-06	0
SGSAADSQVVSDYVR	6	1	1	K4CCD7	N-Term(iTRAQ8plex)	1844.92	0	6.467e-16	High	70.25	7.83571e-07	High	67.85	1.14021e-06	High	71.77	4.52386e-07	0
AGAQVVGISGDDIESHK	37	1	1	K4CEA5	N-Term(iTRAQ8plex); K17(iTRAQ8plex)	2291.24	0	7.198e-14	High	70.24	1.95398e-06	High	50.88	0.000173932	High	61.43	1.46408e-05	0
LAEQLELEGVDIIQTEGGK	16	1	1	K4B861	N-Term(iTRAQ8plex); K19(iTRAQ8plex)	2650.48	0	1.489e-12	High	70.23	2.41372e-06	High	82.99	1.28851e-07	High	77.47	4.24374e-07	0
FGVQLQTIATDFQR	6	1	1	K4BP97	N-Term(iTRAQ8plex)	1928.05	0	3.98e-12	High	70.21	2.03898e-06	High	55.94	5.19553e-05	High	66.73	4.33142e-06	0
VVDLADIVANQWK	60	1	1	K4BP59	N-Term(iTRAQ8plex); K13(iTRAQ8plex)	2079.19	0	1.483e-11	High	70.2	2.33018e-06	High	66.55	5.59913e-06	High	76.77	5.11218e-07	0
STTASAASGGAGLEAR	4	1	1	K4C7Z8	N-Term(iTRAQ8plex)	1710.88	0	2.287e-16	High	70.18	1.03136e-06	High	54.87	3.50274e-05	High	78.12	1.5417e-07	0
APTSPMETDETHTR	3	1	1	K4BUA0	N-Term(iTRAQ8plex)	1876.9	0	9.906e-14	High	70.17	2.83676e-07	High	66.69	5.35723e-07	High	58.05	4.62192e-06	0
LFQVEYAIEAIK	6	2	2	K4B832;K4CJH4	N-Term(iTRAQ8plex); K12(iTRAQ8plex)	2032.17	0	4.289e-11	High	70.14	2.36744e-06	High	58.18	3.6189e-05	High	59.77	2.56216e-05	0
VVDLAHLVASK	37	1	1	K4BVZ0	N-Term(iTRAQ8plex); K11(iTRAQ8plex)	1760.08	0	2.131e-10	High	70.13	1.93131e-06	High	61.8	1.3379e-05	High	61.64	1.36069e-05	0
VFVGLPTTGGVAPAVPADSEVAK	14	1	1	K4BDP2	N-Term(iTRAQ8plex); K23(iTRAQ8plex)	2790.58	0	5.505e-13	High	70.08	2.36601e-06	High	57.81	4.21393e-05	High	60.35	2.18188e-05	0
TEEVAAPPPPPPAAVEHEAEGK	19	1	1	K4BVU7	N-Term(iTRAQ8plex); K22(iTRAQ8plex)	2831.5	0	1.704e-15	High	70.05	2.10562e-06	High	51.31	0.000157536	High	64.93	6.66835e-06	0
IVQLNDAIDDISNQLR	10	1	1	K4DH35	N-Term(iTRAQ8plex)	2131.17	0	1.066e-14	High	70.04	1.89744e-06	High	74.71	7.60646e-07	High	70.77	1.82581e-06	0
VLELSLEEAR	7	4	2	K4DF00;P31541	N-Term(iTRAQ8plex)	1462.83	0	3.115e-06	High	69.99	2.14994e-06	High	50.22	0.000202954	High	73.08	1.06527e-06	0
EGEWLYADSDGILVSK	3	1	1	K4CX99	N-Term(iTRAQ8plex); K16(iTRAQ8plex)	2390.26	0	9.646e-12	High	69.94	1.78955e-06	High	51.53	0.000123741				0
VALVGDAAGYVTK	8	2	1	K4BLA0	N-Term(iTRAQ8plex); K13(iTRAQ8plex)	1872.1	0	3.729e-13	High	69.93	2.0325e-06	High	62.64	1.1244e-05	High	65.86	5.39589e-06	0
DPNATVIMLATGTGIAPFR	3	2	2	K4BAP9;K4B6A3	N-Term(iTRAQ8plex); M8(Oxidation)	2265.21	0	3.774e-10	High	69.9	2.08752e-06	High	22.91	0.099778	High	67.77	3.48422e-06	0
LVLEVAQHLGENMVR	25	2	2	K4BX20;K4BNR2	N-Term(iTRAQ8plex)	2012.12	0	2.961e-13	High	69.88	2.19995e-06	High	55.58	5.72757e-05	High	65.36	6.28715e-06	0
AALDENDILISPAAPSAAYK	3	1	1	K4CXW3	N-Term(iTRAQ8plex); K20(iTRAQ8plex)	2638.43	0	1.171e-08	High	69.86	2.55092e-06	High	67.48	4.43049e-06				0
IGLAGLAVMGQNLALNIAEK	10	1	1	K4DFU3	N-Term(iTRAQ8plex); K20(iTRAQ8plex)	2604.51	0	2.994e-14	High	69.85	2.1945e-06	High	63.55	8.91972e-06	High	64.74	6.98334e-06	0
LFAVGSGASLVGTGVTNTLINAR	4	1	1	K4AYG5	N-Term(iTRAQ8plex)	2522.42	0	1.911e-15	High	69.84	2.52119e-06	High	76.55	5.15651e-07	High	78.97	3.11209e-07	0
VLPALATAMDDFQNPR	9	1	1	K4AVB7	N-Term(iTRAQ8plex)	2063.07	0	1.138e-11	High	69.83	1.52868e-06	High	71.34	1.0981e-06	High	74.26	5.39961e-07	0
LEAAGCSLTVLPGR	6	1	1	K4BXB1	N-Term(iTRAQ8plex); C6(Carbamidomethyl)	1747.96	0	6.814e-11	High	69.82	2.07942e-06	High	72.98	8.91196e-07	High	36.74	0.00379187	0
TTLVANTSNMPVAAR	8	5	2	K4C764;K4DFR1	N-Term(iTRAQ8plex)	1850	0	3.247e-10	High	69.82	1.82406e-06	High	45.54	0.000529187	High	55.22	5.56124e-05	0
AFGAELVLTDPAK	13	2	2	K4CVI4;K4CJ67	N-Term(iTRAQ8plex); K13(iTRAQ8plex)	1940.13	0	7.105e-14	High	69.81	2.40808e-06	High	71.74	1.58428e-06	High	67.84	3.84783e-06	0
VALVYGQMNEPPGAR	57	4	1	A0A0C5CEC7	N-Term(iTRAQ8plex)	1906.01	0	1.375e-12	High	69.77	1.76083e-06	High	71.03	1.27006e-06	High	69.01	2.03477e-06	0
SQSTSTDSTNTEVQELSVYEINER	6	2	1	Q40130	N-Term(iTRAQ8plex)	3021.44	0	1.637e-14	High	69.77	4.69202e-07	High	55.61	1.59378e-05	High	86.42	1.27699e-08	0
FAQYTGAHAIAGR	21	2	2	K4BEV0;K4C8T4	N-Term(iTRAQ8plex)	1666.89	0	1.528e-12	High	69.76	1.48483e-06	High	66.6	3.24883e-06	High	64.78	4.47427e-06	0
AHPGSPGISEFDWSTGETPR	9	1	1	K4C7Y9	N-Term(iTRAQ8plex)	2432.17	0	7.112e-16	High	69.72	5.75962e-07	High	61.16	4.40218e-06	High	85.48	1.64221e-08	0
TPGFTGADLQNLMNEAAILAAR	3	2	1	K4BVV2	N-Term(iTRAQ8plex); M13(Oxidation)	2594.34	0	3.78e-11	High	69.72	1.75455e-06	High	30.53	0.0161976	High	51.25	0.000128607	0
SSPPAATATTAPAPAVTK	3	2	1	K4BTY6	N-Term(iTRAQ8plex); K18(iTRAQ8plex)	2247.28	0	1.959e-12	High	69.71	2.34123e-06	High	48.76	0.00029137	High	75	6.92539e-07	0
GSAPAPSANPACAPNVGGPNTAQNAPR	4	1	1	K4BFI7	N-Term(iTRAQ8plex); C12(Carbamidomethyl)	2848.4	0	1.877e-16	High	69.69	1.15454e-06	High	62.96	5.38703e-06	High	94.19	3.71539e-09	0
LYPGGSFFDPLGLAADPEK	58	1	1	K4CRS9	N-Term(iTRAQ8plex); K19(iTRAQ8plex)	2602.38	0	1.705e-13	High	69.67	2.24421e-06	High	64.33	7.49025e-06	High	89.37	2.24286e-08	0
FVFDDEALEVK	5	1	1	K4BVL2	N-Term(iTRAQ8plex); K11(iTRAQ8plex)	1920.04	0	3.735e-08	High	69.65	2.0161e-06	High	62.78	1.02546e-05	High	34.09	0.00766236	0
IQPVFVADVASAIVSSLK	13	1	1	K4CU73	N-Term(iTRAQ8plex); K18(iTRAQ8plex)	2452.44	0	3.38e-10	High	69.63	2.37931e-06	High	68.77	2.90036e-06	High	48.2	0.000292117	0
TYCAEIAHNVSTR	11	1	1	K4B813	N-Term(iTRAQ8plex); C3(Carbamidomethyl)	1825.91	0	2.874e-13	High	69.63	7.0236e-07	High	40.74	0.000577684	High	54.15	2.49985e-05	0
ECPQDGGSGGGGGGR	4	1	1	K4B3Z2	N-Term(iTRAQ8plex); C2(Carbamidomethyl)	1651.73	0	4.136e-14	High	69.62	1.08885e-07	High	76.53	2.21804e-08	High	71.06	7.81574e-08	0
VLGDGLLVVR	4	1	1	K4B040	N-Term(iTRAQ8plex)	1344.84	0	1.527e-08	High	69.61	1.35651e-06	High	67.71	1.93155e-06	High	24.13	0.0457845	0
GSVPMAFGGTEQPAAYGELVSIGGLNADVNK	6	1	1	K4D1X7	N-Term(iTRAQ8plex); K31(iTRAQ8plex)	3657.89	0	1.108e-15	High	69.6	2.03397e-06	High	95.45	4.66141e-09	High	60.54	1.50565e-05	0
LIELLEQINTQTTK	9	1	1	K4B891	N-Term(iTRAQ8plex); K14(iTRAQ8plex)	2252.32	0	1.135e-08	High	69.57	2.55042e-06	High	49.48	0.000266019	High	48.79	0.000304559	0
FDYNLTQQALVAVDNNTPINR	10	1	1	K4CFM5	N-Term(iTRAQ8plex)	2710.4	0	2.624e-13	High	69.56	1.95872e-06	High	71.84	1.2209e-06	High	73.18	8.55894e-07	0
GSTGQVLLQLLEMR	6	3	1	A0A0C5CEC3	N-Term(iTRAQ8plex)	1849.04	0	5.104e-09	High	69.56	2.74443e-06	High	70.15	2.39098e-06	High	61.44	1.69758e-05	0
AGELTAAELDSVMVVVANPR	7	1	1	K4BHQ8	N-Term(iTRAQ8plex)	2346.25	0	1.947e-14	High	69.56	2.44564e-06	High	67.98	3.31179e-06	High	94.69	7.48874e-09	0
GYDNVPSTNLFDVTNFGAVGDGK	3	1	1	K4BW48	N-Term(iTRAQ8plex); K23(iTRAQ8plex)	2995.52	0	7.338e-13	High	69.5	1.54839e-06	High	45.94	0.000337455	High	55.75	3.15296e-05	0
DALVALGCMEHR	16	1	1	K4BHA1	N-Term(iTRAQ8plex); C8(Carbamidomethyl)	1675.85	0	1.679e-12	High	69.49	8.37831e-07	High	58.32	1.04534e-05	High	58.77	9.49087e-06	0
TEATDGYSAVQVGYR	6	1	1	K4C5R3	N-Term(iTRAQ8plex)	1920.95	0	7.899e-12	High	69.49	7.47862e-07	High	42.65	0.000344964	High	60.26	5.981e-06	0
ATVVQASTVFYDTPATLDK	7	1	1	K4DA30	N-Term(iTRAQ8plex); K19(iTRAQ8plex)	2635.44	0	2.321e-10	High	69.45	2.72403e-06	High	64.31	8.8778e-06				0
GIYPAVDPLDSTSTMLQPR	51	4	1	A0A0C5CEC7	N-Term(iTRAQ8plex)	2365.22	0	3.689e-11	High	69.36	2.0858e-06	High	76.98	3.10693e-07	High	68.81	2.0386e-06	0
TVDPSTEVVYQQNPDANFVK	8	1	1	K4DAM1	N-Term(iTRAQ8plex); K20(iTRAQ8plex)	2859.5	0	1.165e-10	High	69.36	1.94675e-06	High	35.93	0.00428854	High	35.62	0.00466068	0
GLGDADQVLAYFAVSK	13	1	1	K4BLS5	N-Term(iTRAQ8plex); K16(iTRAQ8plex)	2262.24	0	1.173e-10	High	69.32	2.54951e-06	High	55.31	6.41884e-05	High	70.91	1.77195e-06	0
VVIGMDVAASEFYGK	27	3	2	P26300;K4D3Y9	N-Term(iTRAQ8plex); K15(iTRAQ8plex)	2194.2	0	1.675e-15	High	69.3	2.46141e-06	High	72.17	1.26808e-06	High	82.21	1.19333e-07	0
DSNPGNLLLEFR	5	1	1	K4BMJ2	N-Term(iTRAQ8plex)	1678.89	0	4.215e-09	High	69.27	1.58528e-06	High	73.08	6.1997e-07	High	40.47	0.00118461	0
KAGAQVVGISGDDIESHK	4	1	1	K4CEA5	N-Term(iTRAQ8plex); K1(iTRAQ8plex); K18(iTRAQ8plex)	2723.52	0	1.929e-14	High	69.26	2.7332e-06	High	63.89	9.39135e-06	High	57.65	3.93401e-05	1
DNLGEGNLVSVEDIVR	6	1	1	K4BRG8	N-Term(iTRAQ8plex)	2033.09	0	5.872e-10	High	69.26	1.93873e-06	High	59.81	1.60887e-05				0
IFCPATTQSQAIIPTSDPETVFDIK	5	1	1	K4BC47	N-Term(iTRAQ8plex); C3(Carbamidomethyl); K25(iTRAQ8plex)	3387.79	0	9.85e-09	High	69.26	2.41304e-06	High	55.83	5.34187e-05	High	58.17	2.92618e-05	0
AGSMDNGDGIAVGWLGHPIFR	11	2	1	A0A0U1ZHN2	N-Term(iTRAQ8plex); M4(Oxidation)	2490.24	0	2.02e-13	High	69.26	1.17391e-06	High	55.77	2.66174e-05	High	41.76	0.000616796	0
LMDSVDEYIPIPQR	13	1	1	K4C8Q1	N-Term(iTRAQ8plex); M2(Oxidation)	1996.03	0	2.42e-11	High	69.25	1.42026e-06	High	69.04	1.4532e-06	High	61.27	8.65881e-06	0
VHTVLISTQHDETVTNDEIAR	17	2	2	P43280;P43281	N-Term(iTRAQ8plex)	2682.4	0	3.027e-16	High	69.23	1.79098e-06	High	67.85	2.4937e-06	High	79.66	1.62215e-07	0
HSDVLENLSPIVR	6	1	1	K4BZD5	N-Term(iTRAQ8plex)	1782.99	0	2.159e-11	High	69.23	2.59692e-06	High	50.52	0.000184972	High	75.4	5.99879e-07	0
EAALGNIPTIAFCDTDSPMR	23	2	2	K4BEV0;K4C8T4	N-Term(iTRAQ8plex); C13(Carbamidomethyl)	2483.22	0	2.752e-15	High	69.21	8.45647e-07	High	75.72	1.929e-07	High	78.28	1.16646e-07	0
HEEADSLYVEEVDVGEAEPR	10	1	1	K4CJC4	N-Term(iTRAQ8plex)	2577.22	0	2.993e-13	High	69.15	5.16879e-07	High	61.55	1.99455e-06	High	61.94	2.78285e-06	0
LDGFYIAPAFMDK	83	2	2	K4D489;K4CRD4	N-Term(iTRAQ8plex); K13(iTRAQ8plex)	2096.12	0	2.315e-11	High	69.14	2.21856e-06	High	56.19	4.23168e-05	High	57.54	3.21561e-05	0
FCTGGMSLGAISR	4	1	1	K4BHA1	N-Term(iTRAQ8plex); C2(Carbamidomethyl)	1660.84	0	4.204e-11	High	69.1	9.84215e-07	High	72.35	4.77325e-07	High	79.22	9.57392e-08	0
TQGDLAGTGSIVDTVHNVR	4	1	1	K4BMF8	N-Term(iTRAQ8plex)	2244.18	0	6.621e-16	High	69.1	1.90692e-06	High	58.85	2.25448e-05	High	83.9	6.31439e-08	0
LPNSTLSYFDSSDELQTLSVSDLTSGK	22	1	1	K4D3F2	N-Term(iTRAQ8plex); K27(iTRAQ8plex)	3512.79	0	4.872e-14	High	69.09	2.08395e-06	High	51.5	0.000112563	High	92.64	8.84817e-09	0
DLISNFLADPVHGAIK	13	1	1	K4CFM5	N-Term(iTRAQ8plex); K16(iTRAQ8plex)	2318.32	0	4.414e-15	High	69.08	3.07133e-06	High	41.05	0.00193561	High	68.39	3.46256e-06	0
LEGGGASPLAAAAAIAR	6	1	1	G8Z271	N-Term(iTRAQ8plex)	1800.02	0	2.086e-12	High	69.06	3.17863e-06	High	64.59	8.86217e-06	High	69.82	2.61622e-06	0
VNYANVSTNNYALDEVEEVK	81	1	1	K4CU43	N-Term(iTRAQ8plex); K20(iTRAQ8plex)	2879.49	0	3.032e-16	High	69.02	2.05515e-06	High	77.26	3.11967e-07	High	98.04	2.79525e-09	0
VQPPATLDQLAQEGISFASK	24	2	1	K4CQW8	N-Term(iTRAQ8plex); K20(iTRAQ8plex)	2708.5	0	9.67e-12	High	69.01	2.90771e-06	High	61.41	1.68405e-05	High	73.14	1.14285e-06	0
VVAAGANPVLITR	69	1	1	K4AV63	N-Term(iTRAQ8plex)	1584.96	0	1.065e-10	High	69	2.56191e-06	High	68.79	2.69544e-06	High	74.21	8.23114e-07	0
INGVPIELVQPEILR	11	3	2	K4AX99;K4BR52	N-Term(iTRAQ8plex)	1994.18	0	1.41e-10	High	69	2.68781e-06	High	48.19	0.000295825	High	50.43	0.000190204	0
AALGVHEAAYEVK	5	1	1	K4BSR7	N-Term(iTRAQ8plex); K13(iTRAQ8plex)	1966.11	0	1.66e-11	High	68.97	2.73179e-06	High	67.12	4.43492e-06	High	63.12	1.02869e-05	0
VVSFVCWELYDEQSAEYK	20	1	1	K4CYV4	N-Term(iTRAQ8plex); C6(Carbamidomethyl); K18(iTRAQ8plex)	2860.43	0	1.616e-12	High	68.94	1.4679e-06	High	71.15	1.05129e-06	High	65.58	2.51792e-06	0
ATPQQVADYTLSLLR	69	1	1	K4BAW0	N-Term(iTRAQ8plex)	1980.1	0	5.051e-11	High	68.94	2.66776e-06	High	64.6	7.21213e-06	High	56.62	4.55141e-05	0
AAVAELMYVLEPTR	7	1	1	K4C7V3	N-Term(iTRAQ8plex)	1867.02	0	1.326e-08	High	68.94	2.32312e-06	High	57.8	3.15322e-05	High	61.51	1.29256e-05	0
RVSPEMQAFLGGMSEVPR	6	1	1	K4B2V0	N-Term(iTRAQ8plex)	2295.19	0	3.455e-15	High	68.92	1.8145e-06	High	69.06	1.93698e-06	High	39.02	0.00156643	1
EAEALAGQDDGGGEQLER	2	1	1	K4DA65	N-Term(iTRAQ8plex)	2149.03	0	3.014e-08	High	68.92	4.48816e-07	High	33.53	0.00155263				0
GFGFVNFENADDAAK	8	1	1	K4DGU3	N-Term(iTRAQ8plex); K15(iTRAQ8plex)	2210.13	0	6.643e-16	High	68.91	1.4588e-06	High	59.32	1.26891e-05	High	42.62	0.000585307	0
AEYDESGPSIVHR	4	5	3	K4BPK3;K4C2C6;K4D2U0	N-Term(iTRAQ8plex)	1763.88	0	1.757e-09	High	68.91	7.13334e-07				High	72.9	2.84638e-07	0
CTPLPMSPLESLASSAVR	5	1	1	K4BP30	N-Term(iTRAQ8plex); C1(Carbamidomethyl)	2220.16	0	2.12e-11	High	68.84	2.18131e-06	High	49.25	0.00019016	High	24.68	0.0510612	0
YEDNFDSTSNLIVAVTPTDK	89	2	1	K4CEP4	N-Term(iTRAQ8plex); K20(iTRAQ8plex)	2837.45	0	7.142e-11	High	68.81	1.93338e-06	High	74.52	5.06818e-07	High	80.55	1.28633e-07	0
YAAISQDNGLVPIVEPEILLDGDHPIER	12	1	1	K4BX34	N-Term(iTRAQ8plex)	3377.78	0	2.574e-16	High	68.78	2.25138e-06	High	70.55	1.71364e-06	High	61.84	1.27327e-05	0
LMSPSSLDLLLR	5	1	1	K4C034	N-Term(iTRAQ8plex)	1648.96	0	8.87e-07	High	68.75	3.0471e-06	High	58.79	3.21735e-05	High	29.77	0.0252526	0
GCVIVTGASSGLGLATAK	12	1	1	K4CXM0	N-Term(iTRAQ8plex); C2(Carbamidomethyl); K18(iTRAQ8plex)	2270.3	0	6.133e-11	High	68.74	3.16773e-06	High	70.34	2.2239e-06	High	77.99	3.80457e-07	0
STDASSSSEHSEDVFER	3	1	1	K4B3K9	N-Term(iTRAQ8plex)	2173.97	0	7.113e-15	High	68.74	1.40343e-07	High	59.01	1.31883e-06	High	41.82	6.561e-05	0
IESTVGEFLSTVGR	8	1	1	K4CTX7	N-Term(iTRAQ8plex)	1798.98	0	3.109e-10	High	68.73	2.53199e-06	High	63.83	7.76249e-06	High	58.36	2.72069e-05	0
LTLADALVYACNQGVEK	13	1	1	Q8GZD8	N-Term(iTRAQ8plex); C11(Carbamidomethyl); K17(iTRAQ8plex)	2473.34	0	5.599e-14	High	68.72	2.63182e-06	High	66.41	4.55977e-06	High	68.63	2.74176e-06	0
CTLEVDAVIGADGANSR	8	2	1	K4BLA0	N-Term(iTRAQ8plex); C1(Carbamidomethyl)	2052.02	0	7.887e-16	High	68.71	1.06996e-06	High	71.9	5.26208e-07	High	53.85	3.58525e-05	0
ATSLVVDSGGGLTTVAPVHDGYVLQK	10	1	1	K4DEF3	N-Term(iTRAQ8plex); K26(iTRAQ8plex)	3192.76	0	1.927e-13	High	68.7	3.00144e-06	High	67.02	4.47864e-06	High	76.95	4.56151e-07	0
LAVDAILLAEGAER	2	1	1	K4CH48	N-Term(iTRAQ8plex)	1745	0	3.002e-10	High	68.69	2.9678e-06	High	58.31	3.1285e-05				0
DGVEALGSMGNDAPLAVMSNR	4	1	1	K4BIC0	N-Term(iTRAQ8plex)	2408.17	0	2.608e-13	High	68.69	8.45045e-07	High	10.71	0.522246	High	41.02	0.000553475	0
VANLIGFEVEPK	4	1	1	K4CR73	N-Term(iTRAQ8plex); K12(iTRAQ8plex)	1924.13	0	2.848e-11	High	68.67	3.11733e-06	High	54.96	7.42033e-05	High	55.54	6.40889e-05	0
GCVVITGASSGLGLATAK	8	2	1	K4DCQ6	N-Term(iTRAQ8plex); C2(Carbamidomethyl); K18(iTRAQ8plex)	2270.29	0	4.154e-06	High	68.67	3.2192e-06	High	53.45	0.000100086	High	65.55	6.00409e-06	0
DSPELDASALVIGSVLEGMDVVEK	10	1	1	K4BMD5	N-Term(iTRAQ8plex); M19(Oxidation); K24(iTRAQ8plex)	3097.62	0	1.301e-11	High	68.65	2.70187e-06	High	37.72	0.00360909	High	10.96	1.62741	0
TMLEIVNQLDGFDAR	9	2	1	K4C745	N-Term(iTRAQ8plex)	2026.05	0	1.466e-12	High	68.61	1.79037e-06	High	57.32	2.33545e-05	High	46.6	0.000275658	0
TFQGPPHGIQVER	467	19	3	A0A0C5CHE6;G8D593;Q8MDI4	N-Term(iTRAQ8plex)	1769.95	0	1.039e-11	High	68.6	2.56751e-06	High	66.52	4.4903e-06	High	71.43	1.39933e-06	0
ISHFYTNFQVDEIGR	6	2	1	A0A290WKX1	N-Term(iTRAQ8plex)	2130.08	0	9.941e-13	High	68.57	1.4108e-06	High	33.04	0.0051149	High	68.92	1.37851e-06	0
VLVPASFDQVQGQALSALQALK	7	1	1	K4BF26	N-Term(iTRAQ8plex); K22(iTRAQ8plex)	2891.66	0	8.579e-12	High	68.56	2.59127e-06	High	30.46	0.0163709	High	85.44	5.58659e-08	0
DNGLLLHIHR	448	12	1	A0A0C5CHE6	N-Term(iTRAQ8plex)	1491.86	0	2.181e-08	High	68.52	3.00191e-06	High	68.01	3.46293e-06	High	72.65	1.17885e-06	0
GITAEDVNAAFR	11	1	1	K4BVZ0	N-Term(iTRAQ8plex)	1567.83	0	1.253e-08	High	68.5	1.99168e-06	High	61.31	1.01696e-05	High	58	2.17923e-05	0
IHEEEGIGPDQLAGDVLYYGDSHSEVVQLHSR	6	1	1	K4BVS6	N-Term(iTRAQ8plex)	3853.88	0	3.263e-15	High	68.49	1.09016e-06	High	49.84	8.71524e-05	High	53.07	3.57551e-05	0
LIIVGSITGNTNTLAGNVPPK	20	6	3	K4CFW6;K4CXM0;K4DCQ6	N-Term(iTRAQ8plex); K21(iTRAQ8plex)	2687.58	0	3.963e-15	High	68.47	2.72376e-06	High	59.4	2.32501e-05	High	47.56	0.00035253	0
LMDAVDEYIPDPVR	10	1	1	K4CUX6	N-Term(iTRAQ8plex)	1936.99	0	8.668e-11	High	68.46	1.53966e-06	High	63.04	6.48053e-06	High	69.17	1.37403e-06	0
ESYSILSTPEER	4	1	1	K4CAF2	N-Term(iTRAQ8plex)	1714.88	0	6.852e-11	High	68.46	1.29017e-06	High	56.88	1.8563e-05	High	55.33	2.65246e-05	0
GFIFGTATSAYQVEGSASTEGR	4	1	1	K4BM57	N-Term(iTRAQ8plex)	2540.25	0	1.796e-14	High	68.46	9.69413e-07				High	66.92	1.30071e-06	0
ILDEAMAGDNVGLLLR	17	2	2	K4BK69;K4C8Q1	N-Term(iTRAQ8plex); M6(Oxidation)	2020.1	0	1.289e-11	High	68.45	2.93638e-06	High	65.05	6.50225e-06	High	45.68	0.000551608	0
GLLLLAEMSSAGNLATGDYTAAAVK	11	1	1	K4DA40	N-Term(iTRAQ8plex); K25(iTRAQ8plex)	3045.68	0	2.375e-15	High	68.45	3.41506e-06	High	58.03	3.56507e-05	High	92.97	1.20614e-08	0
VVMELFADTTPK	52	1	1	P21568	N-Term(iTRAQ8plex); K12(iTRAQ8plex)	1959.11	0	8.357e-12	High	68.4	3.22333e-06	High	68.33	3.26836e-06	High	68.45	3.26502e-06	0
LSSINVENIEPNR	11	1	1	K4CHR6	N-Term(iTRAQ8plex)	1788.97	0	7.576e-11	High	68.4	2.44279e-06	High	67.96	2.70325e-06	High	64.56	5.89658e-06	0
VVTVSPYYAQELVSAVDK	15	2	1	K4CPX6	N-Term(iTRAQ8plex); K18(iTRAQ8plex)	2576.43	0	2.171e-08	High	68.4	3.27392e-06	High	52.98	0.000111274	High	52.95	0.000114326	0
TVSGVAGPLVILDK	12	1	1	K4B438	N-Term(iTRAQ8plex); K14(iTRAQ8plex)	1977.21	0	7.732e-11	High	68.37	2.19774e-06	High	76.34	3.61186e-07	High	57.32	3.25295e-05	0
SQSDSNLEDVITVIEAPR	11	1	1	K4B1M0	N-Term(iTRAQ8plex)	2277.18	0	1.083e-12	High	68.35	1.92276e-06	High	68.12	2.15838e-06	High	58.19	2.01009e-05	0
AIMDGFGGADLTISR	4	1	1	K4B7S3	N-Term(iTRAQ8plex)	1827.95	0	2.931e-11	High	68.28	1.67911e-06	High	71.71	7.62217e-07				0
AMNLEMESNLK	20	2	1	A0A0C5CEC7	N-Term(iTRAQ8plex); K11(iTRAQ8plex)	1888.01	0	6.174e-10	High	68.23	2.59292e-06	High	67.86	2.85624e-06	High	68.13	2.65332e-06	0
GAFGQAFNTLQQLPVPIR	6	1	1	K4BH28	N-Term(iTRAQ8plex)	2261.26	0	2.918e-12	High	68.23	3.42716e-06	High	58.63	3.22843e-05	High	67.12	4.50286e-06	0
DLCEPLGEIHEVR	4	1	1	K4CY98	N-Term(iTRAQ8plex); C3(Carbamidomethyl)	1870.96	0	6.124e-11	High	68.22	1.65727e-06	High	55.43	3.17924e-05	High	46.41	0.000251416	0
ELGFPSTNSGESSAFANTR	8	3	1	P30221	N-Term(iTRAQ8plex)	2276.1	0	4.112e-16	High	68.19	8.04037e-07	High	86.1	1.301e-08	High	100.44	4.56343e-10	0
AHTDWVTAIATPIDNSDMIVTSSR	13	5	3	K4C874;K4BM53;K4DEU5	N-Term(iTRAQ8plex)	2905.45	0	3.345e-16	High	68.19	1.53222e-06	High	76.33	2.72387e-07	High	69.38	1.56293e-06	0
GPEFATIVNSVTAK	17	1	1	K4B3X5	N-Term(iTRAQ8plex); K14(iTRAQ8plex)	2042.17	0	1.288e-12	High	68.18	3.52767e-06	High	67.7	3.9654e-06	High	45.94	0.000611239	0
SGLSSVTIDHDLR	6	1	1	K4CY51	N-Term(iTRAQ8plex)	1703.91	0	5.432e-13	High	68.18	2.59253e-06	High	62.24	1.02093e-05	High	30.18	0.0167415	0
VELGDATTAADPSGEHVISR	9	1	1	K4DH49	N-Term(iTRAQ8plex)	2329.19	0	4.437e-16	High	68.18	1.87027e-06	High	47.56	0.000216604	High	53.79	4.99307e-05	0
LSIPAENFPFCTIEPNEAR	10	1	1	K4B546	N-Term(iTRAQ8plex); C11(Carbamidomethyl)	2509.26	0	9.288e-08	High	68.17	1.806e-06	High	65.68	3.20419e-06	High	37.22	0.0022476	0
VQIVGDDLLVTNPK	13	2	1	K4D3Y9	N-Term(iTRAQ8plex); K14(iTRAQ8plex)	2119.25	0	1.794e-10	High	68.17	3.61201e-06	High	63.23	1.09327e-05	High	46.02	0.000555077	0
LLMDDEGLGWGESWNITTK	5	1	1	K4CSQ2	N-Term(iTRAQ8plex); K19(iTRAQ8plex)	2773.42	0	9.706e-13	High	68.17	2.24036e-06	High	61.41	1.24316e-05	High	65.85	3.3152e-06	0
GFAFITMDSLEDANR	5	3	2	K4BAK0;K4B674	N-Term(iTRAQ8plex)	1990.98	0	7e-10	High	68.15	1.21721e-06	High	63.07	3.92073e-06	High	63	4.08468e-06	0
SYELPDGQVITIGAER	14	6	4	K4B249;K4BPK3;K4C2C6;K4D2U0	N-Term(iTRAQ8plex)	2052.09	0	1.777e-13	High	68.14	2.40168e-06	High	82.18	9.56439e-08	High	67.15	3.04549e-06	0
QAFDEAIAELDTLGEESYK	15	9	4	K4BPR4;K4BTY9;P93211;P93208	N-Term(iTRAQ8plex); K19(iTRAQ8plex)	2737.38	0	8.821e-13	High	68.13	2.16111e-06	High	63.12	6.53288e-06	High	61.09	1.1087e-05	0
AALEGLDSIIGYAIK	13	1	1	K4B3J8	N-Term(iTRAQ8plex); K15(iTRAQ8plex)	2142.26	0	1.103e-11	High	68.13	3.07631e-06	High	63.05	9.31446e-06	High	78.97	2.45291e-07	0
AVEELGAGEILLNCIDCDGQGK	3	1	1	K4CHG0	N-Term(iTRAQ8plex); C14(Carbamidomethyl); C17(Carbamidomethyl); K22(iTRAQ8plex)	2969.51	0	3.46e-12	High	68.12	2.24317e-06	High	69.09	1.6092e-06	High	32.36	0.00792743	0
ALIVEMLQAAR	9	1	1	K4BH71	N-Term(iTRAQ8plex)	1518.89	0	6.157e-09	High	68.1	3.15959e-06	High	77.21	4.12534e-07	High	59.88	2.34902e-05	0
GQEQEQIIASVDAPEVWDNR	7	1	1	K4B103	N-Term(iTRAQ8plex)	2588.28	0	7.728e-14	High	68.07	1.45038e-06	High	61.06	7.32507e-06	High	65.39	2.71724e-06	0
FGSGVAAASAFLQNSTPLIPSR	5	1	1	G8Z261	N-Term(iTRAQ8plex)	2495.35	0	5.784e-16	High	68.07	3.32964e-06	High	40.57	0.00185486	High	75.57	5.92104e-07	0
EPMFIPVAVGLLDSSGK	23	1	1	K4CPC2	N-Term(iTRAQ8plex); K17(iTRAQ8plex)	2368.34	0	3.263e-12	High	68.06	3.58742e-06	High	56.86	4.73945e-05	High	70.85	1.85827e-06	0
GLDDIGDLFGR	5	1	1	C0KKU8	N-Term(iTRAQ8plex)	1481.78	0	4.318e-06	High	68.03	1.73925e-06	High	34.74	0.00411279	High	32.71	0.00608129	0
TETYGPAEMIQILAIR	3	2	2	K4C6W6;K4DA93	N-Term(iTRAQ8plex)	2110.13	0	4.017e-08	High	68.02	2.80026e-06	High	61.7	1.20681e-05	High	46.8	0.000394877	0
LTLADALIYACNQGVEK	24	3	2	Q10712;O24022	N-Term(iTRAQ8plex); C11(Carbamidomethyl); K17(iTRAQ8plex)	2487.36	0	2.61e-12	High	68.01	4.0559e-06	High	58	4.0494e-05	High	54.84	8.41564e-05	0
TTLTAALTMALASLGNSAPK	24	1	1	K4C8Q1	N-Term(iTRAQ8plex); K20(iTRAQ8plex)	2540.44	0	5.73e-14	High	67.98	3.64616e-06	High	67.71	3.85462e-06	High	67.2	4.13485e-06	0
AVFAPLMDQYILR	14	1	1	K4B375	N-Term(iTRAQ8plex)	1841.02	0	2.058e-11	High	67.98	3.36752e-06	High	55.1	6.47417e-05	High	67.07	4.07397e-06	0
ILPADSEHSAIFQCIQGLPEGALR	11	2	1	K4BKT6	N-Term(iTRAQ8plex); C14(Carbamidomethyl)	2926.54	0	2.755e-14	High	67.94	3.27816e-06	High	53.56	8.89921e-05	High	57.66	2.96515e-05	0
YAVASAIAASSVPSLVLAR	9	1	1	K4CQB5	N-Term(iTRAQ8plex)	2150.24	0	1.144e-15	High	67.92	3.56773e-06	High	81.7	1.36907e-07	High	51.12	0.000163808	0
EEVGLYLDQAGSEVLGNAAK	17	1	1	K4BMN4	N-Term(iTRAQ8plex); K20(iTRAQ8plex)	2671.43	0	1.929e-14	High	67.88	3.29932e-06	High	65.98	5.09743e-06	High	67.25	3.84264e-06	0
GSVPMAFGGTEQPAAYGELVSIGGLNADVNKK	12	1	1	K4D1X7	N-Term(iTRAQ8plex); K31(iTRAQ8plex); K32(iTRAQ8plex)	4090.17	0	5.143e-15	High	67.88	2.98161e-06	High	58.38	2.73723e-05	High	52.57	0.00010652	1
DYAEAHASLSNLGAK	3	1	1	K4C6K7	N-Term(iTRAQ8plex); K15(iTRAQ8plex)	2155.15	0	2.09e-10	High	67.85	2.90384e-06				High	48.38	0.000271545	0
KQDITITGASTLPGDEVER	23	1	1	K4B1S1	N-Term(iTRAQ8plex); K1(iTRAQ8plex)	2638.44	0	4.645e-15	High	67.84	4.03693e-06	High	50.58	0.000216558	High	71.89	1.61139e-06	1
LTLSATDVFDGFMFGCGQDNK	8	1	1	K4CLT6	N-Term(iTRAQ8plex); C16(Carbamidomethyl); K21(iTRAQ8plex)	2931.45	0	1.816e-11	High	67.82	1.45373e-06	High	47.87	0.000116763	High	64.7	2.38885e-06	0
IINEPTAAAIAYGLDK	29	18	10	H1ZXA9;K4C9W3;K4BLR5;K4BI68;K4CR90;K4D9L9;K4D473;K4CPS8;K4D9L5;K4CB53	N-Term(iTRAQ8plex); K16(iTRAQ8plex)	2268.3	0	2.053e-14	High	67.78	4.23481e-06	High	62.87	1.32719e-05	High	71.39	1.86609e-06	0
VLAAVQALLSNQGPR	9	1	1	K4D7U2	N-Term(iTRAQ8plex)	1841.11	0	4.164e-10	High	67.75	3.09739e-06	High	67.63	3.02022e-06	High	60.2	1.63781e-05	0
GNAVLAEAEDGSTYQVDVPEVQGHR	7	1	1	K4CWR9	N-Term(iTRAQ8plex)	2945.45	0	5.124e-16	High	67.72	1.24247e-06	High	87.14	1.62285e-08	High	77.94	1.07665e-07	0
LSFSDIDEVILVGGSTR	12	1	1	K4B1S1	N-Term(iTRAQ8plex)	2112.14	0	9.191e-16	High	67.72	3.52457e-06	High	75.25	6.0454e-07	High	65.88	5.24199e-06	0
DLDFVQLNQLIGR	7	1	1	K4B375	N-Term(iTRAQ8plex)	1835.02	0	6.545e-10	High	67.7	3.41347e-06	High	76.28	4.74542e-07	High	80.37	1.85044e-07	0
ASSVAQVVTTLQER	50	1	1	A0A0C5CHA6	N-Term(iTRAQ8plex)	1793	0	1.181e-14	High	67.7	3.49838e-06	High	74.27	7.63186e-07	High	67.6	3.4756e-06	0
QLEEAEIDAIVAEIEAEK	6	2	1	K4B407	N-Term(iTRAQ8plex); K18(iTRAQ8plex)	2608.4	0	1.433e-13	High	67.67	3.25758e-06	High	69.83	2.13184e-06	High	38.82	0.0026244	0
VYVSNLDVGVTNSDIR	3	1	1	K4BPV0	N-Term(iTRAQ8plex)	2055.1	0	2.136e-13	High	67.67	3.10368e-06	High	67.03	3.65592e-06	High	69.94	1.98727e-06	0
QEAAAATVESVQCFGR	14	1	1	K4AX99	N-Term(iTRAQ8plex); C13(Carbamidomethyl)	2028.01	0	5.449e-14	High	67.67	1.02601e-06	High	60.46	5.57689e-06	High	71.21	4.73021e-07	0
GILAMDESNATCGK	3	3	3	K4B6C3;K4B3P9;K4BAW0	N-Term(iTRAQ8plex); M5(Oxidation); C12(Carbamidomethyl); K14(iTRAQ8plex)	2091.05	0	1.118e-07	High	67.67	1.73567e-06	High	49.47	0.000106201	High	43.34	0.000519061	0
NPQHLLLEAVHSAGYAGPYGNSLMATEATINR	4	1	1	K4DBV1	N-Term(iTRAQ8plex)	3699.86	0	1.612e-15	High	67.58	2.14736e-06	High	52.74	7.95502e-05	High	11.45	1.09212	0
FNAILNELQIAQPK	11	1	1	K4C9P9	N-Term(iTRAQ8plex); K14(iTRAQ8plex)	2207.31	0	8.528e-11	High	67.55	3.40158e-06	High	57.09	3.71324e-05	High	67.4	3.96695e-06	0
FGQEEETYNIVAAHGYFGR	27	1	1	A0A0C5CHA2	N-Term(iTRAQ8plex)	2492.2	0	3.172e-13	High	67.51	1.11774e-06	High	72.78	3.34791e-07	High	59.21	6.89712e-06	0
LFIGLSGLATDTQTLHQR	6	1	1	K4BP97	N-Term(iTRAQ8plex)	2275.26	0	1.301e-14	High	67.5	4.06337e-06	High	80.27	2.12377e-07	High	57.59	3.98003e-05	0
VEQLLNLDVTPYTDK	69	1	1	K4AXS2	N-Term(iTRAQ8plex); K15(iTRAQ8plex)	2356.31	0	2.177e-14	High	67.5	4.28565e-06	High	77.94	3.83255e-07	High	67.96	3.80695e-06	0
SSLSAEGYDVVYDINGR	18	1	1	K4C945	N-Term(iTRAQ8plex)	2149.07	0	5.1e-16	High	67.48	1.28627e-06	High	69.93	7.82511e-07	High	68.34	1.06252e-06	0
GVSLLLPSDVVIADK	71	1	1	K4CHY4	N-Term(iTRAQ8plex); K15(iTRAQ8plex)	2134.29	0	4.292e-11	High	67.47	3.22309e-06	High	64.38	6.63852e-06	High	54.92	5.84624e-05	0
VLLTLDGSNPVK	5	1	1	Q9XGI9	N-Term(iTRAQ8plex); K12(iTRAQ8plex)	1864.14	0	1.339e-09	High	67.47	3.24995e-06	High	26.94	0.0413707	High	17.06	0.406369	0
AFNPTQAEETYSMVTANR	9	1	1	A0A0C5CUN5	N-Term(iTRAQ8plex); M13(Oxidation)	2350.11	0	2.332e-13	High	67.43	6.50583e-07	High	67.57	6.38694e-07	High	74.66	1.28242e-07	0
APDFEAEAVFDQEFIK	7	1	1	K4ASX2	N-Term(iTRAQ8plex); K16(iTRAQ8plex)	2464.27	0	2.194e-11	High	67.43	2.65655e-06	High	55.53	3.72265e-05	High	44.76	0.00046286	0
LSDDTVEADDQFGELGAHMR	2	1	1	K4BXK3	N-Term(iTRAQ8plex)	2510.16	0	8.538e-11	High	67.41	4.35724e-07	High	31.33	0.00228224				0
VMSLQTTAPAVQLYTANTLVK	6	1	1	K4BBT3	N-Term(iTRAQ8plex); K21(iTRAQ8plex)	2857.62	0	1.099e-14	High	67.37	3.82038e-06	High	77.23	4.16316e-07	High	59.07	2.68199e-05	0
AAASDQLEIWAER	3	1	1	K4AZ98	N-Term(iTRAQ8plex)	1763.92	0	7.94e-14	High	67.37	2.11632e-06	High	70.83	9.49944e-07	High	66.91	2.3426e-06	0
ELAEDGYSGVEVR	10	3	2	K4CKY5;K4CE04	N-Term(iTRAQ8plex)	1727.87	0	4.179e-08	High	67.36	1.25803e-06	High	65.93	1.65926e-06	High	62.93	3.41252e-06	0
ETTVIELTYNYGVTEYTK	7	1	1	K4B9T4	N-Term(iTRAQ8plex); K18(iTRAQ8plex)	2732.45	0	1.396e-09	High	67.33	3.63381e-06	High	49.12	0.000247985	High	45.58	0.000558922	0
QSVAHGINADGSSSSNPNELPQR	4	1	1	K4BVU3	N-Term(iTRAQ8plex)	2669.31	0	2.415e-12	High	67.33	1.41469e-06	High	44.61	0.000259455	High	65.15	2.48976e-06	0
LAGQDANVTTVPVSVLR	11	1	1	K4B467	N-Term(iTRAQ8plex)	2044.15	0	1.349e-13	High	67.32	4.30019e-06	High	79.23	2.69841e-07	High	60.74	1.9228e-05	0
SGYELQTLTSWLLR	5	1	1	K4CRK7	N-Term(iTRAQ8plex)	1971.08	0	2.523e-11	High	67.28	4.35869e-06	High	54.65	7.96935e-05	High	41.87	0.00144979	0
AGEDADTLGLTGQER	6	1	1	K4CFD4	N-Term(iTRAQ8plex)	1836.92	0	1.455e-14	High	67.27	1.20937e-06	High	74.6	2.09776e-07	High	75.36	1.87741e-07	0
GMEQGIDEIMSSLAER	11	1	1	K4BAP9	N-Term(iTRAQ8plex); M2(Oxidation)	2086	0	6.482e-14	High	67.25	9.41825e-07	High	87.11	8.85139e-09	High	77.2	1.01942e-07	0
ADLNTSTVLVTGAGGR	12	1	1	K4CRB9	N-Term(iTRAQ8plex)	1836.01	0	3.756e-10	High	67.21	3.64056e-06	High	59.8	2.00525e-05	High	64.22	7.22825e-06	0
GLTFDSGGYNLK	20	5	3	Q10712;O24022;Q8GZD8	N-Term(iTRAQ8plex); K12(iTRAQ8plex)	1880.02	0	1.124e-10	High	67.19	3.2372e-06	High	64.07	6.79672e-06	High	78.91	2.14643e-07	0
MHSTNLLLEEPIR	3	1	1	K4D530	N-Term(iTRAQ8plex)	1857.01	0	3.362e-10	High	67.19	3.61917e-06	High	15.82	0.501382	High	59.18	2.33712e-05	0
VNLDPEGVFNFSASAGTGDR	13	1	1	K4CV78	N-Term(iTRAQ8plex)	2357.16	0	2.729e-13	High	67.17	1.53493e-06	High	85.32	2.20324e-08	High	86.26	1.69163e-08	0
QVAAGGTHSVVLTR	7	1	1	K4BB89	N-Term(iTRAQ8plex)	1699.97	0	1.948e-14	High	67.13	4.77328e-06	High	75.58	6.82051e-07	High	33.78	0.00982071	0
SDIIVSPSILSANFSK	43	1	1	K4BL84	N-Term(iTRAQ8plex); K16(iTRAQ8plex)	2286.3	0	8.353e-14	High	67.11	4.95094e-06	High	63.61	1.10838e-05	High	66.86	5.19279e-06	0
LAVVAMAGLAAEGLK	13	1	1	K4BPP3	N-Term(iTRAQ8plex); K15(iTRAQ8plex)	2022.22	0	1.424e-08	High	67.1	4.25066e-06	High	49.47	0.00025025	High	45.36	0.000606885	0
SLPSEELNQIIGER	13	1	1	K4B490	N-Term(iTRAQ8plex)	1889.02	0	2.689e-09	High	67.08	3.09497e-06	High	75.51	5.34261e-07	High	58.06	2.58701e-05	0
FGCTFSEDLDGLQCQVK	4	1	1	K4CVP9	N-Term(iTRAQ8plex); C3(Carbamidomethyl); C14(Carbamidomethyl); K17(iTRAQ8plex)	2612.28	0	5.407e-13	High	67.07	1.41362e-06	High	69.91	7.96333e-07	High	79.08	9.82578e-08	0
VGVLGASGYTGSEIIR	3	1	1	K4B381	N-Term(iTRAQ8plex)	1883.05	0	9.392e-14	High	67.07	4.25067e-06				High	64.34	7.96999e-06	0
AVADVIGASNDENGAADAIYR	9	1	1	K4CLJ5	N-Term(iTRAQ8plex)	2396.18	0	1.925e-12	High	67.05	2.43594e-06	High	89.64	8.85437e-09	High	51.24	6.5767e-05	0
AAVTPAFAAQFPGLNGLGLSAAR	16	1	1	K4BN40	N-Term(iTRAQ8plex)	2504.4	0	1.28e-15	High	67.03	4.75566e-06	High	68.46	3.40007e-06	High	70.69	2.0901e-06	0
LIDGVPETLDLLR	23	2	1	K4D5C2	N-Term(iTRAQ8plex)	1758.02	0	1.586e-09	High	67.02	4.68718e-06	High	73.45	1.06638e-06	High	62.53	1.3124e-05	0
VPTESSPLPTATFPK	4	1	1	K4C5K3	N-Term(iTRAQ8plex); K15(iTRAQ8plex)	2180.24	0	5.624e-12	High	66.96	4.50067e-06	High	46.16	0.000542311	High	14.36	0.833645	0
SGVADMINTGPGNGGAITGALFLK	8	1	1	Q10712	N-Term(iTRAQ8plex); K24(iTRAQ8plex)	2869.56	0	4.917e-14	High	66.96	4.75239e-06	High	45.48	0.000683781	High	61.17	1.89049e-05	0
EGDPSTAPALTLTGR	67	2	1	K4CAE9	N-Term(iTRAQ8plex)	1789.96	0	7.302e-12	High	66.94	3.46948e-06	High	61.21	1.26391e-05	High	61.91	1.10797e-05	0
NYELPDGQVITIGAER	16	6	1	K4D4E6	N-Term(iTRAQ8plex)	2079.1	0	8.21e-14	High	66.93	3.44706e-06	High	86.61	3.80886e-08	High	72.96	8.6496e-07	0
DAINSASAMTQTLSGELADSQR	6	1	1	K4CHS1	N-Term(iTRAQ8plex)	2570.26	0	1.439e-14	High	66.92	1.382e-06	High	76.09	1.67305e-07	High	79.64	7.87659e-08	0
FFDPLALAGTLNNGVYVPDTEK	58	2	2	P27524;P27525	N-Term(iTRAQ8plex); K22(iTRAQ8plex)	2989.6	0	5.045e-14	High	66.91	4.57316e-06	High	74.49	7.48604e-07	High	74.94	6.87745e-07	0
ADILLCESGGDNLAANFSR	6	1	1	K4B848	N-Term(iTRAQ8plex); C6(Carbamidomethyl)	2327.14	0	1.362e-15	High	66.89	1.38135e-06	High	89.07	7.99024e-09	High	69.79	7.18937e-07	0
YQTLVIATGSTVLK	8	1	1	K4CQW8	N-Term(iTRAQ8plex); K14(iTRAQ8plex)	2102.27	0	2.047e-12	High	66.87	3.57725e-06	High	55.5	5.19992e-05	High	49.09	0.000224425	0
VLQLETAAGAAIK	7	1	1	K4D601	N-Term(iTRAQ8plex); K13(iTRAQ8plex)	1893.16	0	8.85e-15	High	66.86	4.30672e-06	High	66.98	4.20939e-06	High	62.29	1.29549e-05	0
QVSTFGLSLVR	6	6	2	K4DCW0;K4CG46	N-Term(iTRAQ8plex)	1510.88	0	3.686e-10	High	66.84	5.41342e-06	High	61.6	1.99939e-05	High	64.63	9.12527e-06	0
GGPISYADLIQFAAQSAVK	13	2	1	K4BU02	N-Term(iTRAQ8plex); K19(iTRAQ8plex)	2544.45	0	3.262e-16	High	66.82	4.89769e-06	High	77.9	3.86802e-07	High	77.14	4.54013e-07	0
ITVITQGADPVVVAEDGK	10	2	2	K4D452;K4CQI3	N-Term(iTRAQ8plex); K18(iTRAQ8plex)	2420.38	0	7.632e-12	High	66.81	5.21123e-06	High	54.51	8.67293e-05	High	83.12	1.21882e-07	0
LNQGVVYSATNPFLLAFR	8	1	1	K4CCP7	N-Term(iTRAQ8plex)	2314.28	0	2.8e-13	High	66.79	4.55469e-06	High	78.59	3.11994e-07	High	69.62	2.45574e-06	0
LITPEGPFEFDCPDDVSILDR	5	2	1	K4D1V7	N-Term(iTRAQ8plex); C12(Carbamidomethyl)	2739.32	0	9.865e-10	High	66.77	1.68302e-06	High	71.44	4.98867e-07				0
YSTTLTDLMNVNALGGPSIK	7	1	1	K4D691	N-Term(iTRAQ8plex); K20(iTRAQ8plex)	2703.47	0	1.261e-10	High	66.74	4.49093e-06	High	50.03	0.000211037	High	40.11	0.00203773	0
GNWGTEADEVTLMTGEVADEGEK	3	1	1	K4AYW0	N-Term(iTRAQ8plex); K23(iTRAQ8plex)	3046.47	0	1.645e-13	High	66.7	1.21864e-06	High	33.17	0.00344593	High	73.18	3.10141e-07	0
VVDLLAPYR	84	5	1	A0A0C5CEC7	N-Term(iTRAQ8plex)	1349.8	0	2.296e-07	High	66.69	2.50718e-06	High	66.4	2.68032e-06	High	66.88	2.53319e-06	0
GNSNVEGVVTLSQDDDGPTTVNVR	14	2	1	P14831	N-Term(iTRAQ8plex)	2777.38	0	3.27e-16	High	66.69	1.98217e-06	High	54.76	3.32524e-05	High	101.49	6.10237e-10	0
GAAEAGGLLVDAMSNIQDGYK	5	1	1	K4BKE4	N-Term(iTRAQ8plex); K21(iTRAQ8plex)	2688.39	0	1.066e-15	High	66.68	3.41505e-06	High	64.88	5.9491e-06	High	33.57	0.00773593	0
ALEVIHGR	10	2	2	P27489;K4CH43	N-Term(iTRAQ8plex)	1198.71	0	6.306e-06	High	66.65	7.47219e-06	High	66.8	7.21852e-06	High	66.03	7.63346e-06	0
NPLNYTQVSVMADDILK	6	1	1	K4BL13	N-Term(iTRAQ8plex); K17(iTRAQ8plex)	2529.37	0	1.445e-11	High	66.64	4.72559e-06	High	58.73	2.96738e-05	High	60.61	1.91606e-05	0
GMELLVAQSYSK	4	1	1	K4CK47	N-Term(iTRAQ8plex); K12(iTRAQ8plex)	1934.08	0	4.196e-11	High	66.63	4.50835e-06	High	60.19	1.95746e-05	High	59.69	2.25538e-05	0
DVIAEADAGGSPALVAR	4	1	1	K4D808	N-Term(iTRAQ8plex)	1916.04	0	6.779e-16	High	66.63	3.73705e-06				High	70.33	1.8722e-06	0
WGTVDILINNAGITR	5	1	1	K4C8R3	N-Term(iTRAQ8plex)	1947.09	0	1.14e-10	High	66.6	5.56785e-06	High	48.02	0.000384937	High	57.52	4.40757e-05	0
VGSVEDYGAFVHLR	2	1	1	K4CWW3	N-Term(iTRAQ8plex)	1852.98	0	1.068e-15	High	66.59	3.2015e-06	High	80.35	1.33312e-07				0
EVVTEIETAISDLR	10	1	1	K4B2I9	N-Term(iTRAQ8plex)	1879.02	0	6.549e-11	High	66.59	3.94705e-06	High	67.25	3.61661e-06	High	72.94	9.8837e-07	0
LPALQDDGPAGDFYGR	5	1	1	K4CK63	N-Term(iTRAQ8plex)	1996.01	0	3.638e-10	High	66.59	1.78714e-06	High	65.98	2.30898e-06	High	41.73	0.000611	0
LASGEVFGPDQPIALR	13	1	1	Q5NE17	N-Term(iTRAQ8plex)	1974.09	0	1.371e-10	High	66.59	4.35272e-06	High	63.25	1.03147e-05	High	65.47	6.21504e-06	0
DELDLVVLPR	6	1	1	K4D1Q0	N-Term(iTRAQ8plex)	1472.86	0	2.143e-06	High	66.58	5.40674e-06	High	54.26	9.44932e-05	High	63.39	1.13848e-05	0
DEAFFSANAAAQASR	16	1	1	K4D338	N-Term(iTRAQ8plex)	1859.91	0	2.972e-11	High	66.55	1.36105e-06	High	75.41	1.66889e-07	High	90.45	5.22911e-09	0
SIIDQIELLNSEENPR	4	1	1	K4CWS4	N-Term(iTRAQ8plex)	2174.15	0	9.374e-12	High	66.54	3.58239e-06	High	56.27	3.83578e-05	High	28.35	0.0238335	0
LIDILYPTAQTIDK	29	1	1	K4CXD5	N-Term(iTRAQ8plex); K14(iTRAQ8plex)	2212.29	0	2.21e-09	High	66.54	4.40312e-06	High	54.65	7.0096e-05	High	64.34	7.25214e-06	0
AVAMALLPDVVR	5	1	1	K4AZZ5	N-Term(iTRAQ8plex)	1558.92	0	6.705e-08	High	66.53	5.29148e-06	High	63.02	1.18735e-05	High	64.84	7.85788e-06	0
QMQEIYGASGYFAEAESMSMNK	4	1	1	Q93X45	N-Term(iTRAQ8plex); K22(iTRAQ8plex)	3080.44	0	1.013e-15	High	66.51	8.04086e-07	High	77.48	6.43136e-08	High	60.41	4.2311e-06	0
LMGSEELSPELTILR	7	1	1	K4AYJ2	N-Term(iTRAQ8plex)	1992.1	0	5.334e-10	High	66.5	4.28715e-06	High	40.06	0.00189366	High	58.21	2.8616e-05	0
ATPEAASADAAVQTAR	3	1	1	K4D594	N-Term(iTRAQ8plex)	1833.96	0	2.086e-11	High	66.49	3.07412e-06	High	65.34	4.09381e-06	High	33.66	0.0056399	0
EGLVSDAIESFIR	13	3	3	K4BJ22;K4C5S4;K4C1T2	N-Term(iTRAQ8plex)	1739.94	0	4.815e-11	High	66.48	3.54226e-06	High	69.15	1.84252e-06	High	34.46	0.0051924	0
LQEYVDDLNANIEK	8	4	2	K4CN57;K4CN59	N-Term(iTRAQ8plex); K14(iTRAQ8plex)	2272.22	0	6.42e-16	High	66.46	4.45109e-06	High	78.42	2.83443e-07	High	66.41	4.47977e-06	0
EGLQAAQQQQFPANLQTSTVEK	3	1	1	K4AWF0	N-Term(iTRAQ8plex); K22(iTRAQ8plex)	3024.61	0	2.238e-13	High	66.44	4.84616e-06	High	54.26	8.21191e-05				0
GLELIPSENFTSVSVMQAVGSVMTNK	32	1	1	K4BCV4	N-Term(iTRAQ8plex); M16(Oxidation); K26(iTRAQ8plex)	3362.76	0	3.917e-12	High	66.42	4.18443e-06	High	69.9	1.87774e-06	High	65.44	5.37227e-06	0
GLAAVLLGECVIYNNSNASGK	5	1	1	K4CPD8	N-Term(iTRAQ8plex); C10(Carbamidomethyl); K21(iTRAQ8plex)	2758.48	0	1.225e-10	High	66.39	4.53489e-06	High	18.54	0.244928	High	36.67	0.00446702	0
SGTFTTDVQYADVSELQASAK	5	1	1	K4DFA0	N-Term(iTRAQ8plex); K21(iTRAQ8plex)	2826.46	0	1.975e-14	High	66.38	3.1875e-06	High	66.98	3.47776e-06	High	66.54	3.27184e-06	0
YNSYLSAFGPDEEYLR	3	1	1	K4BV02	N-Term(iTRAQ8plex)	2228.08	0	2.496e-13	High	66.35	1.64535e-06	High	60.76	3.48376e-06	High	51.39	4.75599e-05	0
ELAIGLEASQQR	6	2	2	K4D9S5;K4D9S4	N-Term(iTRAQ8plex)	1618.9	0	3.117e-09	High	66.33	5.31969e-06	High	47.56	0.0004069	High	44.6	0.000797495	0
LAQAVTSGELEAFESK	11	1	1	K4CSN4	N-Term(iTRAQ8plex); K16(iTRAQ8plex)	2288.25	0	3.889e-14	High	66.29	4.805e-06	High	74.37	7.40329e-07	High	70.02	2.06547e-06	0
LSGGVAVIQVGAQTETELK	72	2	2	K4AV63;K4BMN4	N-Term(iTRAQ8plex); K19(iTRAQ8plex)	2508.44	0	4.919e-16	High	66.27	4.88619e-06	High	67.1	3.88019e-06	High	94.41	7.51654e-09	0
VRPLFEDEGPSIVEFPDDVTVR	10	2	1	K4D5L7	N-Term(iTRAQ8plex)	2820.47	0	1.538e-16	High	66.24	3.89802e-06	High	66.95	3.16884e-06	High	74.34	6.2766e-07	0
ALIDATSPENSLEDEVGVR	7	1	1	K4BJY1	N-Term(iTRAQ8plex)	2319.19	0	2.066e-13	High	66.23	3.35907e-06	High	64.95	4.27052e-06	High	83.64	5.5578e-08	0
DAALNAVQSPLLDIGIER	3	1	1	K4D3D6	N-Term(iTRAQ8plex)	2199.22	0	1.241e-13	High	66.23	5.80095e-06	High	56.42	5.60964e-05	High	77.37	4.30594e-07	0
YTFAYQEPMPVEQLVQSLCDTK	9	1	1	K4BA40	N-Term(iTRAQ8plex); C19(Carbamidomethyl); K22(iTRAQ8plex)	3255.64	0	5.711e-14	High	66.22	3.04446e-06	High	62.72	6.73551e-06	High	55.26	3.78272e-05	0
VVDGYNVVEAMEK	4	1	1	K4D4M0	N-Term(iTRAQ8plex); K13(iTRAQ8plex)	2061.11	0	2.122e-13	High	66.18	4.27758e-06	High	31.01	0.0148594	High	51.35	0.00012971	0
LTLTDVVEEAR	6	1	1	K4D2W1	N-Term(iTRAQ8plex)	1549.86	0	3.767e-08	High	66.17	4.35991e-06	High	49.08	0.000223089	High	30.81	0.0157257	0
LDESTGYIDYDQLEK	24	1	1	K4BCV4	N-Term(iTRAQ8plex); K15(iTRAQ8plex)	2397.22	0	1.601e-15	High	66.15	2.64501e-06	High	85.15	3.68118e-08	High	78.21	1.66109e-07	0
AFFVFGDSLVDSGNNNYLATTAR	7	1	1	G1DEX3	N-Term(iTRAQ8plex)	2783.41	0	1.998e-13	High	66.14	2.60246e-06	High	93.47	6.09452e-09	High	81.94	5.56569e-08	0
WSYDGVEINDMSVEDYITATANK	3	1	1	K4D2A4	N-Term(iTRAQ8plex); M11(Oxidation); K23(iTRAQ8plex)	3245.58	0	1.399e-11	High	66.12	1.73484e-06	High	35.06	0.00205847	High	29.54	0.0062257	0
LCDQVSDAILDACLEQDPESK	5	2	2	K4D3I3;P43282	N-Term(iTRAQ8plex); C2(Carbamidomethyl); C13(Carbamidomethyl); K21(iTRAQ8plex)	3014.46	0	1.576e-07	High	66.12	2.07692e-06	High	17.02	0.155908	High	51.84	4.51699e-05	0
DLSLCHSMIPLGSCTMK	20	1	1	K4CLA3	N-Term(iTRAQ8plex); C5(Carbamidomethyl); C14(Carbamidomethyl); K17(iTRAQ8plex)	2558.3	0	4.123e-10	High	66.11	2.71846e-06	High	49.67	0.00014296	High	57.13	2.10102e-05	0
SVFPSEDAFIIGQTNIVQK	11	1	1	K4CHJ1	N-Term(iTRAQ8plex); K19(iTRAQ8plex)	2701.49	0	6.588e-09	High	66.1	5.44945e-06	High	66.57	4.71426e-06	High	48.83	0.000281474	0
DNVVYVASEVGVIPMDESNVTMK	10	1	1	K4BHA1	N-Term(iTRAQ8plex); K23(iTRAQ8plex)	3104.6	0	1.748e-14	High	66.09	4.85923e-06	High	65.59	4.65157e-06	High	58	2.61507e-05	0
FADVDLVDQVIQLDK	12	1	1	K4B0S5	N-Term(iTRAQ8plex); K15(iTRAQ8plex)	2326.28	0	1.503e-07	High	66.09	5.24058e-06	High	42.57	0.00118417	High	50.36	0.000201118	0
YVQNNPPDLIPEEDR	11	3	1	K4CN57	N-Term(iTRAQ8plex)	2103.06	0	2.36e-09	High	66.07	2.24927e-06	High	67.87	1.32277e-06	High	69.68	9.84966e-07	0
ADAFEYADQVLEK	9	1	1	K4B0Q1	N-Term(iTRAQ8plex); K13(iTRAQ8plex)	2107.11	0	1.651e-15	High	66.05	4.3579e-06	High	79.55	1.99651e-07	High	73.81	7.25764e-07	0
EIEAIGGNVTASASR	14	1	1	K4DBV1	N-Term(iTRAQ8plex)	1778.95	0	1.846e-15	High	66	3.79295e-06	High	57.42	2.65361e-05	High	57.38	2.66903e-05	0
VHAAPGGGSSLGYLFGGGSN	4	1	1	K4BXT9	N-Term(iTRAQ8plex)	2109.05	0	5.842e-11	High	66	2.24814e-06	High	25.32	0.0311391	High	49.7	0.000115724	0
AVSAIVSCLLGPER	10	1	1	K4BK24	N-Term(iTRAQ8plex); C8(Carbamidomethyl)	1775.99	0	5.77e-09	High	65.96	5.60263e-06	High	57.22	4.09688e-05				0
YDDLSEQSFYMVGGIDEVIAK	13	1	1	K4BNR2	N-Term(iTRAQ8plex); K21(iTRAQ8plex)	2987.51	0	1.095e-11	High	65.94	2.91612e-06	High	61.54	8.17195e-06	High	46.37	0.000247975	0
TLLLENNQFSGSIPELK	4	1	1	K4BM02	N-Term(iTRAQ8plex); K17(iTRAQ8plex)	2511.42	0	1.114e-10	High	65.91	5.93678e-06	High	31.82	0.0154878	High	34.43	0.0085998	0
DGYPSDPELIFLTDGASK	26	2	1	K4BY59	N-Term(iTRAQ8plex); K18(iTRAQ8plex)	2533.31	0	2.993e-09	High	65.9	4.15119e-06	High	57.83	2.75243e-05	High	47.37	0.000262937	0
APQAAGTIHTDFER	3	1	1	K4B546	N-Term(iTRAQ8plex)	1817.94	0	3.999e-12	High	65.89	3.20752e-06	High	79.96	1.25147e-07	High	46.25	0.000277451	0
LEPGYPLIIGGINIPHDR	10	1	1	K4CPF3	N-Term(iTRAQ8plex)	2278.27	0	5.44e-15	High	65.89	5.89978e-06	High	67.32	4.30019e-06	High	51.43	0.00015648	0
GVNTFTHESTTTIAPTR	6	1	1	K4CWC4	N-Term(iTRAQ8plex)	2137.11	0	1.314e-14	High	65.89	3.69702e-06	High	65.97	3.65484e-06	High	77.56	2.53436e-07	0
LSELLGIQVVK	39	1	1	K4CHY4	N-Term(iTRAQ8plex); K11(iTRAQ8plex)	1807.14	0	4.563e-12	High	65.88	2.95669e-06	High	68.12	1.79608e-06	High	65.63	3.20026e-06	0
ETDADITVAALPMDEK	6	3	2	D5L5Q9;Q42882	N-Term(iTRAQ8plex); K16(iTRAQ8plex)	2327.22	0	1.155e-13	High	65.86	3.95612e-06	High	86.29	3.65368e-08	High	71	1.3305e-06	0
LLAAQEYAASAELPVPR	3	1	1	K4BHC5	N-Term(iTRAQ8plex)	2103.16	0	1.794e-11	High	65.85	5.87636e-06	High	78.08	3.31421e-07				0
LYAPDSAPALAINATIEK	49	1	1	K4B7S8	N-Term(iTRAQ8plex); K18(iTRAQ8plex)	2466.39	0	2.531e-12	High	65.83	5.69451e-06	High	64.65	7.47234e-06	High	73.44	1.03034e-06	0
AQAYMNMADLDLAEFDIK	7	2	2	K4CAH4;K4CTF7	N-Term(iTRAQ8plex); K18(iTRAQ8plex)	2667.35	0	1.788e-12	High	65.81	3.29339e-06	High	61.13	8.94248e-06	High	66.98	2.56572e-06	0
APGNLVISTYVTCPDITK	2	2	1	K4B8P9	N-Term(iTRAQ8plex); C13(Carbamidomethyl); K18(iTRAQ8plex)	2557.41	0	2.964e-11	High	65.8	6.69403e-06	High	8.06	3.90787				0
VVVEQPSESLLAETGSK	3	1	1	K4CV71	N-Term(iTRAQ8plex); K17(iTRAQ8plex)	2381.34	0	4.467e-13	High	65.76	6.1985e-06	High	65.8	6.01016e-06	High	19	0.287664	0
LNSTVLEEFVAANYTAPR	11	1	1	K4DBV1	N-Term(iTRAQ8plex)	2299.22	0	3.826e-16	High	65.75	4.7627e-06	High	64.28	7.81959e-06	High	100.43	1.75259e-09	0
ASGGDSGQNLQGDDEDDHGTR	5	1	1	K4AWT6	N-Term(iTRAQ8plex)	2435.04	0	4.779e-16	High	65.73	2.66667e-07	High	79.26	1.18296e-08	High	68.06	1.55944e-07	0
VIEAGANALVAGSAVFGAPDYAEAIK	89	1	1	K4BL84	N-Term(iTRAQ8plex); K26(iTRAQ8plex)	3112.69	0	1.577e-16	High	65.72	5.76021e-06	High	70.15	2.06252e-06	High	67.81	3.47712e-06	0
ALVYSLNDLLACDK	10	1	1	K4CSN4	N-Term(iTRAQ8plex); C12(Carbamidomethyl); K14(iTRAQ8plex)	2203.2	0	9.745e-11	High	65.7	5.47727e-06	High	63.82	9.19123e-06	High	59.07	2.63244e-05	0
VEIESLFDGTDFSEPLTR	10	2	1	K4CPS8	N-Term(iTRAQ8plex)	2359.18	0	1.843e-10	High	65.67	2.92701e-06	High	30.72	0.00940422	High	67.23	1.94911e-06	0
EISAVDLAGTFLNR	8	1	1	K4CXW3	N-Term(iTRAQ8plex)	1809.99	0	3.511e-11	High	65.66	4.31914e-06	High	60.42	1.59323e-05	High	55.31	5.21163e-05	0
IQTPTDEVVVPYDK	13	1	1	K4D601	N-Term(iTRAQ8plex); K14(iTRAQ8plex)	2212.23	0	2.19e-06	High	65.63	6.42788e-06	High	42.33	0.00130701	High	25.34	0.0643314	0
TASAAAGAGVQNPFDFSAMSGLLNDPSIK	18	1	1	K4B1Z2	N-Term(iTRAQ8plex); K29(iTRAQ8plex)	3445.77	0	2.233e-16	High	65.61	4.68516e-06	High	55.94	4.03673e-05	High	83.54	7.01503e-08	0
ENTQIIMDTFNSLGYK	6	1	1	K4C947	N-Term(iTRAQ8plex); K16(iTRAQ8plex)	2482.31	0	1.17e-10	High	65.61	4.71264e-06	High	52.52	9.87972e-05	High	55.1	5.06808e-05	0
FSITTYSPTGVVITSSGSK	11	1	1	K4B778	N-Term(iTRAQ8plex); K19(iTRAQ8plex)	2540.4	0	1.088e-14	High	65.6	6.51375e-06	High	59.24	2.81729e-05	High	87.41	4.33908e-08	0
SLSEVNAGGIATVIQHHGK	3	2	1	D0EWF3	N-Term(iTRAQ8plex); K19(iTRAQ8plex)	2526.41	0	2.14e-12	High	65.57	7.0997e-06	High	40.7	0.00214061				0
MANETGLDFSDQIISLENK	6	1	1	K4CRN4	N-Term(iTRAQ8plex); K19(iTRAQ8plex)	2733.41	0	4.05e-11	High	65.56	4.79501e-06	High	48.58	0.000248229	High	61.53	1.2128e-05	0
AADHDVPVTPDEIVQR	5	1	1	K4AY22	N-Term(iTRAQ8plex)	2066.07	0	7.524e-12	High	65.55	3.28762e-06	High	39.35	0.00141116	High	41.81	0.000784417	0
SEELGQGEAIAHNLR	5	1	1	K4CRN4	N-Term(iTRAQ8plex)	1928	0	1.63e-14	High	65.53	4.19847e-06	High	70.86	1.20182e-06	High	74.09	5.71265e-07	0
GGHELSLTTGNAGGR	5	2	1	P14831	N-Term(iTRAQ8plex)	1730.91	0	4.429e-12	High	65.52	4.05385e-06	High	53.26	5.9952e-05	High	57.58	2.39178e-05	0
IESLSQVSGVLGCQWGDEGK	6	2	2	K4D2S2;Q9FYW9	N-Term(iTRAQ8plex); C13(Carbamidomethyl); K20(iTRAQ8plex)	2757.42	0	7.239e-13	High	65.5	4.11484e-06	High	71.19	1.20132e-06	High	41.66	0.00108151	0
SGTTTAGNSSQVTDGAGAVLLMK	7	1	1	K4CWH3	N-Term(iTRAQ8plex); K23(iTRAQ8plex)	2774.47	0	1.44e-08	High	65.49	5.39552e-06	High	53.18	9.44849e-05	High	61.6	1.38366e-05	0
ALSGGYIPIGAVLVSEEISK	21	3	1	K4DBI4	N-Term(iTRAQ8plex); K20(iTRAQ8plex)	2611.5	0	9.293e-15	High	65.44	5.52944e-06	High	78.22	3.07348e-07	High	51.17	0.000142837	0
QIFGSVTAQDLVDIIK	11	1	1	K4D9P9	N-Term(iTRAQ8plex); K16(iTRAQ8plex)	2355.35	0	5.111e-16	High	65.43	7.16044e-06	High	70.04	2.54148e-06	High	86.69	5.4108e-08	0
NSNGGGFAGFGGLFNK	8	1	1	K4CA37	N-Term(iTRAQ8plex); K16(iTRAQ8plex)	2152.13	0	4.222e-15	High	65.41	4.07152e-06	High	74.97	4.56932e-07	High	58.45	2.05761e-05	0
ASIESQLQVALAGAADGGSSSASR	9	1	1	K4D7V9	N-Term(iTRAQ8plex)	2537.31	0	1.452e-14	High	65.39	4.82744e-06	High	59.08	1.96516e-05	High	48.26	0.000228398	0
IELDSFIAHITR	3	2	1	K4BQC2	N-Term(iTRAQ8plex)	1718.97	0	1.889e-14	High	65.35	6.49128e-06	High	47.26	0.000431303	High	86.72	4.74575e-08	0
LLPITLGQVFQR	9	1	1	Q5QJB4	N-Term(iTRAQ8plex)	1689.02	0	4.487e-08	High	65.34	8.94791e-06	High	55.95	7.5848e-05	High	56.42	6.45337e-05	0
MANIDVLVGSAGEIR	5	1	1	K4CUU6	N-Term(iTRAQ8plex)	1849.01	0	6.718e-09	High	65.32	5.6256e-06	High	59.29	2.06081e-05	High	13.97	0.819772	0
EVLADFDNLLPR	5	1	1	K4BIC0	N-Term(iTRAQ8plex)	1705.94	0	5.754e-08	High	65.32	6.19844e-06	High	59.01	2.5623e-05				0
LSNSLIQAVSLLR	6	1	1	K4CSN4	N-Term(iTRAQ8plex)	1718.04	0	1.659e-12	High	65.29	5.84207e-06	High	69.26	2.18774e-06	High	67.47	3.52749e-06	0
NVVCNFTEGAMYSFPQIR	8	1	1	K4BY59	N-Term(iTRAQ8plex); C4(Carbamidomethyl); M11(Oxidation)	2453.17	0	4.051e-10	High	65.28	1.17111e-06	High	63.98	1.77975e-06	High	50.87	3.02832e-05	0
DTHGYVGADLAALCTEAALQCIR	4	4	4	K4D3J1;K4DAC8;K4BKB2;K4C9L4	N-Term(iTRAQ8plex); C14(Carbamidomethyl); C21(Carbamidomethyl)	2809.38	0	7.138e-14	High	65.22	2.46498e-06	High	11.09	0.567967	High	57.39	1.55943e-05	0
ASMTQEDLAELAR	6	1	1	K4B375	N-Term(iTRAQ8plex)	1738.88	0	2.158e-09	High	65.2	2.52166e-06	High	64.45	2.69191e-06	High	50.36	8.33007e-05	0
GGNNILVICDAYTPAGEPIPTNK	59	1	1	K4AXS2	N-Term(iTRAQ8plex); C9(Carbamidomethyl); K23(iTRAQ8plex)	3022.6	0	1.082e-14	High	65.2	6.70429e-06	High	59.23	2.6208e-05	High	83.83	9.08729e-08	0
SQGVETLGTIYSSSLFPNR	12	1	1	K4AXF5	N-Term(iTRAQ8plex)	2360.22	0	1.905e-12	High	65.2	4.46953e-06	High	44.92	0.000497655	High	62.71	8.1709e-06	0
VSATTTTGDAFVMPK	13	1	1	K4C890	N-Term(iTRAQ8plex); K15(iTRAQ8plex)	2134.16	0	3.126e-11	High	65.19	6.1749e-06	High	50.08	0.000187023	High	65.87	5.1376e-06	0
CSDVSSTVDSSLTMVMGDDMVK	39	1	1	K4BP59	N-Term(iTRAQ8plex); C1(Carbamidomethyl); K22(iTRAQ8plex)	2972.4	0	5.263e-13	High	65.16	1.35631e-06	High	64.34	1.65658e-06	High	61.8	2.97312e-06	0
AATVSIDDFYLTAEEQAK	8	1	1	K4BMJ2	N-Term(iTRAQ8plex); K18(iTRAQ8plex)	2580.35	0	1.322e-10	High	65.16	5.98911e-06	High	52.61	0.000108559	High	48.41	0.000315102	0
SGSGGIIVDSGTAVTR	3	1	1	K4BMB8	N-Term(iTRAQ8plex)	1780.97	0	1.404e-12	High	65.15	4.38381e-06	High	37.58	0.00264492	High	27.83	0.0238159	0
AAENHNLTSDSNLSSESGNEVSIDSLAR	4	1	1	K4C712	N-Term(iTRAQ8plex)	3221.53	0	1.152e-13	High	65.14	1.89842e-06	High	12.89	0.326418	High	70.08	4.90874e-07	0
QSLQQVDEFLTK	7	1	1	K4CYD3	N-Term(iTRAQ8plex); K12(iTRAQ8plex)	2044.15	0	1.707e-13	High	65.13	6.98203e-06	High	52.41	0.000127167	High	72.96	1.16593e-06	0
FYTFDDLQTVSNPVR	11	1	1	K4CFP9	N-Term(iTRAQ8plex)	2106.07	0	1.29e-14	High	65.11	4.33188e-06	High	82.26	6.44807e-08	High	56.52	2.48471e-05	0
LVGPGGFVVTEAGFGSDIGTEK	11	1	1	K4ASJ4	N-Term(iTRAQ8plex); K22(iTRAQ8plex)	2745.49	0	1.117e-14	High	65.1	6.59778e-06	High	80.83	1.82554e-07	High	61.3	1.61976e-05	0
LILPSTSGHIPER	7	2	2	K4BYA8;K4BYA6	N-Term(iTRAQ8plex)	1723.99	0	2.403e-09	High	65.08	6.72137e-06	High	62.21	1.29553e-05	High	60.27	2.0345e-05	0
GIYPAVDPLDSTSTMLQPR	17	4	1	A0A0C5CEC7	N-Term(iTRAQ8plex); M15(Oxidation)	2381.23	0	5.426e-15	High	65.05	4.95484e-06	High	68.15	2.32725e-06	High	74.09	6.08309e-07	0
YDDLSEQSFYMVGGIEEVIAK	12	1	1	K4BX20	N-Term(iTRAQ8plex); K21(iTRAQ8plex)	3001.51	0	5.552e-16	High	65.05	4.90794e-06	High	61.53	1.16358e-05	High	65.55	3.42693e-06	0
DMDVIEVPTFLFIR	5	1	1	K4BVS6	N-Term(iTRAQ8plex); M2(Oxidation)	2015.08	0	8.796e-10	High	65.05	6.40846e-06	High	50.11	0.000186711	High	53.49	8.95427e-05	0
YDEAIAQCSIVLAEEENNVK	2	1	1	K4AYD7	N-Term(iTRAQ8plex); C8(Carbamidomethyl); K20(iTRAQ8plex)	2903.48	0	3.812e-09	High	65.04	4.6686e-06	High	43.02	0.000740843				0
GLLPPNVMSFEQQIAR	8	1	1	K4CJ21	N-Term(iTRAQ8plex)	2104.14	0	2.743e-11	High	65.03	7.09755e-06	High	43.69	0.000962016	High	77.92	3.51123e-07	0
LGALLDTMNALK	15	1	1	K4C841	N-Term(iTRAQ8plex); K12(iTRAQ8plex)	1868.1	0	2.255e-09	High	65.01	7.79286e-06	High	62.55	1.34807e-05	High	64.94	7.75917e-06	0
YGAGIGPGVYDIHSQR	6	1	1	K4ATB4	N-Term(iTRAQ8plex)	1994.03	0	2.248e-13	High	65.01	4.00686e-06	High	56.83	2.61439e-05	High	67.07	2.47383e-06	0
QVFADELNSLYGESR	11	1	1	K4CXW3	N-Term(iTRAQ8plex)	2032.02	0	1.948e-10	High	64.97	2.92946e-06	High	68.77	1.0951e-06	High	42.16	0.000553403	0
SLYTAGPLPFVQK	5	4	2	K4C8V0;K4BJP3	N-Term(iTRAQ8plex); K13(iTRAQ8plex)	2029.2	0	1.007e-09	High	64.97	7.00523e-06	High	58.22	3.18647e-05				0
LCLLLNVIDPK	14	1	1	K4CY51	N-Term(iTRAQ8plex); C2(Carbamidomethyl); K11(iTRAQ8plex)	1906.16	0	4.624e-09	High	64.97	5.1584e-06	High	38.95	0.002235	High	60.9	1.36556e-05	0
VIACVGETLEQR	29	2	2	K4BPK4;K4C331	N-Term(iTRAQ8plex); C4(Carbamidomethyl)	1678.9	0	8.247e-11	High	64.96	4.22879e-06	High	69.46	1.51175e-06	High	49.9	0.000137121	0
VGQESHTALTEFDR	13	1	1	Q6SKP4	N-Term(iTRAQ8plex)	1893.95	0	2.004e-12	High	64.96	2.76068e-06	High	60.52	7.76262e-06	High	63.87	3.46622e-06	0
LFSEATNFNELNQLAEEAK	8	2	1	Q9SPD5	N-Term(iTRAQ8plex); K19(iTRAQ8plex)	2776.45	0	4.156e-14	High	64.95	5.71003e-06	High	68.92	2.17996e-06	High	69.87	1.865e-06	0
AADFSTDDMILEK	19	1	1	K4C945	N-Term(iTRAQ8plex); K13(iTRAQ8plex)	2064.07	0	2.033e-07	High	64.95	4.49445e-06	High	59.56	1.53821e-05	High	66.66	2.83743e-06	0
DSVFFSGGPDYDLPLGR	5	1	1	K4BTH7	N-Term(iTRAQ8plex)	2146.06	0	6.697e-11	High	64.95	2.46315e-06	High	58.09	1.06339e-05	High	69.94	6.28625e-07	0
GTNVQEGEAGGITQQIGATYFPAENIR	3	3	1	K4BGP0	N-Term(iTRAQ8plex)	3125.56	0	1.768e-10	High	64.92	3.94581e-06	High	42.53	0.000820951	High	66.85	2.56107e-06	0
TLGSGGSSVVVPR	2	2	1	K4D399	N-Term(iTRAQ8plex)	1519.87	0	1.592e-10	High	64.92	6.98972e-06	High	20.66	0.189412				0
WVYDMDPFEPLK	6	1	1	K4B375	N-Term(iTRAQ8plex); K12(iTRAQ8plex)	2148.11	0	8.594e-09	High	64.88	4.29115e-06	High	37.42	0.00261739	High	7.82	2.43664	0
ASMLTDSEVAGILNEISR	8	1	1	K4B5Z5	N-Term(iTRAQ8plex)	2210.17	0	9.592e-16	High	64.86	4.34362e-06	High	103.04	8.59105e-10	High	93.28	7.04841e-09	0
VLSANPEAPLNIECLMDEK	10	3	2	K4DF99;K4DFA0	N-Term(iTRAQ8plex); C14(Carbamidomethyl); K19(iTRAQ8plex)	2751.45	0	1.44e-15	High	64.86	7.56051e-06	High	59.02	2.6316e-05	High	47.33	0.000411462	0
VALIPYITAGDPDLATTAEALK	11	1	1	K4B0P2	N-Term(iTRAQ8plex); K22(iTRAQ8plex)	2851.61	0	4.556e-09	High	64.86	7.28291e-06	High	46.77	0.000459676	High	65.74	5.76041e-06	0
VLLLNYIGGATNTEIVSK	8	1	1	K4AXF5	N-Term(iTRAQ8plex); K18(iTRAQ8plex)	2513.46	0	1.482e-12	High	64.83	6.79079e-06	High	70.02	2.09533e-06	High	42.05	0.00128801	0
NIIHFYNLANQAVER	8	4	2	K4C764;K4DFR1	N-Term(iTRAQ8plex)	2106.14	0	9.346e-13	High	64.83	6.60992e-06	High	50.43	0.000188845	High	59.39	2.16926e-05	0
ATSFFQDESESSVSAQFNR	5	1	1	K4DBG6	N-Term(iTRAQ8plex)	2441.15	0	3.791e-12	High	64.8	1.05962e-06	High	41.18	0.000236244	High	65.57	8.87462e-07	0
AIVSSDVGMTPNNDGEVIR	21	1	1	K4CUF4	N-Term(iTRAQ8plex)	2278.16	0	4.787e-16	High	64.77	3.98445e-06	High	92.63	6.71282e-09	High	69.55	1.43084e-06	0
DAMAALNQEVMQLGQSLYNQPGAAPGAGPAPGGADGPSESSSGK	17	1	1	K4B1S1	N-Term(iTRAQ8plex); K44(iTRAQ8plex)	4792.32	0	3.205e-16	High	64.75	1.9093e-06	High	69.49	6.46648e-07	High	61.52	4.19292e-06	0
DVLDGSSVGFMETLENDLAK	14	1	1	K4CEP2	N-Term(iTRAQ8plex); K20(iTRAQ8plex)	2748.41	0	1.161e-15	High	64.71	5.05407e-06	High	79.7	1.53227e-07	High	68.3	2.09294e-06	0
LGPNVAIQGNVDPGVLFGSK	10	1	1	K4C5B9	N-Term(iTRAQ8plex); K20(iTRAQ8plex)	2590.47	0	2.455e-11	High	64.69	8.03214e-06	High	56.35	5.37636e-05	High	43.41	0.00113097	0
AVLMDLEPGTMDSVR	13	4	2	K4C4W6;K4D2Y1	N-Term(iTRAQ8plex)	1937.99	0	1.655e-09	High	64.68	3.82959e-06	High	64.59	3.96191e-06	High	65.61	2.9952e-06	0
NSIHDVVLVGGSTR	10	1	1	K4CR90	N-Term(iTRAQ8plex)	1757.98	0	5.011e-12	High	64.68	8.20384e-06	High	62.81	1.20952e-05	High	51.31	0.000170109	0
KGCVIVTGASSGLGLATAK	6	1	1	K4CXM0	N-Term(iTRAQ8plex); K1(iTRAQ8plex); C3(Carbamidomethyl); K19(iTRAQ8plex)	2702.59	0	1.008e-05	High	64.67	6.10735e-06	High	21.79	0.117543	High	32.82	0.00987329	1
GVATVAALDADAHK	11	1	1	K4CF48	N-Term(iTRAQ8plex); K14(iTRAQ8plex)	1947.1	0	7.407e-16	High	64.64	8.14232e-06	High	65.03	7.67854e-06	High	62.87	1.25747e-05	0
SFAAEEISAQVLR	22	1	1	K4B1S1	N-Term(iTRAQ8plex)	1724.94	0	9.199e-09	High	64.62	5.48779e-06	High	60.17	1.57224e-05	High	60.34	1.47952e-05	0
IVQSEEPLPEVLSANTGAGTHK	11	1	1	K4CN74	N-Term(iTRAQ8plex); K22(iTRAQ8plex)	2885.57	0	3.071e-16	High	64.61	8.85605e-06	High	97.76	4.18736e-09	High	93.23	1.17645e-08	0
EIPGNAAMFGMYEALK	13	1	1	B1N662	N-Term(iTRAQ8plex); K16(iTRAQ8plex)	2350.24	0	1.683e-11	High	64.6	6.13724e-06	High	51.69	0.000121637	High	58.57	2.14748e-05	0
KGCVVITGASSGLGLATAK	4	2	1	K4DCQ6	N-Term(iTRAQ8plex); K1(iTRAQ8plex); C3(Carbamidomethyl); K19(iTRAQ8plex)	2702.59	0	6.535e-13	High	64.6	6.20659e-06	High	21.77	0.118086	High	32.77	0.00998762	1
FVIGGPHGDAGLTGR	39	4	4	K4D3I3;P43280;P43282;P43281	N-Term(iTRAQ8plex)	1757.95	0	1.687e-13	High	64.59	6.75958e-06	High	66.5	4.18641e-06	High	64.17	7.15882e-06	0
QVVNVASFMVR	6	2	1	K4ATQ2	N-Term(iTRAQ8plex)	1553.87	0	1.113e-09	High	64.57	5.65607e-06	High	35.79	0.00436313	High	71.53	1.12492e-06	0
TMEINPENSIMDELR	8	1	1	Q53Z32	N-Term(iTRAQ8plex)	2096.03	0	1.407e-14	High	64.55	2.38511e-06	High	74.36	2.71164e-07	High	47.91	0.000114075	0
LQYAVVEVSSASVDGSTSSVDGK	3	1	1	K4AXX4	N-Term(iTRAQ8plex); K23(iTRAQ8plex)	2893.52	0	7.494e-10	High	64.54	6.76754e-06	High	61.66	1.38174e-05				0
ATGEQSAEMVTDEGAIYITSNK	6	1	1	K4B4L4	N-Term(iTRAQ8plex); K22(iTRAQ8plex)	2923.47	0	1.718e-13	High	64.54	3.79685e-06	High	58.65	1.36458e-05	High	93.03	5.74886e-09	0
VVPGFLGGSADLASSNMTLLK	47	1	1	K4CYV4	N-Term(iTRAQ8plex); K21(iTRAQ8plex)	2685.49	0	4.142e-12	High	64.53	8.35119e-06	High	78.77	3.17911e-07	High	67.41	4.45709e-06	0
VLLALENAGVFTSGGLVK	5	1	1	K4CFF9	N-Term(iTRAQ8plex); K18(iTRAQ8plex)	2396.43	0	6.992e-14	High	64.53	5.90221e-06	High	75.55	4.36028e-07	High	42.82	0.000796654	0
QPISVPSNVTLTMEGQDLK	10	1	1	K4DI37	N-Term(iTRAQ8plex); K19(iTRAQ8plex)	2665.46	0	1.875e-09	High	64.52	8.31746e-06	High	40.25	0.00222326	High	40.47	0.00211793	0
NVAAGMTGGLAYILDEDETFVPK	2	1	1	K4BHA1	N-Term(iTRAQ8plex); M6(Oxidation); K23(iTRAQ8plex)	3035.6	0	8.22e-13	High	64.51	7.27465e-06	High	61.19	1.34198e-05				0
SFLQVAATEEAVAPPLR	5	1	1	K4CWZ8	N-Term(iTRAQ8plex)	2103.17	0	2.669e-13	High	64.5	7.80589e-06	High	64.19	8.38345e-06	High	68.1	3.64746e-06	0
IEEGNEEDLEDEPLENLLEPFTK	9	1	1	K4AT93	N-Term(iTRAQ8plex); K23(iTRAQ8plex)	3310.65	0	4.196e-12	High	64.5	4.71902e-06	High	42.94	0.000658066	High	43.24	0.000654454	0
GLEEVGLTSLQSGMDNVR	11	2	1	K4B378	N-Term(iTRAQ8plex)	2209.13	0	3.357e-14	High	64.49	5.44116e-06	High	74.61	5.06801e-07	High	81.27	1.0189e-07	0
GDAGVVACAFVASQVTELPFFASK	12	1	1	Q645M9	N-Term(iTRAQ8plex); C8(Carbamidomethyl); K24(iTRAQ8plex)	3079.65	0	2.58e-14	High	64.44	6.6014e-06	High	66.98	4.11919e-06	High	61.46	1.33968e-05	0
DAAALMVNYIDEIR	3	1	1	K4B3J8	N-Term(iTRAQ8plex)	1897.99	0	3.293e-11	High	64.44	5.27033e-06	High	62.03	8.08332e-06	High	86.22	3.31906e-08	0
YQWDQGYFQQEIYR	27	2	1	A0A0U1ZHN2	N-Term(iTRAQ8plex)	2228.06	0	3.088e-12	High	64.44	1.85271e-06	High	54.15	1.61529e-05	High	74.91	1.63039e-07	0
TFSGTGADMDVVISSVR	5	1	1	K4CJ46	N-Term(iTRAQ8plex)	2046.05	0	1.875e-16	High	64.41	3.58621e-06	High	82.9	5.64148e-08	High	33.48	0.00430796	0
QSGADITISSLPIDDSR	7	2	1	K4AXM4	N-Term(iTRAQ8plex)	2079.09	0	1.116e-12	High	64.4	5.84556e-06	High	68.74	2.17865e-06	High	61.99	1.0498e-05	0
SPTGEVIFGGETMR	50	1	1	A0A0C5C9Q9	N-Term(iTRAQ8plex)	1784.91	0	2.407e-12	High	64.4	3.12247e-06	High	68.35	1.25016e-06	High	68.1	1.30101e-06	0
EQIFEMPTGGAAIMR	57	1	1	P12372	N-Term(iTRAQ8plex)	1954.99	0	5.351e-10	High	64.36	3.60941e-06	High	64.24	3.59752e-06	High	44.85	0.000296243	0
TFDEAQTHALELSEK	16	1	1	P25306	N-Term(iTRAQ8plex); K15(iTRAQ8plex)	2327.21	0	2.309e-14	High	64.36	5.34999e-06	High	45.66	0.000468586	High	80.64	1.25132e-07	0
VSADVVQMLLR	11	1	1	K4BRR1	N-Term(iTRAQ8plex)	1534.88	0	1.213e-09	High	64.34	6.79198e-06	High	63.98	7.55896e-06	High	80.54	1.73967e-07	0
AVVGNAFAGADAELINSLPK	16	1	1	K4BML6	N-Term(iTRAQ8plex); K20(iTRAQ8plex)	2565.44	0	7.439e-12	High	64.32	8.06225e-06	High	76.32	5.19194e-07	High	62.5	1.2484e-05	0
SLAVIGPNANLAYTMVGSYEGSPCK	8	2	1	K4B267	N-Term(iTRAQ8plex); C24(Carbamidomethyl); K25(iTRAQ8plex)	3207.67	0	9.559e-09	High	64.32	6.73087e-06	High	55.18	5.52168e-05	High	63.38	7.85229e-06	0
WVSGTGIELIGEK	56	1	1	K4D489	N-Term(iTRAQ8plex); K13(iTRAQ8plex)	1997.14	0	1.809e-14	High	64.3	8.91685e-06	High	62.25	1.48916e-05	High	54.1	9.20092e-05	0
VGGADDVYIGDIR	10	1	1	K4CRB9	N-Term(iTRAQ8plex)	1653.87	0	2.443e-10	High	64.3	4.30981e-06	High	61.71	7.55471e-06	High	46.72	0.000254313	0
AAEAGASVLNGLFLR	6	2	1	K4BLA0	N-Term(iTRAQ8plex)	1793.02	0	2.028e-07	High	64.29	7.48507e-06	High	58.56	2.71666e-05	High	62.66	1.06232e-05	0
TIELLDELVEAGSENMNVK	10	1	1	K4AYJ8	N-Term(iTRAQ8plex); K19(iTRAQ8plex)	2712.44	0	6.454e-14	High	64.26	7.78069e-06	High	76.49	4.54386e-07	High	74.41	7.17241e-07	0
LAQLLQEAALVAVR	5	1	1	K4CPP9	N-Term(iTRAQ8plex)	1799.09	0	7.578e-10	High	64.26	6.76826e-06	High	68.99	2.28391e-06	High	57.99	2.66082e-05	0
AAGSSVEIVHYDPK	45	2	1	K4CUE5	N-Term(iTRAQ8plex); K14(iTRAQ8plex)	2081.14	0	4.432e-14	High	64.26	7.53696e-06	High	59.62	2.14468e-05	High	68.32	2.9299e-06	0
AFEATDLASSLEQK	3	1	1	K4BJE6	N-Term(iTRAQ8plex); K14(iTRAQ8plex)	2118.15	0	2.472e-10	High	64.26	7.93068e-06	High	29.01	0.0268162	High	54.37	7.64093e-05	0
SSVHDVVLVGGSTR	30	1	1	K4D9L5	N-Term(iTRAQ8plex)	1716.95	0	1.296e-11	High	64.22	8.62849e-06	High	64.08	8.57896e-06	High	49.94	0.000223567	0
VPTPMPVPTIFNLDAIK	9	1	1	K4CU73	N-Term(iTRAQ8plex); K17(iTRAQ8plex)	2461.42	0	4.039e-10	High	64.22	8.57172e-06	High	51.9	0.000145918	High	62.06	1.42818e-05	0
GELQCIGATTLDEYR	16	4	2	K4DF00;P31541	N-Term(iTRAQ8plex); C5(Carbamidomethyl)	2030.01	0	6.928e-16	High	64.21	3.11038e-06	High	65.69	2.21215e-06	High	67.17	1.48697e-06	0
VPFISDDLALECEGK	11	1	1	K4CJ02	N-Term(iTRAQ8plex); C12(Carbamidomethyl); K15(iTRAQ8plex)	2301.21	0	6.977e-10	High	64.19	6.89729e-06	High	64.56	5.98406e-06	High	39.37	0.00176307	0
QSVQPLVEILNTGLER	5	1	1	K4BSK3	N-Term(iTRAQ8plex)	2100.19	0	1.029e-08	High	64.18	8.76562e-06	High	48.52	0.00031847	High	55.56	6.32385e-05	0
AVVYLISDGVNPSNIGR	9	1	1	K4B461	N-Term(iTRAQ8plex)	2078.15	0	3.269e-13	High	64.17	7.90533e-06	High	61.35	1.52428e-05	High	59.21	2.50096e-05	0
VVQIIGPVLDVAFPPGK	115	3	1	A0A0C5CEC7	N-Term(iTRAQ8plex); K17(iTRAQ8plex)	2357.43	0	1.509e-13	High	64.14	6.55313e-06	High	88.6	2.1603e-08	High	81.28	1.16178e-07	0
QTDGSFVCVAESATR	3	1	1	K4C823	N-Term(iTRAQ8plex); C8(Carbamidomethyl)	1931.94	0	1.518e-15	High	64.11	2.60061e-06	High	45.14	0.000173001	High	46.97	0.0001326	0
ASAADDDDDDDDVDLFGEETEEEK	2	1	1	K4B0I7	N-Term(iTRAQ8plex); K24(iTRAQ8plex)	3253.39	0	4.245e-15	High	64.1	3.88124e-07	High	91.84	6.53085e-10				0
MAHPEGEYATAR	15	2	1	K4CGI6	N-Term(iTRAQ8plex)	1636.8	0	7.68e-09	High	64.1	1.59509e-06	High	58.85	5.34298e-06	High	60.9	3.33261e-06	0
TITDINVDVESGEFDTEGLLAK	1	1	1	K4C841	N-Term(iTRAQ8plex); K22(iTRAQ8plex)	2974.55	0	4.37e-11	High	64.1	7.72255e-06							0
GLELIPSENFTSVSVMQAVGSVMTNK	69	1	1	K4BCV4	N-Term(iTRAQ8plex); K26(iTRAQ8plex)	3346.78	0	3.086e-10	High	64.08	8.12949e-06	High	54.75	6.46483e-05	High	67.92	3.34979e-06	0
GGEALGGVVGAFQHVIR	2	1	1	K4BTV1	N-Term(iTRAQ8plex)	1971.1	0	3.712e-12	High	64.05	9.54359e-06	High	11.11	1.99037				0
ANDFDLMYEQVK	41	1	1	K4CMY9	N-Term(iTRAQ8plex); K12(iTRAQ8plex)	2081.08	0	1.735e-14	High	64.01	4.88546e-06	High	77.63	2.1573e-07	High	77.92	2.09059e-07	0
YQILAGVIEQR	5	1	1	K4AYG5	N-Term(iTRAQ8plex)	1593.92	0	3.014e-10	High	64.01	6.57352e-06	High	69.12	1.99612e-06	High	56.65	3.59011e-05	0
LNDHFPLVVWQTGSGTQSNMNANEVIANR	7	2	1	K4CVC2	N-Term(iTRAQ8plex)	3516.76	0	5.372e-16	High	64.01	4.11093e-06	High	67.37	2.29955e-06	High	72.74	6.49172e-07	0
TVVIGLAADSGCGK	19	1	1	K4CMY9	N-Term(iTRAQ8plex); C12(Carbamidomethyl); K14(iTRAQ8plex)	1956.09	0	2.065e-12	High	63.99	9.35713e-06	High	68.53	3.29661e-06	High	67.67	3.94159e-06	0
LAAANIVAADVSSWTK	4	2	1	Q944F3	N-Term(iTRAQ8plex); K16(iTRAQ8plex)	2225.27	0	1.6e-11	High	63.98	9.57868e-06	High	45.53	0.000671756	High	23.64	0.10402	0
AIIGTIGDVDSYQLPDAK	10	1	1	K4B375	N-Term(iTRAQ8plex); K18(iTRAQ8plex)	2484.37	0	6.368e-16	High	63.96	9.24119e-06	High	72.46	1.30819e-06	High	81.99	1.45455e-07	0
QGQFNVLVATDVAAR	9	2	2	K4DBG9;K4CEN4	N-Term(iTRAQ8plex)	1893.05	0	1.931e-11	High	63.94	8.03254e-06	High	56.68	4.42453e-05	High	58.87	2.60084e-05	0
LIINSPGGSVTAGMGIYDAMK	6	1	1	K4BCS6	N-Term(iTRAQ8plex); K21(iTRAQ8plex)	2703.46	0	1.968e-13	High	63.92	8.171e-06	High	78.6	2.91951e-07	High	68.36	3.08539e-06	0
SENAVQANMELEFQR	7	2	2	K4CFD4;K4DBC4	N-Term(iTRAQ8plex)	2070.03	0	5.447e-14	High	63.9	3.09609e-06	High	53.25	3.43035e-05	High	36.06	0.00152361	0
TMLELLNQLDGFSSDDR	3	3	1	K4B110	N-Term(iTRAQ8plex)	2258.12	0	1.68e-10	High	63.9	3.44236e-06	High	46.44	0.000192939	High	60.87	6.99787e-06	0
GTVEALESMLTEVAR	2	1	1	K4DBV9	N-Term(iTRAQ8plex)	1910	0	8.614e-09	High	63.9	6.29403e-06	High	36.28	0.00387406				0
VVIESGAVPIFVK	4	1	1	K4CK49	N-Term(iTRAQ8plex); K13(iTRAQ8plex)	1966.21	0	9.155e-11	High	63.89	6.57394e-06	High	53.87	5.86592e-05	High	60.44	1.37355e-05	0
LCAVMLDTGGPELQVVNK	6	1	1	K4D530	N-Term(iTRAQ8plex); C2(Carbamidomethyl); K18(iTRAQ8plex)	2552.39	0	4.071e-12	High	63.87	9.80388e-06	High	67.83	3.72485e-06	High	11.57	1.58134	0
TMLGENLYPLVEQLEPETAAK	8	1	1	K4B303	N-Term(iTRAQ8plex); K21(iTRAQ8plex)	2954.59	0	3.992e-15	High	63.87	8.71684e-06	High	49.75	0.000224562	High	22.01	0.13377	0
GIELESMSPGEHDALLLFR	6	1	1	K4DDB1	N-Term(iTRAQ8plex)	2418.26	0	3.026e-10	High	63.87	6.56327e-06	High	39.88	0.00144436	High	46.47	0.00034039	0
VDALVSGIGTGGTITGSGK	20	1	1	K4CVI4	N-Term(iTRAQ8plex); K19(iTRAQ8plex)	2298.3	0	2.714e-16	High	63.86	9.6209e-06	High	64.82	7.72935e-06	High	69.59	2.57717e-06	0
GLEECMSNGVLAGFPVVDVR	7	1	1	K4CNS6	N-Term(iTRAQ8plex); C5(Carbamidomethyl)	2453.25	0	1.304e-15	High	63.85	5.27485e-06	High	83.22	6.57475e-08	High	63.98	5.01931e-06	0
SATVAAVGDGFIAQDIQFQNTAGPQK	3	3	1	K4B9P1	N-Term(iTRAQ8plex); K26(iTRAQ8plex)	3242.71	0	3.538e-13	High	63.82	8.44431e-06	High	65.41	5.69725e-06	High	32.14	0.0111497	0
ESYDQAIAALEK	5	1	1	Q5NE20	N-Term(iTRAQ8plex); K12(iTRAQ8plex)	1946.06	0	7.499e-14	High	63.8	8.37907e-06	High	57.67	3.45423e-05	High	60.77	1.72531e-05	0
LTGTDVGYPGGLWFDPLGWGSGSPAK	34	1	1	P10708	N-Term(iTRAQ8plex); K26(iTRAQ8plex)	3243.68	0	1.765e-13	High	63.79	6.51815e-06	High	54.88	4.89256e-05	High	80.43	1.42653e-07	0
MSDLAQSLGMPAGLGEGFK	11	1	1	K4DC86	N-Term(iTRAQ8plex); K19(iTRAQ8plex)	2517.32	0	3.138e-09	High	63.79	7.89699e-06	High	53.84	7.29029e-05	High	58.16	2.92529e-05	0
LGTVEVQDLPFFDTVK	38	1	1	K4CLA3	N-Term(iTRAQ8plex); K16(iTRAQ8plex)	2416.35	0	2.207e-10	High	63.77	9.96928e-06	High	77.97	3.90192e-07	High	71.63	1.63866e-06	0
ALYFGGVYDTWAPGGGDVR	4	2	1	A0A0C5C9Q9	N-Term(iTRAQ8plex)	2305.13	0	2.744e-10	High	63.75	2.80428e-06	High	58.1	1.40942e-05				0
LIEEGSLNDLVR	10	1	1	K4CBD6	N-Term(iTRAQ8plex)	1661.92	0	4.727e-09	High	63.75	8.58152e-06	High	57.78	3.39285e-05	High	64.7	6.92936e-06	0
GSPLALAQAYETR	9	1	1	K4CHX2	N-Term(iTRAQ8plex)	1680.91	0	3.714e-12	High	63.74	7.3333e-06	High	49.54	0.000191774	High	62.76	8.9778e-06	0
SSFYYVNLVGVK	4	1	1	K4B033	N-Term(iTRAQ8plex); K12(iTRAQ8plex)	1984.13	0	5.958e-16	High	63.72	1.01909e-05	High	82.7	1.27008e-07	High	66.8	5.00386e-06	0
DESSPYAAMLAAQDVSQR	7	2	2	K4D3B5;K4B838	N-Term(iTRAQ8plex)	2243.09	0	4.438e-13	High	63.71	2.12799e-06	High	48.53	8.48702e-05	High	87.85	9.26933e-09	0
VVGPNEVELIQLDGTK	2	2	1	K4CWL0	N-Term(iTRAQ8plex); K16(iTRAQ8plex)	2319.33	0	7.028e-09	High	63.67	1.02015e-05	High	60.98	1.86332e-05				0
SLEIPSGAVIVGR	9	1	1	K4ATA4	N-Term(iTRAQ8plex)	1601.95	0	1.514e-07	High	63.67	9.62162e-06	High	44.24	0.000849467	High	29.84	0.0215806	0
IMNVIGEAIDER	16	1	1	K4BNR2	N-Term(iTRAQ8plex)	1663.89	0	1.947e-08	High	63.66	6.47943e-06	High	58.65	2.28568e-05	High	55.52	4.22218e-05	0
GFSIEDVVGQDVVGELAK	5	1	1	K4DBT9	N-Term(iTRAQ8plex); K18(iTRAQ8plex)	2470.35	0	8.585e-10	High	63.66	1.07632e-05	High	21.11	0.198649	High	12.1	1.57848	0
VVYGADLAAFLQTFSK	7	1	1	K4BXC7	N-Term(iTRAQ8plex); K16(iTRAQ8plex)	2338.31	0	3.361e-10	High	63.65	1.03996e-05	High	57.54	4.18469e-05	High	60.33	2.2661e-05	0
VPTPNVSVVDLVINVEK	16	1	1	K4DH36	N-Term(iTRAQ8plex); K17(iTRAQ8plex)	2430.43	0	3.109e-12	High	63.64	8.17451e-06	High	75.09	5.97802e-07	High	49.4	0.000219297	0
EVELEDPVENIGAK	14	1	1	K4AV63	N-Term(iTRAQ8plex); K14(iTRAQ8plex)	2150.17	0	1.205e-14	High	63.63	9.29881e-06	High	68.33	3.23164e-06	High	68.21	3.29953e-06	0
VTVIGNVEPEAVFQTVSK	10	1	1	K4D4Y1	N-Term(iTRAQ8plex); K18(iTRAQ8plex)	2525.43	0	5.302e-11	High	63.63	1.02309e-05	High	61.3	1.73096e-05	High	49.07	0.00029855	0
NLPQTQSCYQETTTILQQVMDR	3	1	1	K4CXI4	N-Term(iTRAQ8plex); C8(Carbamidomethyl); M20(Oxidation)	2974.45	0	3.975e-11	High	63.62	3.01985e-06	High	48.42	8.77667e-05	High	33.29	0.00337546	0
LITPEGPIEFECPDDVYILDQAEEEGHDLPYSCR	53	2	2	A0A0K0PWX6;Q43517	N-Term(iTRAQ8plex); C12(Carbamidomethyl); C33(Carbamidomethyl)	4310.98	0	4.435e-13	High	63.62	1.17318e-06	High	45.18	9.40506e-05	High	73.42	1.04647e-07	0
HSDYFEPQQQQQQLQGASTPK	6	2	1	A0A067XI80	N-Term(iTRAQ8plex); K21(iTRAQ8plex)	3053.55	0	4.444e-11	High	63.61	5.98829e-06	High	63.22	6.57475e-06	High	65.42	3.94732e-06	0
GLYMFDIGQNDLAGGFYSK	3	1	1	K4B0Q2	N-Term(iTRAQ8plex); K19(iTRAQ8plex)	2704.37	0	8.672e-13	High	63.58	6.29292e-06	High	72.2	8.85763e-07	High	70.65	1.40342e-06	0
TMSAEPVAVVELPK	5	3	2	Q6E4P4;Q6E4P5	N-Term(iTRAQ8plex); K14(iTRAQ8plex)	2079.2	0	2.73e-12	High	63.57	1.10545e-05	High	46.07	0.000600629	High	29.2	0.0291549	0
CDEVAEALTQQGLLATALHGGR	3	1	1	K4CS61	N-Term(iTRAQ8plex); C1(Carbamidomethyl)	2614.36	0	7.746e-11	High	63.57	6.30742e-06	High	40.94	0.0011235	High	48.47	0.000204104	0
TINATEPLLLDAVR	17	1	1	K4C5B9	N-Term(iTRAQ8plex)	1830.06	0	1.82e-10	High	63.56	1.04852e-05	High	55.03	7.77276e-05	High	60.78	1.98456e-05	0
VAILGAAGGIGQPLAMLMK	21	2	2	Q645M9;K4B6N4	N-Term(iTRAQ8plex); M16(Oxidation); K19(iTRAQ8plex)	2435.42	0	9.744e-13	High	63.54	8.89603e-06	High	61.71	1.32207e-05	High	65.51	5.83469e-06	0
LTAEIGEQVQIVGDDLLVTNPK	32	1	1	P26300	N-Term(iTRAQ8plex); K22(iTRAQ8plex)	2960.66	0	5.228e-13	High	63.54	9.49352e-06	High	58.05	3.36068e-05	High	56.62	4.67119e-05	0
FEPCGLIQLHAMR	5	1	1	K4CPX6	N-Term(iTRAQ8plex); C4(Carbamidomethyl)	1875.98	0	5.348e-12	High	63.53	6.67631e-06	High	87.51	2.73225e-08	High	58.15	2.23539e-05	0
QLIFTFPEDAVTSSGAPFWSAPK	3	1	1	K4C3B5	N-Term(iTRAQ8plex); K23(iTRAQ8plex)	3104.66	0	5.852e-11	High	63.52	9.82635e-06	High	52.42	0.000115991				0
EIAEAFLGSTVK	13	5	3	K4C9W3;K4CR90;K4D9L5	N-Term(iTRAQ8plex); K12(iTRAQ8plex)	1873.08	0	1.337e-09	High	63.46	1.03462e-05	High	62.11	1.46105e-05	High	41.68	0.0016165	0
SIALLANHFPVR	6	2	1	K4B7Q8	N-Term(iTRAQ8plex)	1641.97	0	7.402e-10	High	63.43	1.09173e-05	High	60.46	2.16329e-05	High	51.08	0.000192228	0
VAMIGFAASLLGEAITGK	3	1	1	P54773	N-Term(iTRAQ8plex); K18(iTRAQ8plex)	2357.35	0	4.705e-08	High	63.38	1.01942e-05	High	55.9	5.47494e-05	High	52.07	0.000137833	0
LLILDHIQR	10	1	1	K4BHX1	N-Term(iTRAQ8plex)	1424.88	0	3.733e-06	High	63.35	1.39639e-05	High	46.82	0.00061871	High	58.67	4.04098e-05	0
DIDVNQLISLR	7	1	1	K4CSN4	N-Term(iTRAQ8plex)	1589.91	0	1.832e-07	High	63.33	1.03819e-05	High	55.18	6.82626e-05	High	67.88	3.61704e-06	0
QMAEEVTSLLVADGVSTEK	9	1	1	K4BX19	N-Term(iTRAQ8plex); K19(iTRAQ8plex)	2615.4	0	1.352e-13	High	63.29	9.47003e-06	High	73.99	8.35957e-07	High	67.93	3.42262e-06	0
VLQAQDDLVCSMK	6	1	1	K4CPI7	N-Term(iTRAQ8plex); C10(Carbamidomethyl); K13(iTRAQ8plex)	2115.13	0	8.496e-14	High	63.29	8.25112e-06	High	66.75	3.90995e-06	High	52.22	0.000100165	0
DITELIAAGR	9	2	2	K4C9G1;K4D9W7	N-Term(iTRAQ8plex)	1362.78	0	1.465e-05	High	63.26	8.37912e-06	High	62.99	8.89146e-06	High	50.92	0.000139569	0
VGDASNACEGSMIVEAFAGR	8	1	1	K4CLS9	N-Term(iTRAQ8plex); C8(Carbamidomethyl)	2345.11	0	2.985e-16	High	63.26	1.74663e-06	High	39.43	0.000359179	High	94.94	1.13823e-09	0
DTIAEIITSIR	10	1	1	A0A0C5CHG4	N-Term(iTRAQ8plex)	1535.89	0	1.513e-09	High	63.25	8.9189e-06	High	76.69	3.96435e-07	High	67.26	3.38277e-06	0
QEALQALHDLITSR	5	2	2	K4CR73;K4D3Q1	N-Term(iTRAQ8plex)	1899.05	0	3.062e-14	High	63.25	9.41571e-06	High	69.14	2.41969e-06	High	48.8	0.000268924	0
VEDPELLEAIR	7	1	1	K4BLU0	N-Term(iTRAQ8plex)	1587.88	0	2.921e-08	High	63.24	9.6034e-06	High	46.55	0.000428234	High	75.46	5.6747e-07	0
ILEGEVFDAVLDNNGK	20	2	1	K4CUE5	N-Term(iTRAQ8plex); K16(iTRAQ8plex)	2341.28	0	2.721e-15	High	63.23	1.04811e-05	High	86.43	4.85733e-08	High	73.17	1.03137e-06	0
MVVEALEAMGEK	7	1	1	K4BLW8	N-Term(iTRAQ8plex); K12(iTRAQ8plex)	1915.04	0	8.271e-09	High	63.23	8.48473e-06	High	43.8	0.000752449	High	45.18	0.000530931	0
MLLQPELVLEDVSQDHAR	8	1	1	K4C4P0	N-Term(iTRAQ8plex)	2397.25	0	3.571e-07	High	63.22	7.17029e-06	High	54.76	5.74815e-05	High	53.37	7.45616e-05	0
IGANEPSQLAINDNANGLAR	10	2	2	K4CQV5;K4D3E4	N-Term(iTRAQ8plex)	2342.23	0	1.34176e-18	High	63.21	7.85536e-06	High	123.62	7.08252e-12	High	96.11	4.16341e-09	0
SEEQLSSAVNALGGYDR	7	1	1	K4D4P7	N-Term(iTRAQ8plex)	2100.04	0	8.507e-15	High	63.2	4.35553e-06	High	51.72	5.28287e-05	High	67.17	1.48697e-06	0
IVDSFPGQSIDFFGALR	68	2	2	K4D489;K4CRD4	N-Term(iTRAQ8plex)	2173.15	0	1.04e-09	High	63.18	7.7896e-06	High	73.68	7.00677e-07	High	70.15	1.65678e-06	0
ETNDAISSAYDAFSSWSK	6	1	1	B1Q3F8	N-Term(iTRAQ8plex); K18(iTRAQ8plex)	2587.26	0	9.604e-11	High	63.18	3.07737e-06	High	45.85	0.00016511	High	60.23	6.06988e-06	0
LETESLLVSR	8	1	1	K4C945	N-Term(iTRAQ8plex)	1450.84	0	3.265e-08	High	63.13	7.68523e-06	High	70.07	1.53014e-06	High	40.75	0.00130837	0
FEFGQNDVEPLVQTCMTTLSSK	6	1	1	K4BYC0	N-Term(iTRAQ8plex); C15(Carbamidomethyl); K22(iTRAQ8plex)	3139.57	0	2.419e-10	High	63.13	5.78825e-06	High	60.99	9.79276e-06	High	60.9	9.91653e-06	0
GYEVAIVDNLIR	11	1	1	C0LIR3	N-Term(iTRAQ8plex)	1665.94	0	7.657e-09	High	63.13	1.02632e-05	High	56.73	4.46943e-05	High	52.57	0.00011482	0
NGEWSIVQGLPIDEFSR	6	1	1	K4CW40	N-Term(iTRAQ8plex)	2251.16	0	2.12e-11	High	63.1	6.90588e-06	High	44.01	0.000554082	High	61.72	1.01619e-05	0
VVAALGYDNGFFAPGR	6	2	1	K4BM57	N-Term(iTRAQ8plex)	1958.04	0	2.993e-13	High	63.07	8.38395e-06	High	74.99	5.29318e-07	High	48.79	0.000221978	0
LIGSDIEHYIR	8	1	1	K4BSZ1	N-Term(iTRAQ8plex)	1619.9	0	2.084e-11	High	63.02	1.0726e-05	High	55.6	5.92159e-05	High	60.56	1.8899e-05	0
QFIIDVLHPGR	10	3	2	K4B0H4;K4CAS8	N-Term(iTRAQ8plex)	1598.92	0	2.997e-10	High	62.99	1.33121e-05	High	52.52	0.000150015	High	62.99	1.33874e-05	0
QCSSGLQAVADVAAAIK	3	2	2	K4CU14;K4CWH3	N-Term(iTRAQ8plex); C2(Carbamidomethyl); K17(iTRAQ8plex)	2297.27	0	1.096e-08	High	62.99	1.08757e-05	High	43.57	0.000894467				0
DIFQEVYEANWK	6	1	1	K4ASC2	N-Term(iTRAQ8plex); K12(iTRAQ8plex)	2150.13	0	1.358e-09	High	62.97	8.37738e-06	High	55.49	4.98591e-05	High	51.49	0.000123467	0
MVLNEANLTNAVLVR	11	1	1	K4CNS0	N-Term(iTRAQ8plex)	1961.1	0	1.441e-12	High	62.96	1.35814e-05	High	84.03	1.08133e-07	High	59.3	3.11935e-05	0
VAAAADAVVLVMGSDQTIER	10	2	1	K4B267	N-Term(iTRAQ8plex)	2320.24	0	1.477e-13	High	62.95	1.04694e-05	High	59.81	1.99019e-05	High	80.42	1.71578e-07	0
ELFEQMLSFR	6	3	1	Q05539	N-Term(iTRAQ8plex)	1603.84	0	6.3e-06	High	62.94	5.84383e-06	High	51.08	9.39695e-05	High	62.63	6.27622e-06	0
ATPQQVADYTLSLLK	60	1	1	K4B3P9	N-Term(iTRAQ8plex); K15(iTRAQ8plex)	2256.29	0	2.684e-14	High	62.9	1.11291e-05	High	75.04	7.06556e-07	High	73.13	1.10414e-06	0
DDLFNINAGIVK	10	4	3	K4DCV3;K4B6N4;K4CGU8	N-Term(iTRAQ8plex); K12(iTRAQ8plex)	1927.12	0	6.487e-12	High	62.9	1.16932e-05	High	68.06	3.6265e-06	High	70.23	2.1292e-06	0
IPSLSDLEHR	3	1	1	K4B087	N-Term(iTRAQ8plex)	1470.82	0	1.732e-07	High	62.9	9.92387e-06	High	29.48	0.0196132	High	57.31	3.59485e-05	0
RLDSIGLENTEANR	19	1	1	K4B6C3	N-Term(iTRAQ8plex)	1892	0	2.358e-15	High	62.89	8.63593e-06	High	57.38	3.08035e-05	High	83.83	6.47909e-08	1
TGEIVDIVGLK	15	1	1	K4C8Q1	N-Term(iTRAQ8plex); K11(iTRAQ8plex)	1752.07	0	7.397e-10	High	62.89	1.09234e-05	High	45.33	0.000630142	High	62.76	1.14142e-05	0
QMGLSDQDIVALSGAHTLGR	7	2	1	Q3I5C4	N-Term(iTRAQ8plex); M2(Oxidation)	2389.24	0	1.997e-16	High	62.88	7.65115e-06	High	76.42	3.38631e-07	High	58.26	2.20187e-05	0
YFIGEIDSSTIPAER	5	1	1	K4B015	N-Term(iTRAQ8plex)	2002.03	0	1.756e-10	High	62.88	6.92983e-06	High	51.38	9.86142e-05	High	31.66	0.0104398	0
KDSPLDVIAINDTGGVK	14	1	1	K4BP59	N-Term(iTRAQ8plex); K1(iTRAQ8plex); K17(iTRAQ8plex)	2654.54	0	2.59e-08	High	62.88	1.03303e-05	High	44.62	0.000698916	High	33.14	0.00980283	1
ADAGHVLVEK	9	2	1	K4CUE5	N-Term(iTRAQ8plex); K10(iTRAQ8plex)	1646.96	0	4.371e-10	High	62.87	1.08447e-05	High	62.44	1.12893e-05	High	39.74	0.00220833	0
VYPASQDSFGTISPEEVPSR	6	1	1	K4D633	N-Term(iTRAQ8plex)	2470.25	0	3.232e-11	High	62.85	5.0583e-06	High	72.36	6.33033e-07	High	54.38	3.61106e-05	0
TPSILALSR	14	2	2	K4C1C9;K4CYV4	N-Term(iTRAQ8plex)	1261.77	0	1.303e-05	High	62.85	6.38124e-06	High	62.82	7.07847e-06	High	66.7	2.89694e-06	0
LVGVPSAAAHVPSER	6	1	1	K4DBS5	N-Term(iTRAQ8plex)	1794.02	0	1.559e-12	High	62.81	9.68661e-06	High	63.14	8.92931e-06	High	57.52	3.2747e-05	0
SAQDIANGELAPTHPIR	8	4	1	K4BPR4	N-Term(iTRAQ8plex)	2094.12	0	3.08e-14	High	62.8	8.47564e-06	High	57.75	2.75324e-05	High	65.28	4.80303e-06	0
DPGTVFVAGATGQAGIR	6	1	1	K4C353	N-Term(iTRAQ8plex)	1921.04	0	3.804e-10	High	62.78	9.41105e-06	High	61.65	1.26182e-05	High	44.13	0.000714779	0
IPSTEEIADR	8	2	2	K4D338;K4ATB4	N-Term(iTRAQ8plex)	1434.77	0	0.0001669	High	62.77	7.02832e-06	High	60.44	1.20637e-05	High	25.46	0.0375469	0
TVVSIPNGPSALAVK	29	3	3	K4B6C3;K4B3P9;K4BAW0	N-Term(iTRAQ8plex); K15(iTRAQ8plex)	2061.24	0	2.698e-10	High	62.77	1.04104e-05	High	47.84	0.000328052	High	51.11	0.000158377	0
AQVQQDLENGVAGAVCIPADDAGK	2	1	1	K4CGY7	N-Term(iTRAQ8plex); C16(Carbamidomethyl); K24(iTRAQ8plex)	3034.56	0	7.691e-14	High	62.72	9.19451e-06	High	79.28	1.74687e-07				0
GIPAILGIISTQR	3	1	1	K4CI40	N-Term(iTRAQ8plex)	1643.01	0	8.184e-05	High	62.72	8.65994e-06	High	49.99	0.000188433	High	46.58	0.000411	0
VSNSLGSEELTVEER	7	2	1	K4BTY9	N-Term(iTRAQ8plex)	1953	0	3.285e-14	High	62.69	6.97059e-06	High	62.93	6.41757e-06	High	56.07	3.0773e-05	0
VVVADIQDELGQK	5	2	1	Q40133	N-Term(iTRAQ8plex); K13(iTRAQ8plex)	2022.16	0	5.325e-11	High	62.69	1.28377e-05	High	59.71	2.58711e-05				0
ALGDQLVVGVVSDAEIIANK	9	1	1	K4D1R2	N-Term(iTRAQ8plex); K20(iTRAQ8plex)	2619.51	0	1.184e-12	High	62.67	1.09503e-05	High	77.3	3.51003e-07	High	66.21	4.48747e-06	0
LCDQISDAVLDACLEQDPESK	4	1	1	P43280	N-Term(iTRAQ8plex); C2(Carbamidomethyl); C13(Carbamidomethyl); K21(iTRAQ8plex)	3014.48	0	7.446e-13	High	62.67	4.59641e-06	High	68.5	1.17947e-06				0
LPVIQALAAEVR	4	1	1	K4AYF5	N-Term(iTRAQ8plex)	1583.97	0	5.716e-09	High	62.67	9.43616e-06	High	50.94	0.000161076	High	50.64	0.000177774	0
AGADVVSPSDMMDGR	11	1	1	K4CMC3	N-Term(iTRAQ8plex)	1811.85	0	6.821e-10	High	62.66	9.75602e-07	High	54.57	5.41167e-06	High	48.56	2.50768e-05	0
SGTLFDNVVICDDPEFAK	11	1	1	K4B172	N-Term(iTRAQ8plex); C11(Carbamidomethyl); K18(iTRAQ8plex)	2635.34	0	7.145e-14	High	62.66	7.26281e-06	High	54.41	4.99895e-05	High	84.23	4.79517e-08	0
VQVEEDNVLLISGER	10	3	2	Q96489;K4CL22	N-Term(iTRAQ8plex)	2004.09	0	1.2e-12	High	62.65	1.02131e-05	High	63.08	9.34875e-06	High	54.56	6.63146e-05	0
AYEAATATASSDLAPTHPIR	13	2	1	P93212	N-Term(iTRAQ8plex)	2347.22	0	5.513e-16	High	62.64	7.24189e-06	High	75.91	3.43641e-07	High	75.11	4.05439e-07	0
LLAGESGVTLIDR	8	1	1	K4CJE1	N-Term(iTRAQ8plex)	1647.95	0	3.914e-10	High	62.64	1.12168e-05	High	55.07	6.41014e-05	High	69.22	2.46529e-06	0
HETASIDQFSWGVANR	29	2	1	K4AXS2	N-Term(iTRAQ8plex)	2122.05	0	5.16e-16	High	62.62	5.33341e-06	High	81.2	6.5617e-08	High	83.32	3.98076e-08	0
KGNMCCLFINDLDAGAGR	54	2	2	K4D489;K4CRD4	K1(iTRAQ8plex); N-Term(iTRAQ8plex); C5(Carbamidomethyl); C6(Carbamidomethyl)	2620.32	0	7.647e-16	High	62.62	6.59154e-06	High	80.36	1.16897e-07	High	48.58	0.000155317	1
ASDVTGPNEAAVK	2	1	1	K4B3Z2	N-Term(iTRAQ8plex); K13(iTRAQ8plex)	1867.04	0	9.884e-10	High	62.62	1.07762e-05	High	56.27	4.47311e-05				0
GVSPTTISSLANNICVELSK	5	1	1	K4C1Q5	N-Term(iTRAQ8plex); C15(Carbamidomethyl); K20(iTRAQ8plex)	2698.49	0	2.56e-11	High	62.62	1.29916e-05	High	42.44	0.00128857	High	27.51	0.0413386	0
SLDSQIAALSDEIVK	22	2	2	K4C7M8;K4C7M7	N-Term(iTRAQ8plex); K15(iTRAQ8plex)	2197.25	0	3.093e-16	High	62.6	1.22822e-05	High	88.92	2.77625e-08	High	79.16	2.71192e-07	0
FGANCGPEAVWFK	19	2	2	Q00321;K4C768	N-Term(iTRAQ8plex); C5(Carbamidomethyl); K13(iTRAQ8plex)	2091.09	0	8.372e-14	High	62.57	7.38722e-06	High	62.67	7.78686e-06	High	58.75	1.8936e-05	0
CSDVSTTIDSSLTMVMGDDMVK	32	1	1	K4DH36	N-Term(iTRAQ8plex); C1(Carbamidomethyl); K22(iTRAQ8plex)	3000.44	0	1.448e-11	High	62.57	2.93276e-06	High	54.35	1.65277e-05	High	55.02	1.52666e-05	0
CFLELQVDGEEAYQTFQR	8	2	2	K4CL74;K4CL75	N-Term(iTRAQ8plex); C1(Carbamidomethyl)	2537.21	0	8.452e-14	High	62.56	2.71767e-06	High	68.84	6.139e-07	High	80.81	3.48537e-08	0
DMGYNVSMMADSTSR	9	5	2	K4C764;K4DFR1	N-Term(iTRAQ8plex)	1968.87	0	2.133e-13	High	62.56	5.53312e-07	High	65.39	2.88383e-07	High	48.46	1.42223e-05	0
FEELNMDLFR	9	10	5	H1ZXA9;K4C9W3;K4CR90;K4D473;K4D9L5	N-Term(iTRAQ8plex)	1617.81	0	8.235e-06	High	62.54	4.09532e-06	High	51.54	5.33106e-05	High	57.37	1.35591e-05	0
LVDQAYTAVR	8	1	1	K4B033	N-Term(iTRAQ8plex)	1439.81	0	1.457e-08	High	62.51	9.06092e-06	High	56.6	3.48948e-05	High	35.51	0.00449904	0
ALMIETVVELDDDVMEK	7	1	1	K4CNS6	N-Term(iTRAQ8plex); K17(iTRAQ8plex)	2558.33	0	7.965e-10	High	62.46	8.88207e-06	High	54.74	6.0097e-05	High	58.85	2.39783e-05	0
EIGFVSPDVGLDADNCR	12	1	1	P43281	N-Term(iTRAQ8plex); C16(Carbamidomethyl)	2168.04	0	3.571e-12	High	62.46	3.32014e-06	High	50.03	6.05801e-05	High	87.65	8.50365e-09	0
YVGASNLSEGASESLHVK	4	2	1	K4CQV5	N-Term(iTRAQ8plex); K18(iTRAQ8plex)	2456.32	0	5.236e-15	High	62.45	1.17468e-05	High	44.06	0.000806885	High	12.82	1.00822	0
ALMLQGVEQLADAVK	16	1	1	K4CWE4	N-Term(iTRAQ8plex); K15(iTRAQ8plex)	2194.26	0	2.229e-11	High	62.44	1.34274e-05	High	80.19	2.21112e-07	High	74.44	8.52606e-07	0
LSETPGLINSSPYEDGWMIK	60	2	2	K4CIJ1;K4C6T7	N-Term(iTRAQ8plex); K20(iTRAQ8plex)	2845.47	0	2.893e-12	High	62.44	1.10042e-05	High	65.54	4.66355e-06	High	58.36	2.77175e-05	0
APFTQGLGLENINVQTQR	9	1	1	K4B170	N-Term(iTRAQ8plex)	2290.25	0	3.506e-10	High	62.42	1.07972e-05	High	70.41	1.91992e-06	High	68.34	2.96041e-06	0
SDDETMANYIAALNHEETR	23	1	1	K4CHX2	N-Term(iTRAQ8plex)	2484.15	0	9.013e-16	High	62.41	1.14823e-06	High	80.93	2.09881e-08	High	104.95	7.03757e-11	0
QLAGGLDSLTLNSLYDEGAYR	2	1	1	G8Z257	N-Term(iTRAQ8plex)	2560.32	0	1.254e-07	High	62.39	9.11291e-06	High	42.35	0.000910992				0
HVEEAGIFPGLR	3	1	1	K4AVZ4	N-Term(iTRAQ8plex)	1628.9	0	4.52e-14	High	62.38	1.20244e-05	High	81.34	1.56819e-07	High	57.78	3.46787e-05	0
IEEELGSEAVYAGASFR	7	1	1	P26300	N-Term(iTRAQ8plex)	2132.07	0	1.325e-13	High	62.37	6.40269e-06	High	68.77	1.21457e-06	High	67.53	1.85434e-06	0
VIDLFSSPDVVK	34	2	1	K4B046	N-Term(iTRAQ8plex); K12(iTRAQ8plex)	1927.13	0	1.321e-09	High	62.37	1.2139e-05	High	52.82	0.000115972	High	56.41	4.98261e-05	0
DYNPEQNEDNVLAR	14	2	1	A0A0C5CEC1	N-Term(iTRAQ8plex)	1980.94	0	5.164e-09	High	62.35	1.7172e-06	High	64.52	1.21848e-06	High	72.39	1.52843e-07	0
LLNIPATADDGEALGAIR	7	1	1	K4C618	N-Term(iTRAQ8plex)	2114.16	0	3.083e-10	High	62.34	1.21357e-05	High	72.33	1.21344e-06	High	51.84	0.000149257	0
SSAASTAVSVVDAMR	10	2	1	K4BHI9	N-Term(iTRAQ8plex)	1755.91	0	2.167e-11	High	62.34	6.6221e-06	High	67.01	2.24946e-06	High	45.45	0.00030791	0
LTVEDPVTVEYITR	5	2	1	K4B407	N-Term(iTRAQ8plex)	1939.06	0	3.209e-10	High	62.33	1.1228e-05	High	56.75	3.98393e-05	High	41.02	0.00153392	0
YLSSVLFETVR	9	1	1	K4CVI4	N-Term(iTRAQ8plex)	1617.91	0	1.083e-09	High	62.32	1.30416e-05	High	81.53	1.55731e-07	High	49.35	0.000250873	0
TGDLGGTATTTEFTNAICDHL	8	2	2	K4CNF1;K4CNF2	N-Term(iTRAQ8plex); C18(Carbamidomethyl)	2499.2	0	4.974e-13	High	62.32	2.93069e-06	High	58.19	8.64719e-06	High	77.68	9.80997e-08	0
GTMTTTHSYTGDQR	16	5	4	K4DH36;K4BVZ0;K4BP59;K4B4U4	N-Term(iTRAQ8plex); M3(Oxidation)	1875.87	0	1.004e-07	High	62.29	1.68207e-06	High	50.81	2.40657e-05	High	46.5	6.60423e-05	0
LELQEVVDFLK	10	2	1	K4BVV2	N-Term(iTRAQ8plex); K11(iTRAQ8plex)	1941.14	0	1.566e-10	High	62.27	1.39634e-05	High	51.9	0.000152052	High	62.78	1.24163e-05	0
VSSHNMDDGAPLSEQTITQALATAR	5	1	1	Q9MAZ7	N-Term(iTRAQ8plex)	2917.45	0	1.68e-16	High	62.25	5.50987e-06	High	51.47	6.52261e-05	High	85.25	2.76148e-08	0
GGDALGQQYNTPNSVIGDR	8	1	1	K4DA40	N-Term(iTRAQ8plex)	2266.13	0	1.859e-10	High	62.22	7.04755e-06	High	83.28	4.51098e-08	High	82.66	4.85091e-08	0
GVVNEAVEQIAYADR	7	1	1	K4BLP5	N-Term(iTRAQ8plex)	1938.02	0	9.079e-13	High	62.22	7.94723e-06	High	74.75	4.75651e-07	High	77.37	2.63853e-07	0
GLLSFISQSESLYK	15	1	1	K4B033	N-Term(iTRAQ8plex); K14(iTRAQ8plex)	2180.23	0	8.352e-13	High	62.22	1.36153e-05	High	62.22	1.36452e-05	High	49.29	0.000266139	0
EGGGGGYGGGGGYGGGR	6	2	1	K4B3H9	N-Term(iTRAQ8plex)	1675.77	0	3.421e-16	High	62.2	1.17499e-06	High	68.25	3.29172e-07	High	82.51	1.09404e-08	0
VLDIQPTEIHQR	43	1	1	K4CRK7	N-Term(iTRAQ8plex)	1752.98	0	4.821e-08	High	62.17	1.24988e-05	High	50.08	0.00020764	High	74.55	7.01504e-07	0
DALTFEDLGLAPHK	6	1	1	K4CU73	N-Term(iTRAQ8plex); K14(iTRAQ8plex)	2135.19	0	1.002e-11	High	62.17	1.27718e-05	High	34.91	0.00705426	High	63.19	1.04102e-05	0
NVAAGMTGGLAYILDEDETFVPK	19	1	1	K4BHA1	N-Term(iTRAQ8plex); K23(iTRAQ8plex)	3019.58	0	4.662e-16	High	62.15	1.32879e-05	High	83.18	9.13595e-08	High	86.17	4.75846e-08	0
ILVATDLVGR	7	2	2	K4C7N4;K4CKP3	N-Term(iTRAQ8plex)	1360.84	0	1.329e-06	High	62.15	7.68016e-06	High	62.47	6.65331e-06	High	23.93	0.0475377	0
IEDLSSQLQTQAAQQFR	10	1	1	K4BHZ2	N-Term(iTRAQ8plex)	2267.18	0	6.798e-16	High	62.14	9.50015e-06	High	78.72	2.34984e-07	High	89.94	1.64761e-08	0
IMPNYVQHGGLR	5	1	1	K4BMD5	N-Term(iTRAQ8plex)	1688.91	0	3.278e-08	High	62.1	1.06363e-05	High	59.25	1.9848e-05	High	52.73	9.41336e-05	0
DTLDYVVQQAGSTVDNLR	8	1	1	K4BLN0	N-Term(iTRAQ8plex)	2298.18	0	8.048e-12	High	62.09	6.82908e-06	High	75.02	3.57269e-07	High	84.45	4.00198e-08	0
LDTGNYSWGSEAVTR	7	3	2	K4CTF6;K4C3D8	N-Term(iTRAQ8plex)	1959.97	0	2.204e-13	High	62.08	3.62373e-06	High	47.74	9.84364e-05	High	28.77	0.00756615	0
LITPSVLSDR	5	2	2	K4B7W7;P46301	N-Term(iTRAQ8plex)	1404.83	0	5.032e-05	High	62.08	1.30392e-05	High	47.6	0.000361463	High	50.21	0.00020771	0
GPLSVILDVPR	3	1	1	K4BA73	N-Term(iTRAQ8plex)	1469.89	0	2.606e-05	High	62.08	1.57957e-05	High	7.16	5.13465	High	0.61	22.1585	0
NTVPGDVSAMVPGGIR	27	2	2	K4BCV4;K4BUB7	N-Term(iTRAQ8plex)	1874	0	7.457e-10	High	62.07	1.01512e-05	High	62.03	1.02138e-05	High	49.15	0.000191549	0
AIGVDGFGASAPADK	20	1	1	K4CYV4	N-Term(iTRAQ8plex); K15(iTRAQ8plex)	1984.09	0	2.088e-12	High	62.06	1.2446e-05	High	63.05	1.03549e-05	High	67.91	3.19571e-06	0
ILVTGGAGFIGSHLVDR	8	1	1	K4BPJ4	N-Term(iTRAQ8plex)	2016.15	0	2.343e-16	High	62.01	1.57062e-05	High	72.01	1.59895e-06	High	103.2	1.20615e-09	0
EGIAILMYTGSQR	10	1	1	K4CK63	N-Term(iTRAQ8plex)	1742.94	0	5.068e-10	High	62.01	1.00721e-05	High	50.97	0.000120375	High	56.78	3.47375e-05	0
EIFMPALSSTMTEGK	9	2	2	K4D6M8;K4BXC7	N-Term(iTRAQ8plex); K15(iTRAQ8plex)	2250.17	0	9.793e-12	High	61.98	1.15998e-05	High	65.94	4.63523e-06	High	66.15	4.52563e-06	0
GLCAIAQAESLR	8	3	2	K4CKY5;K4CE04	N-Term(iTRAQ8plex); C3(Carbamidomethyl)	1592.87	0	6.798e-10	High	61.95	1.09781e-05	High	51.1	0.00012614	High	62.44	9.80683e-06	0
VNMVVELIMPVACEQGMR	19	1	1	K4C8Q1	N-Term(iTRAQ8plex); M9(Oxidation); C13(Carbamidomethyl)	2396.2	0	1.398e-10	High	61.94	7.13304e-06	High	58.48	1.48292e-05	High	44.55	0.000405118	0
GNVIITGASSGLGLATAK	10	1	1	K4CFW6	N-Term(iTRAQ8plex); K18(iTRAQ8plex)	2238.33	0	1.661e-14	High	61.89	1.30399e-05	High	85.66	5.09332e-08	High	74.98	6.32198e-07	0
TLNLFDILDSEK	21	1	1	K4CGM3	N-Term(iTRAQ8plex); K12(iTRAQ8plex)	2016.14	0	1.316e-09	High	61.89	1.64698e-05	High	62.48	1.45189e-05	High	66.16	6.24625e-06	0
GSVVLAEQSGTSTNASTIAR	2	1	1	K4C7M3	N-Term(iTRAQ8plex)	2253.2	0	7.248e-10	High	61.89	1.29752e-05				High	28.41	0.0274723	0
GLMSLPEDGSESTAFIEDWVK	34	1	1	Q5NE20	N-Term(iTRAQ8plex); K21(iTRAQ8plex)	2919.46	0	1.377e-11	High	61.88	7.88091e-06	High	68.41	1.75938e-06	High	68.51	1.64887e-06	0
IPSSLGLVQTLEVVR	3	1	1	K4B1J9	N-Term(iTRAQ8plex)	1915.15	0	6.631e-11	High	61.86	1.38471e-05	High	61.56	1.50469e-05	High	58.04	3.43124e-05	0
ELAGSLISAQGHR	6	1	1	K4CJ96	N-Term(iTRAQ8plex)	1642.92	0	2.179e-10	High	61.84	1.55149e-05	High	53.52	9.80412e-05	High	59.58	2.48397e-05	0
LDNADVVLGYISGK	5	1	1	Q94KR9	N-Term(iTRAQ8plex); K14(iTRAQ8plex)	2072.19	0	2.844e-12	High	61.83	1.5321e-05	High	71.2	1.77128e-06				0
ASLVNDVDDVEK	11	1	1	K4B2L1	N-Term(iTRAQ8plex); K12(iTRAQ8plex)	1912.04	0	6.654e-13	High	61.83	1.25652e-05	High	61.22	1.45733e-05	High	54.67	6.56796e-05	0
SEIPIVQVDPSFEGLDGGAGSLVK	8	1	1	Q672Q8	N-Term(iTRAQ8plex); K24(iTRAQ8plex)	3022.64	0	5.098e-12	High	61.83	1.55506e-05	High	55.36	6.3017e-05	High	71.69	1.58907e-06	0
VDTMELDLSSLASVK	16	1	1	K4BF14	N-Term(iTRAQ8plex); K15(iTRAQ8plex)	2216.22	0	8.701e-08	High	61.81	1.5952e-05	High	49.48	0.000276163	High	47.24	0.000458782	0
ATGVVIDFTDPSTVYDNVK	6	1	1	K4BF94	N-Term(iTRAQ8plex); K19(iTRAQ8plex)	2649.41	0	1.772e-12	High	61.79	1.43039e-05	High	76.34	4.98227e-07				0
LCEAQGIEYEYGSGR	3	1	1	K4CP14	N-Term(iTRAQ8plex); C2(Carbamidomethyl)	2035.96	0	1.6e-13	High	61.78	1.89167e-06	High	50.34	3.00527e-05	High	18.93	0.0364624	0
ANISTEDIEDFFDNSTK	3	1	1	K4B7H4	N-Term(iTRAQ8plex); K17(iTRAQ8plex)	2554.28	0	7.651e-12	High	61.77	7.38453e-06	High	38.89	0.00126539	High	58.9	1.1401e-05	0
HVVFGQVVEGMDVIK	11	2	2	P21568;K4D184	N-Term(iTRAQ8plex); M11(Oxidation); K15(iTRAQ8plex)	2281.28	0	7.672e-10	High	61.76	1.55366e-05	High	52.58	0.000129462	High	56.65	5.04995e-05	0
DWTAEELEQTAEAVGYGAVK	5	1	1	K4DBU5	N-Term(iTRAQ8plex); K20(iTRAQ8plex)	2775.42	0	2.019e-10	High	61.76	9.53534e-06	High	34.29	0.00556726	High	46.31	0.000334454	0
ALQDLGNGDDVLVK	3	1	1	K4BLS5	N-Term(iTRAQ8plex); K14(iTRAQ8plex)	2065.17	0	2.068e-14	High	61.75	1.52048e-05	High	81.93	1.44913e-07	High	37.93	0.00359979	0
NVCIIPVSAHGTNPASAAMCGMK	27	1	1	K4CLA3	N-Term(iTRAQ8plex); C3(Carbamidomethyl); C20(Carbamidomethyl); K23(iTRAQ8plex)	2994.51	0	1.186e-15	High	61.75	8.75531e-06	High	35.37	0.00365907	High	36.64	0.00286137	0
TVVLVGTVTDDVR	12	1	1	K4B124	N-Term(iTRAQ8plex)	1677.96	0	2.177e-10	High	61.73	1.1515e-05	High	69.85	1.77527e-06	High	69.29	2.04315e-06	0
GDVVELSQVMGK	8	1	1	K4BX19	N-Term(iTRAQ8plex); K12(iTRAQ8plex)	1870.05	0	1.573e-11	High	61.71	1.52781e-05	High	63.39	1.03998e-05	High	60.77	1.89282e-05	0
AVEVLEGSEGVPEPTSSSLIEGR	7	1	1	K4ASJ9	N-Term(iTRAQ8plex)	2646.36	0	4.945e-14	High	61.67	1.14029e-05	High	65.72	4.01875e-06	High	41.32	0.00124337	0
EAGGFVFDPSGSEFDLTAR	4	1	1	P54928	N-Term(iTRAQ8plex)	2306.12	0	2.516e-13	High	61.67	3.02942e-06	High	65.59	1.29747e-06				0
AMVIINPGNPTGQCLSVANLK	7	1	1	K4BY59	N-Term(iTRAQ8plex); M2(Oxidation); C14(Carbamidomethyl); K21(iTRAQ8plex)	2821.54	0	1.288e-12	High	61.66	1.63079e-05	High	66.83	4.79305e-06	High	73.27	1.12564e-06	0
GTGLTEDFEEVSVQSR	8	1	1	K4B4L4	N-Term(iTRAQ8plex)	2058.02	0	6.408e-16	High	61.65	5.74486e-06	High	60.8	6.98682e-06	High	62.15	4.84582e-06	0
LIGATNPLNAEPGTIR	17	2	2	K4BJV9;K4C8R8	N-Term(iTRAQ8plex)	1941.1	0	6.487e-14	High	61.65	1.66874e-05	High	52.58	0.000134431	High	74.09	9.84604e-07	0
QIVHALFAEVPER	19	2	1	K4CAD0	N-Term(iTRAQ8plex)	1813.02	0	7.185e-15	High	61.64	1.63832e-05	High	62.34	1.42652e-05	High	48.66	0.000328789	0
ELVNAPANVLTPAVLAEEAK	13	2	1	Q8GZD8	N-Term(iTRAQ8plex); K20(iTRAQ8plex)	2657.53	0	1.987e-14	High	61.64	1.48408e-05	High	61.25	1.55228e-05	High	21.04	0.169215	0
SEVNAGFFYSNAEQR	3	2	1	K4BB90	N-Term(iTRAQ8plex)	2022.98	0	2.075e-13	High	61.61	3.4512e-06	High	59.37	5.83837e-06	High	45.59	0.000125606	0
SLCVACGSNAGDGTEHK	2	1	1	K4D9J3	N-Term(iTRAQ8plex); C3(Carbamidomethyl); C6(Carbamidomethyl); K17(iTRAQ8plex)	2371.15	0	9.182e-17	High	61.59	4.19523e-06				High	73.53	2.75037e-07	0
AIMANAGSSLMGIGTATGK	9	2	2	K4D3D6;K4CQX2	N-Term(iTRAQ8plex); K19(iTRAQ8plex)	2359.28	0	7.684e-14	High	61.58	1.61593e-05	High	62.96	1.14316e-05	High	40.99	0.00173563	0
ILSEYLNMFDASSAPHESR	6	1	1	K4B375	N-Term(iTRAQ8plex); M8(Oxidation)	2487.2	0	1.713e-09	High	61.58	3.75313e-06	High	48.72	8.05659e-05	High	63.35	3.19043e-06	0
LLIQNQDEMIK	10	5	1	K4D930	N-Term(iTRAQ8plex); K11(iTRAQ8plex)	1953.13	0	8.624e-12	High	61.58	2.165e-05				High	55.53	8.77481e-05	0
ECPNAECGAGTFMANHFDR	3	4	2	K4DHR7;P62980	N-Term(iTRAQ8plex); C2(Carbamidomethyl); C7(Carbamidomethyl); M13(Oxidation)	2504.06	0	7.939e-16	High	61.57	6.94976e-07	High	71	7.92447e-08	High	71.01	7.90624e-08	0
AFVVGSGALGCEFLK	2	1	1	K4CSA9	N-Term(iTRAQ8plex); C11(Carbamidomethyl); K15(iTRAQ8plex)	2163.2	0	7.238e-15	High	61.57	1.49078e-05	High	67.2	4.12532e-06				0
IFVEELGANETSLVNCVPK	11	1	1	K4BRG8	N-Term(iTRAQ8plex); C16(Carbamidomethyl); K19(iTRAQ8plex)	2727.47	0	1.814e-14	High	61.55	1.58864e-05	High	65.68	6.00279e-06	High	65.28	6.74499e-06	0
FASEVAGVEDLGMLGR	4	1	1	K4D5V2	N-Term(iTRAQ8plex); M13(Oxidation)	1971	0	1.591e-10	High	61.54	6.3131e-06	High	57.69	1.88089e-05				0
LAAAGVLGILK	4	1	1	Q8H0Q2	N-Term(iTRAQ8plex); K11(iTRAQ8plex)	1634.07	0	2.765e-11	High	61.53	6.43311e-06	High	45.69	0.000240099	High	44.24	0.000252392	0
DLLIDPALLGNPFVHR	3	1	1	K4BM76	N-Term(iTRAQ8plex)	2094.19	0	1.022e-08	High	61.52	1.57147e-05	High	66.64	4.82314e-06				0
SLGADLAIDYTK	8	1	1	K4BW79	N-Term(iTRAQ8plex); K12(iTRAQ8plex)	1875.06	0	4.597e-13	High	61.51	1.67397e-05	High	63.42	1.0806e-05	High	59.25	2.77515e-05	0
AVAMSATEGLTR	90	3	1	A0A0C5CEC7	N-Term(iTRAQ8plex)	1510.81	0	7.846e-09	High	61.47	9.83737e-06	High	63.76	5.93225e-06	High	63.89	5.65522e-06	0
MVEVDIPQSLFQEQGR	12	1	1	K4CHH4	N-Term(iTRAQ8plex)	2180.13	0	1.04e-07	High	61.47	9.55223e-06	High	48.92	0.000155803	High	50.85	0.000100725	0
AEIVELITQLESK	27	2	2	Q0ZPA3;O24024	N-Term(iTRAQ8plex); K13(iTRAQ8plex)	2081.22	0	7.665e-12	High	61.45	1.67936e-05	High	60.03	2.34375e-05	High	54.75	7.92193e-05	0
ELELAGIQYLGGPEDGDK	10	1	1	K4D5C2	N-Term(iTRAQ8plex); K18(iTRAQ8plex)	2512.34	0	5.478e-11	High	61.44	1.43918e-05	High	57.95	3.15839e-05	High	72.03	1.34095e-06	0
LAQEHAAAAAEDSR	8	1	1	K4D4L9	N-Term(iTRAQ8plex)	1743.89	0	1.881e-15	High	61.4	6.59237e-06	High	82.52	5.3177e-08	High	79.13	1.06297e-07	0
SAGLPWELGLAETHQTLVANDLR	7	2	1	K4BIC0	N-Term(iTRAQ8plex)	2795.52	0	2.51e-11	High	61.4	1.39092e-05	High	69.25	2.6563e-06	High	28.97	0.0247192	0
LAYIALDYEQELETSK	14	2	1	K4BPK3	N-Term(iTRAQ8plex); K16(iTRAQ8plex)	2494.33	0	1.847e-11	High	61.4	1.41265e-05	High	53.12	9.21429e-05	High	65.52	5.30227e-06	0
ESINSFQGVLDGK	7	2	2	K4BX20;K4BNR2	N-Term(iTRAQ8plex); K13(iTRAQ8plex)	2002.1	0	3.3e-14	High	61.39	1.61922e-05	High	47.93	0.000336625	High	43.45	0.000980527	0
AAQDIASAELAPTHPIR	6	2	1	K4BTY9	N-Term(iTRAQ8plex)	2065.13	0	4.496e-16	High	61.38	1.42281e-05	High	76.82	4.07621e-07	High	46.8	0.000406368	0
THEPASQTSTVVTTLVEGGATCTGR	8	1	1	K4BM18	N-Term(iTRAQ8plex); C22(Carbamidomethyl)	2864.43	0	3.838e-14	High	61.37	7.98756e-06	High	49.81	9.61143e-05	High	71.63	7.59211e-07	0
IATIVDSTNNFPLECVIR	9	1	1	K4BQ50	N-Term(iTRAQ8plex); C15(Carbamidomethyl)	2366.28	0	7.522e-13	High	61.37	1.2802e-05	High	46.3	0.000458297	High	75.91	5.0905e-07	0
GVEVTDGVIEAPNSIVFPQAENR	4	1	1	K4DGZ2	N-Term(iTRAQ8plex)	2745.43	0	9.789e-16	High	61.37	1.30573e-05	High	35.71	0.00436368	High	89.8	1.79059e-08	0
QAVVNPENTFFSVK	14	1	1	K4B1S1	N-Term(iTRAQ8plex); K14(iTRAQ8plex)	2188.21	0	1.931e-10	High	61.36	1.61216e-05	High	62.03	1.38482e-05	High	61.74	1.51059e-05	0
GEAGTGNIIEAVR	6	1	1	K4CA57	N-Term(iTRAQ8plex)	1590.87	0	9.633e-10	High	61.34	1.44699e-05	High	55.68	5.55663e-05	High	31.25	0.0154478	0
LEDVESFFAQHGEVNSVR	3	1	1	K4CM55	N-Term(iTRAQ8plex)	2367.17	0	9.685e-10	High	61.32	6.34598e-06	High	31.96	0.00563564				0
SCAEEALNALSGTQLGGQTIR	5	1	1	K4CX59	N-Term(iTRAQ8plex); C2(Carbamidomethyl)	2480.26	0	1.02e-14	High	61.31	1.10571e-05	High	57.05	2.93891e-05	High	94.17	5.58924e-09	0
SGGAPGGASEDSSEDDDSHDEL	3	1	1	K4BI68	N-Term(iTRAQ8plex)	2438	0	2.812e-12	High	61.29	7.41259e-07	High	55.99	2.51171e-06	High	34.6	0.000345915	0
ISAPDVEDNICK	11	2	1	K4CYU9	N-Term(iTRAQ8plex); C11(Carbamidomethyl); K12(iTRAQ8plex)	1969.04	0	2.54e-06	High	61.27	1.16073e-05	High	46.54	0.000334948	High	47.78	0.000273429	0
MILFATGIENIR	5	1	1	K4D2W1	N-Term(iTRAQ8plex)	1681.95	0	8.758e-08	High	61.27	1.36973e-05	High	43.49	0.000821554	High	54.46	6.71431e-05	0
ITPSWVAFTDNER	10	2	1	K4CPS8	N-Term(iTRAQ8plex)	1839.95	0	8.176e-11	High	61.27	7.57645e-06	High	40.38	0.000769625	High	60.99	7.4839e-06	0
IVGEEHYETAQR	96	4	1	A0A0C5CEC7	N-Term(iTRAQ8plex)	1735.88	0	6.237e-10	High	61.24	7.66655e-06	High	57.1	2.25207e-05	High	46	0.000267516	0
LADDAGAQLLDIR	12	1	1	K4AZV6	N-Term(iTRAQ8plex)	1674.92	0	7.056e-13	High	61.23	1.61218e-05	High	76.85	4.54384e-07	High	80.89	1.69866e-07	0
IINEPTAASLAYGFEK	39	3	2	K4B1S1;K4D6V7	N-Term(iTRAQ8plex); K16(iTRAQ8plex)	2332.3	0	2.459e-13	High	61.19	1.85139e-05	High	43.41	0.00113553	High	66.08	6.23908e-06	0
AGADIVSVHCEQSSTIHLHR	7	1	1	K4BL84	N-Term(iTRAQ8plex); C10(Carbamidomethyl)	2521.28	0	3.622e-16	High	61.18	9.94513e-06	High	62.61	7.18243e-06	High	73.21	5.92136e-07	0
VADDLSPSIVFIDEIDAVGTK	5	1	1	K4CAL7	N-Term(iTRAQ8plex); K21(iTRAQ8plex)	2812.52	0	9.583e-12	High	61.18	1.9052e-05	High	54.2	9.59978e-05	High	14.34	0.901916	0
DAGVIAGLNVMR	6	1	1	K4CR90	N-Term(iTRAQ8plex)	1519.85	0	2.057e-08	High	61.15	1.59995e-05	High	47.24	0.000405918	High	57.56	3.77961e-05	0
GLLTDTTLPLLTDSALR	19	1	1	K4BHX1	N-Term(iTRAQ8plex)	2104.21	0	2.059e-15	High	61.14	1.7267e-05	High	68.65	3.11125e-06	High	48.81	0.00029198	0
LIEEIESSGGQLPLSYK	4	1	1	K4B1X9	N-Term(iTRAQ8plex); K17(iTRAQ8plex)	2471.36	0	9.675e-13	High	61.14	1.8613e-05	High	66.35	5.66603e-06	High	10.31	2.23466	0
QSGQSEGYGFVEFISHAAAER	4	1	1	K4BFE4	N-Term(iTRAQ8plex)	2574.24	0	9.928e-11	High	61.13	4.12433e-06	High	30.27	0.00530944	High	56.12	1.49049e-05	0
AGMTHIVR	13	2	2	Q6SKP4;K4B1S7	N-Term(iTRAQ8plex)	1188.68	0	5.355e-06	High	61.12	8.80856e-06	High	57.89	2.14572e-05	High	55.93	2.8335e-05	0
GRPVLIPGSGMQLTNISHVR	14	2	1	K4CUE5	N-Term(iTRAQ8plex)	2436.38	0	1.704e-16	High	61.11	1.88194e-05	High	56.6	5.44753e-05	High	72.29	1.43124e-06	0
LIESLSTPSILSK	9	1	1	Q9M7N6	N-Term(iTRAQ8plex); K13(iTRAQ8plex)	1996.22	0	1.562e-07	High	61.11	1.08037e-05	High	43.34	0.000815667	High	44.17	0.000673772	0
GLDQGILGGEGVPPMLVGGK	11	1	1	K4BSK7	N-Term(iTRAQ8plex); K20(iTRAQ8plex)	2502.41	0	4.193e-14	High	61.1	1.98719e-05	High	55.1	7.97296e-05	High	81.12	1.98579e-07	0
LAFYDYIGNNPAK	34	2	1	A0A0U1ZHN2	N-Term(iTRAQ8plex); K13(iTRAQ8plex)	2094.14	0	1.687e-12	High	61.1	1.38172e-05	High	54.7	5.99754e-05	High	55.53	5.09415e-05	0
EIPLPHEFILNR	30	2	1	A0A0C5CUR3	N-Term(iTRAQ8plex)	1782.01	0	5.566e-11	High	61.09	1.70001e-05	High	56.66	4.0134e-05	High	52.95	0.000104947	0
TNMVMVFGEITTK	8	2	2	K4D3I3;P43282	N-Term(iTRAQ8plex); K13(iTRAQ8plex)	2079.12	0	2.072e-08	High	61.09	1.55996e-05	High	53.24	0.000105282	High	33.49	0.00982731	0
AHAESVNLQFENPLDENTAR	8	1	1	K4AS92	N-Term(iTRAQ8plex)	2559.26	0	4.446e-14	High	61.08	5.73175e-06	High	62.95	3.72638e-06	High	43.21	0.000367698	0
IVAAALNPVDFK	39	1	1	K4BW79	N-Term(iTRAQ8plex); K12(iTRAQ8plex)	1866.14	0	5.729e-10	High	61.06	1.80581e-05	High	63.17	1.0145e-05	High	59.81	2.31406e-05	0
LTHGAPGDEIR	7	2	1	P14831	N-Term(iTRAQ8plex)	1469.79	0	1.031e-09	High	61.06	1.03804e-05	High	58.67	1.81335e-05	High	49.24	0.00015784	0
SQYLDDIAILTGGTVIR	14	1	1	K4BMN4	N-Term(iTRAQ8plex)	2139.19	0	2.803e-10	High	61.05	1.71574e-05	High	56.53	4.80235e-05	High	58.13	3.30703e-05	0
VFFTSSGSEANDTQVK	3	3	1	K4DBI4	N-Term(iTRAQ8plex); K16(iTRAQ8plex)	2325.21	0	1.194e-09	High	61.05	1.29956e-05				High	52.5	9.7285e-05	0
CSDVSSTIDSSLTMVMGDDMVK	15	1	1	K4BVZ0	N-Term(iTRAQ8plex); C1(Carbamidomethyl); M20(Oxidation); K22(iTRAQ8plex)	3002.41	0	6.618e-11	High	61.04	2.40049e-06	High	45.56	0.00010146	High	28.65	0.00600417	0
SSFVPPTLIEQADEMIR	7	2	1	A7UP12	N-Term(iTRAQ8plex)	2237.18	0	9.387e-10	High	61.03	1.58955e-05	High	59.21	2.399e-05	High	54.39	6.45949e-05	0
VHNSTVPTSVPVR	5	1	1	K4BAJ6	N-Term(iTRAQ8plex)	1696.96	0	2.634e-11	High	61.03	1.67238e-05	High	56.91	4.38983e-05	High	36.85	0.00417207	0
QSVDMNSIAFLFDGR	5	1	1	Q9SMD1	N-Term(iTRAQ8plex); M5(Oxidation)	2020.04	0	8.245e-07	High	61.02	9.76488e-06	High	67.99	1.94597e-06	High	65.19	3.75337e-06	0
VVGTQAPVELGSLR	30	2	2	C6K2K9;C6K2L0	N-Term(iTRAQ8plex)	1730	0	1.57e-09	High	61.02	1.67229e-05	High	60.67	1.82121e-05	High	59.14	2.58426e-05	0
SPINTICLGQAASMGSLLLAAGAK	8	1	1	K4BP87	N-Term(iTRAQ8plex); C7(Carbamidomethyl); K24(iTRAQ8plex)	2952.62	0	1.092e-10	High	61.02	1.59717e-05	High	56.89	4.20544e-05	High	54.17	7.59907e-05	0
AVLEASIAAGLQPVPICFGGPQDEGK	5	1	1	K4B0M5	N-Term(iTRAQ8plex); C17(Carbamidomethyl); K26(iTRAQ8plex)	3232.74	0	2.029e-12	High	61.01	1.7118e-05	High	39.36	0.00249717	High	20.26	0.203919	0
IIMDEHTLAR	5	1	1	K4D266	N-Term(iTRAQ8plex)	1502.82	0	2.576e-09	High	60.99	1.54057e-05	High	28.19	0.0282171	High	41.94	0.00121869	0
EALDQLVEIGWSK	8	1	1	K4BPP3	N-Term(iTRAQ8plex); K13(iTRAQ8plex)	2096.17	0	1.902e-09	High	60.98	1.7516e-05	High	43.25	0.00105749	High	40.45	0.00201501	0
LYAHFVNAPAPEWK	6	1	1	K4AY97	N-Term(iTRAQ8plex); K14(iTRAQ8plex)	2251.24	0	7.963e-08	High	60.97	1.69965e-05	High	38.16	0.00336828	High	58.53	2.88278e-05	0
IVLEADGYQPYLISPEK	6	1	1	K4D7U2	N-Term(iTRAQ8plex); K17(iTRAQ8plex)	2543.44	0	4.04e-07	High	60.97	1.83162e-05	High	33.65	0.0107017	High	48.88	0.000317078	0
MMNEIEEAGSAVSVLR	8	2	1	K4CEL7	N-Term(iTRAQ8plex)	2040.02	0	1.477e-14	High	60.95	8.95932e-06	High	93.2	4.35553e-09	High	68.87	1.30367e-06	0
DGMSAQSEGNYAEALQNYYEAMR	4	2	1	A0A0U1ZJV2	N-Term(iTRAQ8plex)	2902.29	0	3.128e-14	High	60.95	1.12494e-06	High	69.19	1.50629e-07	High	71.35	1.0626e-07	0
EVIGAYGDELR	5	2	1	Q40131	N-Term(iTRAQ8plex)	1525.81	0	1.14e-07	High	60.95	9.56196e-06	High	60.96	9.41972e-06	High	58.82	1.53527e-05	0
VIPGFMCQGGDFTAGNGTGGESIYGAK	29	1	1	P21568	N-Term(iTRAQ8plex); C7(Carbamidomethyl); K27(iTRAQ8plex)	3299.61	0	3.329e-16	High	60.95	7.7942e-06	High	38.24	0.00110227	High	78.94	1.09774e-07	0
GIHMDEGDNDYSFLR	7	1	1	K4C6B2	N-Term(iTRAQ8plex)	2072.96	0	1.12e-11	High	60.93	1.29158e-06	High	32.83	0.00099027	High	42.05	9.66789e-05	0
KLLEEIAEIVAR	5	1	1	E5LBC4	N-Term(iTRAQ8plex); K1(iTRAQ8plex)	1992.22	0	2.275e-07	High	60.92	1.63842e-05	High	59.46	2.23083e-05	High	15.41	0.568286	1
IVNDGVTVAR	8	2	2	K4AV63;K4BMN4	N-Term(iTRAQ8plex)	1347.78	0	4.088e-06	High	60.92	1.74765e-05	High	48.6	0.000290571	High	23.86	0.086547	0
VAMIGFAASLLGEAITGK	12	1	1	P54773	N-Term(iTRAQ8plex); M3(Oxidation); K18(iTRAQ8plex)	2373.34	0	1.516e-15	High	60.92	1.82451e-05	High	48.49	0.000323509	High	60.37	2.02952e-05	0
SAEALAEYVNSEAGTNVK	5	1	1	K4B166	N-Term(iTRAQ8plex); K18(iTRAQ8plex)	2461.3	0	6.45e-16	High	60.91	1.38674e-05	High	65.69	4.72104e-06	High	73.53	7.98496e-07	0
ALQDYDLLDQIGSAGPGLAWK	4	1	1	K4D866	N-Term(iTRAQ8plex); K21(iTRAQ8plex)	2839.55	0	5.257e-11	High	60.91	1.71518e-05	High	61.28	1.54904e-05	High	49.7	0.000226626	0
VDIFAQLQNASEAFR	4	1	1	K4B988	N-Term(iTRAQ8plex)	2013.07	0	2.095e-08	High	60.91	1.2205e-05	High	46.97	0.000295337				0
VVPGFLGGSADLASSNMTLLK	10	1	1	K4CYV4	N-Term(iTRAQ8plex); M17(Oxidation); K21(iTRAQ8plex)	2701.49	0	3.074e-14	High	60.88	1.8169e-05	High	77.33	4.06839e-07	High	40.58	0.00193809	0
QSVDFNSIAFLFDGR	5	3	1	K4CHG7	N-Term(iTRAQ8plex)	2020.03	0	1.968e-09	High	60.88	1.00848e-05	High	65.92	3.13427e-06	High	63.37	5.70718e-06	0
AVATQPVSVGICGSAR	6	1	1	K4BVG7	N-Term(iTRAQ8plex); C12(Carbamidomethyl)	1877.02	0	1.436e-10	High	60.88	1.40452e-05	High	59.22	2.15413e-05	High	46.34	0.000412286	0
DSAENLGELLMGDR	5	3	2	K4DCC6;K4CBH4	N-Term(iTRAQ8plex)	1823.9	0	6.511e-10	High	60.88	4.45037e-06	High	55.85	1.49509e-05	High	47.14	0.000105292	0
AADLGVESIVIGMPHR	9	1	1	K4C2E1	N-Term(iTRAQ8plex)	1969.07	0	4.611e-09	High	60.87	1.66967e-05	High	43.54	0.00088739	High	63.11	9.77305e-06	0
ILDAISIIDR	7	1	1	K4CQ64	N-Term(iTRAQ8plex)	1432.86	0	5.137e-07	High	60.86	1.58738e-05	High	35.97	0.00499536	High	41.89	0.00124899	0
QLLIGTIGDQVLALDK	2	1	1	K4CQP7	N-Term(iTRAQ8plex); K16(iTRAQ8plex)	2305.39	0	7.837e-11	High	60.84	1.42164e-05	High	57.81	2.8562e-05				0
SAEVSTEWSIVPGR	9	1	1	K4C9Z6	N-Term(iTRAQ8plex)	1821.96	0	1.477e-12	High	60.84	1.26917e-05	High	35.15	0.00453656	High	49.24	0.000178686	0
TVPPAVPGIVFLSGGQSEEEATVNLNAMNK	17	1	1	K4CHR6	N-Term(iTRAQ8plex); K30(iTRAQ8plex)	3677.97	0	2.089e-12	High	60.83	1.71816e-05	High	61.26	1.5936e-05	High	90.4	1.96082e-08	0
GVNPWIEVDGGVGPK	12	1	1	K4BL84	N-Term(iTRAQ8plex); K15(iTRAQ8plex)	2132.19	0	7.516e-13	High	60.82	2.18577e-05	High	61.88	1.71564e-05	High	71.06	1.95074e-06	0
SFMVQGGDISAGDGTGGESIYGLK	1	1	1	K4B350	N-Term(iTRAQ8plex); K24(iTRAQ8plex)	2954.46	0	3.073e-07	High	60.82	7.94824e-06							0
LVLLDLANNSITAR	5	1	1	K4BWE4	N-Term(iTRAQ8plex)	1817.07	0	1.933e-09	High	60.8	1.80493e-05	High	36.57	0.00495658	High	63.47	1.021e-05	0
SDVGSNPFAALLGAQGTGQGR	10	1	1	K4BAF0	N-Term(iTRAQ8plex)	2307.2	0	1.021e-11	High	60.78	1.19491e-05	High	49.42	0.000152003	High	51.47	0.000106572	0
AALPLLSDQQIHQMMEAPLR	11	1	1	K4CW69	N-Term(iTRAQ8plex)	2566.37	0	5.265e-16	High	60.76	1.77546e-05	High	52.85	0.000104798	High	69.17	2.45146e-06	0
GLVLDFDSLVPK	11	1	1	K4CWC4	N-Term(iTRAQ8plex); K12(iTRAQ8plex)	1911.13	0	1.363e-08	High	60.75	1.77114e-05	High	50.67	0.000191119	High	44.08	0.000791453	0
LVAAIDGLPDPGGPQLK	13	1	1	K4B0Q1	N-Term(iTRAQ8plex); K17(iTRAQ8plex)	2269.33	0	1.608e-15	High	60.74	1.72462e-05	High	57.23	4.02123e-05	High	62.77	1.01461e-05	0
DITLGFVDLLR	173	10	1	A0A0C5CHE6	N-Term(iTRAQ8plex)	1565.91	0	7.265e-08	High	60.73	1.34399e-05	High	57.44	3.02005e-05	High	58.16	2.43647e-05	0
GFGFVQFVDPADAADAK	8	1	1	K4ASE8	N-Term(iTRAQ8plex); K17(iTRAQ8plex)	2363.25	0	7.621e-13	High	60.7	1.70653e-05	High	60.72	1.70716e-05	High	44.7	0.000626862	0
SIDVFDPASTHDGANLASSSR	9	3	1	A7LI54	N-Term(iTRAQ8plex)	2451.2	0	1.759e-15	High	60.7	5.5324e-06	High	25.41	0.0187031	High	54.11	2.50357e-05	0
YDQIADLLNGIAER	3	2	1	G8XSL1	N-Term(iTRAQ8plex)	1895.01	0	4.66e-07	High	60.69	1.3351e-05	High	60.06	1.59777e-05				0
SSAASTAVSIVDAIR	11	1	1	Q5NE17	N-Term(iTRAQ8plex)	1751.97	0	4.355e-14	High	60.69	1.49293e-05	High	55.03	5.5273e-05	High	64.26	6.58078e-06	0
QGDMLLVVPEGYAAVR	7	1	1	K4CLS9	N-Term(iTRAQ8plex)	2022.1	0	3.129e-13	High	60.69	1.91094e-05	High	23.08	0.0974238	High	32.86	0.0104557	0
QTCTVMVGNVALGSEHPIR	4	1	1	Q8GZR6	N-Term(iTRAQ8plex); C3(Carbamidomethyl)	2373.23	0	2.113e-16	High	60.67	1.10986e-05	High	57.34	2.45387e-05	High	72.51	7.32168e-07	0
SYLENQMAVALGGR	11	2	1	K4BVV2	N-Term(iTRAQ8plex)	1812.95	0	3.49e-11	High	60.66	1.1339e-05	High	54.74	4.44852e-05	High	69.69	1.32638e-06	0
VSYIDAILGTTMK	9	1	1	K4B2A4	N-Term(iTRAQ8plex); K13(iTRAQ8plex)	2020.15	0	1.016e-09	High	60.65	1.99751e-05	High	64.58	7.71567e-06	High	56.42	5.06236e-05	0
TITLEVESSDTIDNVK	24	13	6	K4DHR7;K4B017;K4CH96;Q40164;K4CX88;P62980	N-Term(iTRAQ8plex); K16(iTRAQ8plex)	2372.3	0	1.316e-10	High	60.65	2.39787e-05	High	57.62	4.86078e-05	High	57.42	5.05364e-05	0
GITMAVDSVVTNLK	3	1	1	K4CWE4	N-Term(iTRAQ8plex); K14(iTRAQ8plex)	2056.19	0	1.177e-13	High	60.65	1.97598e-05	High	29.67	0.0248697	High	69.73	2.35176e-06	0
DNDLLVLPTDAVLFEDPSFK	10	2	1	K4C6K7	N-Term(iTRAQ8plex); K20(iTRAQ8plex)	2856.54	0	3.448e-11	High	60.64	1.83383e-05	High	57.16	4.07695e-05	High	44.9	0.000686019	0
DVLDSIQQNLFETAK	11	1	1	K4C807	N-Term(iTRAQ8plex); K15(iTRAQ8plex)	2329.28	0	1.613e-11	High	60.61	2.12026e-05	High	57.31	4.24508e-05	High	63.89	9.88133e-06	0
DMVALSGAHTIGQAR	3	2	2	K4C1Q9;K4C5I8	N-Term(iTRAQ8plex)	1830.97	0	1.556e-13	High	60.6	1.34999e-05	High	60.58	1.34748e-05	High	73.92	6.28538e-07	0
GIDSVICVAVNDPYTMNGWAEK	3	1	1	K4AXM7	N-Term(iTRAQ8plex); C7(Carbamidomethyl); K22(iTRAQ8plex)	3047.53	0	4.837e-12	High	60.6	9.05802e-06	High	48.89	0.000134287	High	61.54	7.75108e-06	0
LTNSLMMHGR	9	2	2	K4D2A4;K4D831	N-Term(iTRAQ8plex)	1463.77	0	1.594e-10	High	60.59	8.59877e-06	High	82.57	5.31216e-08	High	74.12	3.81449e-07	0
TAYTDEEAEGNFLEVLQGPSLK	4	1	1	K4BHN0	N-Term(iTRAQ8plex); K22(iTRAQ8plex)	3019.55	0	4.303e-12	High	60.59	1.68483e-05	High	63.77	7.07294e-06	High	38.3	0.00304696	0
ANTEGINYYAQLIDDAEGLEK	8	1	1	K4AWF0	N-Term(iTRAQ8plex); K21(iTRAQ8plex)	2935.51	0	1.553e-13	High	60.58	1.44372e-05	High	67.68	2.72973e-06	High	61.01	1.17686e-05	0
DMLSSSTLDSVYALR	3	2	1	K4CNT6	N-Term(iTRAQ8plex)	1962	0	9.097e-12	High	60.58	8.88109e-06	High	55.53	2.64504e-05				0
ISSETIAAASLGQVYR	4	1	1	K4CMH4	N-Term(iTRAQ8plex)	1970.09	0	6.304e-12	High	60.55	1.81937e-05	High	59.21	2.50695e-05	High	51.08	0.000157526	0
KGNMCCLFINDLDAGAGR	14	2	2	K4D489;K4CRD4	K1(iTRAQ8plex); N-Term(iTRAQ8plex); M4(Oxidation); C5(Carbamidomethyl); C6(Carbamidomethyl)	2636.31	0	9.63e-10	High	60.55	9.25101e-06	High	41.35	0.000762138	High	47.24	0.000161423	1
RDETATAVSCNASAISSGNTLESTDAK	8	1	1	K4B8A8	N-Term(iTRAQ8plex); C10(Carbamidomethyl); K27(iTRAQ8plex)	3364.69	0	1.265e-10	High	60.51	7.95835e-06	High	63.8	4.68978e-06	High	63.26	4.20136e-06	1
QAMTASSLALSGDTIAQLR	2	1	1	K4CG72	N-Term(iTRAQ8plex)	2238.19	0	1.76e-10	High	60.5	1.71566e-05	High	43.1	0.000986904				0
AFDSILAEVR	6	1	1	K4D5G8	N-Term(iTRAQ8plex)	1424.79	0	7.936e-06	High	60.47	1.37307e-05	High	51.19	0.000113669	High	23.88	0.0611845	0
VLPGFLGGSADLASSNMTLMK	6	1	1	K4C1C9	N-Term(iTRAQ8plex); K21(iTRAQ8plex)	2717.47	0	4.375e-11	High	60.44	1.91574e-05	High	52.47	0.000119193	High	58.29	3.18e-05	0
DIDGLPATSLGLAAQTAVSK	9	1	1	K4BCV6	N-Term(iTRAQ8plex); K20(iTRAQ8plex)	2536.43	0	4.314e-11	High	60.4	2.15235e-05	High	41.04	0.00192433	High	62.19	1.41626e-05	0
IIILDEADSMTSGAQQALR	3	1	1	K4CP51	N-Term(iTRAQ8plex)	2336.25	0	3.82e-12	High	60.39	1.81909e-05	High	61.32	1.48319e-05				0
QDLEDIAAVALALR	4	1	1	K4AT27	N-Term(iTRAQ8plex)	1802.03	0	2.025e-12	High	60.38	2.24474e-05	High	77.91	3.99666e-07	High	78.68	3.30666e-07	0
VCQVIGAVVDVR	12	2	2	K4BX20;K4BNR2	N-Term(iTRAQ8plex); C2(Carbamidomethyl)	1618.92	0	6.112e-11	High	60.36	2.11703e-05	High	63.46	1.03462e-05	High	61.31	1.77135e-05	0
NGWVPCLEFETER	25	1	1	P08706	N-Term(iTRAQ8plex); C6(Carbamidomethyl)	1940.94	0	5.649e-11	High	60.36	4.5102e-06	High	48.98	5.37513e-05	High	44.39	0.000165581	0
FLSPSEVSVDTVEGGNTIVK	22	1	1	Q8GT30	N-Term(iTRAQ8plex); K20(iTRAQ8plex)	2686.48	0	2.577e-12	High	60.34	2.09444e-05	High	58.53	3.08619e-05	High	49.12	0.000266354	0
IAVQSGAAGIIVSNHGAR	7	1	1	K4CXT9	N-Term(iTRAQ8plex)	2025.15	0	6.649e-14	High	60.32	2.35028e-05	High	74.74	8.15842e-07	High	84.53	8.89736e-08	0
TSLIELEQGSLVNLER	5	1	1	K4CFW4	N-Term(iTRAQ8plex)	2105.17	0	8.423e-14	High	60.27	2.19425e-05	High	72.44	1.34844e-06				0
GVDELEALESQTELANEQK	11	1	1	K4CE22	N-Term(iTRAQ8plex); K19(iTRAQ8plex)	2711.41	0	4.197e-13	High	60.26	1.65302e-05	High	61.55	1.36119e-05	High	62.73	9.65336e-06	0
AAAVNADTGAPTIFDK	7	1	1	K4B7K2	N-Term(iTRAQ8plex); K16(iTRAQ8plex)	2170.19	0	4.878e-10	High	60.26	2.10041e-05	High	36.48	0.00543147	High	58.93	2.80824e-05	0
GLGMHVIAHDPYAPADR	12	3	3	K4D0E5;K4BN81;K4BK61	N-Term(iTRAQ8plex)	2124.09	0	2.783e-12	High	60.24	1.0929e-05	High	70.84	9.56e-07	High	48.47	0.00015859	0
IMIHQPQSGCGGHVEDVR	7	1	1	Q42886	N-Term(iTRAQ8plex); C10(Carbamidomethyl)	2324.14	0	8.122e-11	High	60.24	6.86022e-06	High	36.55	0.00158236	High	61.91	4.5736e-06	0
IVPASAIPDGWMGLDIGPDSIK	22	1	1	K4CHY4	N-Term(iTRAQ8plex); M12(Oxidation); K22(iTRAQ8plex)	2876.54	0	3.029e-11	High	60.23	2.00116e-05	High	57.16	4.25965e-05	High	44.04	0.000895418	0
VIPIFNENDAISTR	4	2	1	Q96480	N-Term(iTRAQ8plex)	1893.03	0	2.174e-10	High	60.21	1.56735e-05	High	66.27	4.21345e-06				0
TSEMSAVGLLPAALQGIDIR	4	2	1	K4BU47	N-Term(iTRAQ8plex)	2346.31	0	3.312e-11	High	60.2	2.31586e-05	High	68.12	3.82342e-06	High	59.97	2.49719e-05	0
GLQVGDVAVIDISATTIEQDGSDAK	6	1	1	K4CHH4	N-Term(iTRAQ8plex); K25(iTRAQ8plex)	3110.66	0	1.94e-12	High	60.19	2.18719e-05	High	70.13	1.98469e-06	High	65.3	6.15327e-06	0
CGYPGGIFNPLNFAPTEEAK	41	2	1	K4BL92	N-Term(iTRAQ8plex); C1(Carbamidomethyl); K20(iTRAQ8plex)	2790.43	0	5.861e-11	High	60.19	1.30178e-05	High	63.09	6.57817e-06	High	63.07	7.02773e-06	0
VNLSNANLEGALTTGNTSFK	6	1	1	K4CA08	N-Term(iTRAQ8plex); K20(iTRAQ8plex)	2659.44	0	6.033e-16	High	60.18	2.27378e-05	High	62.06	1.46863e-05	High	86.89	4.87054e-08	0
EVIELPSIASSFSDSISEEICNSAAK	8	1	1	K4CVS3	N-Term(iTRAQ8plex); C21(Carbamidomethyl); K26(iTRAQ8plex)	3391.72	0	4.377e-10	High	60.17	1.30298e-05	High	66.38	3.11845e-06	High	58.43	1.99533e-05	0
VYSSCLYLDLAEVEPCVSGPK	7	1	1	K4DBC4	N-Term(iTRAQ8plex); C5(Carbamidomethyl); C16(Carbamidomethyl); K21(iTRAQ8plex)	2994.54	0	6.002e-14	High	60.17	1.62993e-05	High	41.44	0.00124537	High	52.47	7.92735e-05	0
EELIDCLGTIAQSGTSK	12	1	1	K4BXN9	N-Term(iTRAQ8plex); C6(Carbamidomethyl); K17(iTRAQ8plex)	2430.3	0	1.87e-14	High	60.11	2.02798e-05	High	61.94	1.16112e-05	High	85.55	5.18219e-08	0
NAEEEEGGELVFGGVDPNHFK	5	1	1	K4CF87	N-Term(iTRAQ8plex); K21(iTRAQ8plex)	2882.43	0	4.15e-16	High	60.11	1.11149e-05	High	56.01	2.78178e-05	High	69.15	1.3378e-06	0
SIDGGAAFGFPDAPEEAAK	3	3	1	K4CLQ6	N-Term(iTRAQ8plex); K19(iTRAQ8plex)	2458.25	0	1.475e-07	High	60.1	1.07985e-05	High	33.57	0.00520857	High	11.08	0.850015	0
NILETSGAVAIAGAAAYCEFYK	29	1	1	P25306	N-Term(iTRAQ8plex); C18(Carbamidomethyl); K22(iTRAQ8plex)	2927.52	0	6.822e-16	High	60.05	2.07596e-05	High	62.08	1.26366e-05	High	71.36	1.44034e-06	0
FGVTPTFLANADQLEIK	16	1	1	K4BHA1	N-Term(iTRAQ8plex); K17(iTRAQ8plex)	2472.38	0	1.087e-11	High	60	2.355e-05	High	64.25	8.88855e-06	High	69.22	2.81832e-06	0
WASTAFGAGAGLGSAYTECSQK	2	1	1	K4D7D0	N-Term(iTRAQ8plex); C19(Carbamidomethyl); K22(iTRAQ8plex)	2828.4	0	2.282e-14	High	59.98	9.99593e-06	High	62.55	5.53125e-06				0
GVVDSDDLPLNISR	14	3	3	K4C4Z6;Q9XEX7;K4BEL1	N-Term(iTRAQ8plex)	1803.97	0	3.245e-13	High	59.98	1.73799e-05	High	51.34	0.000127071	High	62.76	9.26911e-06	0
ELEMDNDALTK	3	1	1	K4B375	N-Term(iTRAQ8plex); K11(iTRAQ8plex)	1886.99	0	4.19e-12	High	59.97	1.43991e-05	High	51.4	0.000105405	High	42.22	0.000869697	0
TLSIIDSGIGMTK	6	1	1	K4C4Z6	N-Term(iTRAQ8plex); K13(iTRAQ8plex)	1944.12	0	1.802e-14	High	59.96	2.19513e-05	High	63.9	9.36975e-06	High	67.11	4.37706e-06	0
GSDMVFITAGMGGGTGSGAAPVVAQIAK	8	2	1	D3J5I7	N-Term(iTRAQ8plex); K28(iTRAQ8plex)	3158.67	0	2.543e-13	High	59.95	2.14455e-05	High	66.63	4.61699e-06	High	49.76	0.000203966	0
LPGFHVCVGSGGER	7	2	1	K4CQW8	N-Term(iTRAQ8plex); C7(Carbamidomethyl)	1775.91	0	1.461e-10	High	59.95	1.04698e-05	High	60.15	1.01435e-05	High	64.39	3.76652e-06	0
AAEAQQGFWNCPCVPMR	7	1	1	K4BBN0	N-Term(iTRAQ8plex); C11(Carbamidomethyl); C13(Carbamidomethyl)	2326.08	0	3.594e-09	High	59.93	1.72762e-06	High	52	1.32501e-05	High	59.24	1.7273e-06	0
QLSEAVLDSIIGEHGVSPAAK	10	1	1	K4BXK5	N-Term(iTRAQ8plex); K21(iTRAQ8plex)	2729.52	0	1.79e-10	High	59.93	2.28656e-05	High	51.63	0.000154934	High	46.02	0.000562578	0
MGGTTQYTVNNQMVNATLMNIADNPTNVQLPGMYNK	53	2	2	K4D489;K4CRD4	N-Term(iTRAQ8plex); K36(iTRAQ8plex)	4552.25	0	6.385e-16	High	59.92	8.70896e-06	High	73.07	4.41391e-07	High	57.1	1.67687e-05	0
ELISNASDALDK	6	2	2	K4BVN6;K4CEY5	N-Term(iTRAQ8plex); K12(iTRAQ8plex)	1884.04	0	2.371e-11	High	59.91	1.87342e-05	High	45.02	0.000566595	High	41.91	0.00117883	0
AAEVNSSLAGEDSAFSAGGASAR	2	1	1	K4BED3	N-Term(iTRAQ8plex)	2429.17	0	4.896e-10	High	59.91	5.92145e-06	High	41.28	0.00045801				0
AAEAVEEFTGILTSLK	9	2	1	K4BV02	N-Term(iTRAQ8plex); K16(iTRAQ8plex)	2287.29	0	3.102e-08	High	59.86	2.41666e-05	High	59.89	2.44618e-05	High	65.36	7.0876e-06	0
LSTNPSTASELVAR	5	1	1	K4BC25	N-Term(iTRAQ8plex)	1749.96	0	2.056e-10	High	59.86	1.95708e-05	High	56.8	3.85475e-05	High	44.13	0.000728302	0
VGLTNYAAAYCTGLLLAR	7	1	1	K4C3E8	N-Term(iTRAQ8plex); C11(Carbamidomethyl)	2231.21	0	2.71e-13	High	59.86	2.20495e-05	High	52.41	0.000123722	High	37.15	0.00375867	0
LVYNGSQVTEEFIETEYYK	9	1	1	K4C382	N-Term(iTRAQ8plex); K19(iTRAQ8plex)	2920.48	0	3.141e-11	High	59.86	1.48201e-05	High	50.23	0.000116655	High	74.13	4.86822e-07	0
EHGINFIGPNPDSIR	12	1	1	K4AT31	N-Term(iTRAQ8plex)	1970.04	0	1.537e-10	High	59.85	1.54236e-05	High	53.31	7.13989e-05	High	60.43	1.29067e-05	0
TILSSETMDIPDGITIK	15	3	2	K4C950;K4DHE3	N-Term(iTRAQ8plex); K17(iTRAQ8plex)	2442.36	0	8.438e-11	High	59.83	2.28782e-05	High	69.94	2.26609e-06	High	65.12	6.8597e-06	0
ETLTLPSAGVNQQFINFTNVTMESEK	3	1	1	K4BJ22	N-Term(iTRAQ8plex); K26(iTRAQ8plex)	3506.81	0	1.517e-12	High	59.82	2.10027e-05	High	70.82	1.51513e-06	High	62.67	1.06799e-05	0
GDLEASASCTYDLQR	17	1	1	K4CC52	N-Term(iTRAQ8plex); C9(Carbamidomethyl)	1989.95	0	6.125e-13	High	59.81	3.70876e-06	High	51.09	2.80093e-05	High	52.52	1.98714e-05	0
TAAMDFVSELVR	7	1	1	K4CWZ4	N-Term(iTRAQ8plex)	1642.87	0	4.042e-08	High	59.78	1.38859e-05	High	59.58	1.45954e-05	High	53.19	6.26052e-05	0
GGYEITITDASEGR	15	1	1	A0A0C5CHE9	N-Term(iTRAQ8plex)	1772.89	0	4.576e-12	High	59.76	7.71477e-06	High	85.68	1.97389e-08	High	65.03	2.38679e-06	0
CSDVSSTVDSSLTMVMGDDMVK	18	1	1	K4BP59	N-Term(iTRAQ8plex); C1(Carbamidomethyl); M14(Oxidation); K22(iTRAQ8plex)	2988.38	0	2.191e-09	High	59.76	2.95909e-06	High	54.7	8.64053e-06	High	56.81	5.9408e-06	0
VTEWNLDFVENSEQGDR	7	2	1	K4D5G8	N-Term(iTRAQ8plex)	2342.11	0	6.033e-12	High	59.75	4.55479e-06	High	69.16	4.48954e-07	High	63.52	1.6229e-06	0
HIGGCDATTALHR	9	2	1	K4C310	N-Term(iTRAQ8plex); C5(Carbamidomethyl)	1712.87	0	7.604e-09	High	59.75	1.03277e-05	High	44.74	0.000322308	High	65.57	2.55145e-06	0
ALLEADVSLPVVR	6	1	1	K4CR23	N-Term(iTRAQ8plex)	1686	0	9.446e-11	High	59.74	2.26672e-05	High	51	0.00015688	High	66.29	4.85199e-06	0
STVCDIPPTGLK	2	6	2	K4C4W6;K4CA24	N-Term(iTRAQ8plex); C4(Carbamidomethyl); K12(iTRAQ8plex)	1896.07	0	3.289e-10	High	59.74	2.26672e-05				High	24.98	0.0657613	0
TLDMASEDLGAPAYR	6	1	1	K4BU01	N-Term(iTRAQ8plex)	1913.94	0	6.147e-13	High	59.73	7.76824e-06	High	42.54	0.000504253	High	41.63	0.000542784	0
DTVMLGADYYETDAEIASQLAEGK	4	2	1	K4AXM4	N-Term(iTRAQ8plex); M4(Oxidation); K24(iTRAQ8plex)	3214.57	0	1.245e-13	High	59.72	9.91934e-06	High	66.21	1.95055e-06	High	56.09	2.36195e-05	0
FDGILGLGFQEISVGK	6	1	1	K4CF87	N-Term(iTRAQ8plex); K16(iTRAQ8plex)	2288.31	0	1.935e-12	High	59.72	2.39984e-05	High	63.69	9.21398e-06	High	30.76	0.0181323	0
DVSVSDSSASLNHSGISVR	4	1	1	K4B3Y6	N-Term(iTRAQ8plex)	2221.13	0	2.541e-16	High	59.69	1.46063e-05	High	82.16	7.57128e-08	High	65.44	3.75773e-06	0
GTMTTTHSYTGDQR	67	5	4	K4DH36;K4BVZ0;K4BP59;K4B4U4	N-Term(iTRAQ8plex)	1859.88	0	4.94e-12	High	59.69	3.59786e-06	High	62.97	2.22051e-06	High	67.47	5.72994e-07	0
VIGQETSQAGSMVAFDR	4	1	1	K4B461	N-Term(iTRAQ8plex)	2100.08	0	7.807e-14	High	59.69	1.02566e-05	High	54.5	3.60136e-05	High	74.14	4.54864e-07	0
AAALNIVPTSTGAAK	53	5	4	K4DH36;K4BVZ0;K4BP59;K4B4U4	N-Term(iTRAQ8plex); K15(iTRAQ8plex)	1993.18	0	2.828e-09	High	59.67	2.3521e-05	High	60.28	2.02045e-05	High	65.46	6.55648e-06	0
VPLILGVWGGK	71	3	3	K4D489;K4CRD4;K4BLT6	N-Term(iTRAQ8plex); K11(iTRAQ8plex)	1747.1	0	1.845e-09	High	59.66	1.83303e-05	High	53.67	6.03499e-05	High	57.15	2.70817e-05	0
AXMENGVLTVTVPK	8	7	3	Q9SYV0;P30221;G5DGD4	N-Term(iTRAQ8plex); X2(S); K14(iTRAQ8plex)	2054.17	0	5.263e-12	High	59.64	2.66717e-05	High	65.01	8.01371e-06	High	55.95	6.44137e-05	0
NLDLLLGLENR	3	1	1	K4BEL9	N-Term(iTRAQ8plex)	1573.91	0	2.911e-07	High	59.63	2.70599e-05	High	41.59	0.00168502	High	30.35	0.0218649	0
IMGITGYQDSPAVTLADLEAAK	9	1	1	K4C7G8	N-Term(iTRAQ8plex); M2(Oxidation); K22(iTRAQ8plex)	2888.54	0	4.92e-13	High	59.62	2.31385e-05	High	61.95	1.34993e-05	High	47.6	0.000377103	0
SIPEGAVVCNVEHK	43	4	2	K4CXI9;K4DB71	N-Term(iTRAQ8plex); C9(Carbamidomethyl); K14(iTRAQ8plex)	2147.17	0	2.057e-16	High	59.62	2.35205e-05	High	42.7	0.00112777	High	55.92	5.30907e-05	0
DWLSSYETLTTYVVPR	4	1	1	K4BJJ6	N-Term(iTRAQ8plex)	2234.16	0	2.711e-11	High	59.61	1.60265e-05	High	62.23	8.76673e-06	High	44.98	0.000451116	0
MLNDGAVEYEDGVPATEAQMGK	3	1	1	K4BDI6	N-Term(iTRAQ8plex); K22(iTRAQ8plex)	2933.43	0	4.821e-11	High	59.58	7.6557e-06	High	47.08	0.000142996				0
VGFGSAIPNSPLASTYTK	13	1	1	K4AZ93	N-Term(iTRAQ8plex); K18(iTRAQ8plex)	2418.34	0	6.523e-11	High	59.57	2.48418e-05	High	50.58	0.000192934	High	60.5	2.11226e-05	0
DNTFIYMCGLK	17	1	1	K4BAP9	N-Term(iTRAQ8plex); C8(Carbamidomethyl); K11(iTRAQ8plex)	1970.03	0	7.598e-11	High	59.55	1.53066e-05	High	59.65	1.49582e-05	High	46	0.000326545	0
SETQGLFSADAIER	4	1	1	K4C740	N-Term(iTRAQ8plex)	1827.92	0	2.756e-10	High	59.53	8.58007e-06	High	7.65	1.7265	High	33.25	0.00532295	0
DLVVSVMSAMGEEQINAVK	12	1	1	Q9AXQ5	N-Term(iTRAQ8plex); K19(iTRAQ8plex)	2628.41	0	3.717e-16	High	59.52	2.11646e-05	High	67.46	3.3741e-06	High	62.76	9.95767e-06	0
HVVFGQVVEGMDVIK	47	2	2	P21568;K4D184	N-Term(iTRAQ8plex); K15(iTRAQ8plex)	2265.28	0	5.242e-14	High	59.52	2.46268e-05	High	65.06	6.92393e-06	High	80	2.2e-07	0
YRPSSAYDTPFLTTNAGGPVYNNVSSLTVGPR	12	1	1	P30264	N-Term(iTRAQ8plex)	3705.88	0	6.827e-16	High	59.52	1.40166e-05	High	58.99	1.53943e-05	High	64.07	4.8576e-06	0
VILNVYDLSQGLAR	5	1	1	K4CTW4	N-Term(iTRAQ8plex)	1865.07	0	1.497e-06	High	59.51	2.56351e-05	High	42.94	0.00115098	High	51.52	0.000155385	0
FDGGLTESQMIEHMQK	22	1	1	K4CLA3	N-Term(iTRAQ8plex); K16(iTRAQ8plex)	2459.24	0	2.553e-11	High	59.5	1.20056e-05	High	52.76	4.92587e-05	High	58.98	1.43548e-05	0
SQAAAATTTSSSTTATATKPK	8	1	1	K4D4L5	N-Term(iTRAQ8plex); K19(iTRAQ8plex); K21(iTRAQ8plex)	2894.6	0	5.309e-14	High	59.5	2.81066e-05	High	33.42	0.0113975	High	63.22	1.1744e-05	0
SIITGELPAGWEK	22	1	1	K4CYV4	N-Term(iTRAQ8plex); K13(iTRAQ8plex)	2009.15	0	1.552e-13	High	59.49	2.54161e-05	High	59.93	2.33737e-05	High	62.63	1.24979e-05	0
MYENVQEPFLNASTLSGDTR	5	1	1	K4BFI7	N-Term(iTRAQ8plex)	2576.25	0	1.538e-12	High	59.49	7.36616e-06	High	53.22	3.69234e-05	High	41.21	0.000647092	0
VVDIVDTFR	18	3	1	K4B111	N-Term(iTRAQ8plex)	1367.78	0	0.0001735	High	59.47	1.41789e-05	High	59.49	1.417e-05	High	22.51	0.070131	0
AVVGEEALSSEDLLYLEFLDK	3	2	2	K4D1F7;K4B438	N-Term(iTRAQ8plex); K21(iTRAQ8plex)	2948.61	0	2.454e-09	High	59.46	2.3101e-05				High	57.25	3.47533e-05	0
STVAVNLAYTLADMGAR	6	1	1	K4DBN8	N-Term(iTRAQ8plex)	2057.09	0	2.461e-13	High	59.44	2.1103e-05	High	56.08	4.01964e-05	High	63.1	9.03642e-06	0
AFVQVLGNEK	19	1	1	K4C945	N-Term(iTRAQ8plex); K10(iTRAQ8plex)	1713	0	3.525e-08	High	59.43	2.78221e-05	High	59.04	3.01867e-05	High	56.73	5.18072e-05	0
NQTVDLVLTAHPTQSVR	13	4	3	K4DCW0;K4CG46;K4CXQ8	N-Term(iTRAQ8plex)	2183.2	0	3.906e-11	High	59.43	2.51425e-05	High	43.95	0.000863828	High	62.06	1.35039e-05	0
GGGLVESFAELMGR	4	1	1	K4BNB4	N-Term(iTRAQ8plex)	1726.9	0	1.823e-10	High	59.42	1.3486e-05	High	45.96	0.000263653	High	40.04	0.00115927	0
ATPTLAAAYSISR	10	1	1	K4B861	N-Term(iTRAQ8plex)	1625.91	0	4.529e-08	High	59.41	2.26812e-05	High	60.82	1.64347e-05	High	57.16	3.80772e-05	0
ASAEQALSSLNGTQLGGQSIR	6	1	1	K4CHD1	N-Term(iTRAQ8plex)	2392.26	0	2.478e-14	High	59.4	2.06668e-05	High	81.88	1.15781e-07	High	85.26	5.28687e-08	0
LAETLDQVVVATDDEK	3	1	1	K4CXM8	N-Term(iTRAQ8plex); K16(iTRAQ8plex)	2354.28	0	1.002e-09	High	59.38	2.40495e-05	High	59.55	2.37918e-05	High	44.09	0.000840325	0
AQVEEFYVITWESPK	27	1	1	P12372	N-Term(iTRAQ8plex); K15(iTRAQ8plex)	2434.31	0	1.154e-14	High	59.35	2.41581e-05	High	56.79	4.33481e-05	High	78.13	3.14553e-07	0
VSDAGVSVFEDIEESNNVVNEK	2	1	1	K4CX85	N-Term(iTRAQ8plex); K22(iTRAQ8plex)	2988.54	0	1.178e-11	High	59.31	1.69968e-05	High	64.3	5.98172e-06				0
NTVQQVVQILGNENAAADYLK	4	1	1	K4B8D8	N-Term(iTRAQ8plex); K21(iTRAQ8plex)	2896.59	0	5.766e-11	High	59.3	2.80801e-05	High	60.63	2.06295e-05	High	50.77	0.000193888	0
TMEINPENAIMDELR	7	1	1	Q6UJX4	N-Term(iTRAQ8plex); M11(Oxidation)	2096.03	0	1.44e-05	High	59.3	8.28303e-06	High	45.79	0.000204316	High	35.9	0.0019535	0
GSTNLEAIQIIK	7	1	1	K4DA57	N-Term(iTRAQ8plex); K12(iTRAQ8plex)	1895.14	0	5.046e-08	High	59.3	2.5554e-05	High	27.58	0.035091	High	40.15	0.00218811	0
QGVAITQENSLLDNTAR	1	2	1	K4BU47	N-Term(iTRAQ8plex)	2134.13	0	8.012e-09	High	59.3	2.12069e-05							0
LASCMLASGSDDGTFSIQDLR	4	1	1	K4CDP6	N-Term(iTRAQ8plex); C4(Carbamidomethyl)	2548.23	0	6.591e-16	High	59.27	6.03351e-06	High	68.03	8.57821e-07	High	109.62	7.20351e-11	0
QFAAEEISSMVLIK	9	1	1	K4CR90	N-Term(iTRAQ8plex); K14(iTRAQ8plex)	2174.23	0	2.642e-15	High	59.26	2.75691e-05	High	72.34	1.34192e-06	High	91.37	1.63763e-08	0
EGNDLYMEMK	21	4	1	A0A0C5CEC7	N-Term(iTRAQ8plex); K10(iTRAQ8plex)	1837.92	0	1.425e-10	High	59.26	1.00197e-05	High	59.27	9.70094e-06	High	38.88	0.00106124	0
IRDLYEQIVASR	1	1	1	K4CMY9	N-Term(iTRAQ8plex)	1767	0	1.473e-10	High	59.26	2.27075e-05							1
AIGTYEISQVVEDYR	4	1	1	Q9FEW9	N-Term(iTRAQ8plex)	2047.06	0	9.048e-11	High	59.23	1.47458e-05	High	59.14	1.62735e-05				0
GLAVVPGLGVLSASHDGTIR	3	1	1	K4B3E8	N-Term(iTRAQ8plex)	2223.26	0	4.492e-11	High	59.21	2.89679e-05	High	30.67	0.0200975	High	39.57	0.00269395	0
FSFGAINSETLLGR	5	1	1	K4CEL4	N-Term(iTRAQ8plex)	1815.98	0	3.95e-12	High	59.19	2.22329e-05	High	91.22	1.40447e-08	High	68.14	2.83904e-06	0
ATLMVGNVLPLR	9	3	1	K4CXI9	N-Term(iTRAQ8plex)	1587.95	0	1.922e-06	High	59.19	2.67518e-05	High	45.43	0.00061723	High	55.35	6.28706e-05	0
IGPNYMQLPVNAPK	11	3	1	P30264	N-Term(iTRAQ8plex); K14(iTRAQ8plex)	2150.22	0	2.675e-06	High	59.18	2.61492e-05	High	46.05	0.000525183	High	47.39	0.000408553	0
MISTSEEIAQVGTISANGER	5	2	2	K4CWE4;K4C227	N-Term(iTRAQ8plex)	2397.22	0	1.126e-12	High	59.16	1.46213e-05	High	70.67	9.81308e-07	High	62.4	6.32984e-06	0
LGYAVYISQAEEGAVAALK	9	1	1	K4C455	N-Term(iTRAQ8plex); K19(iTRAQ8plex)	2561.43	0	2.717e-12	High	59.15	2.73034e-05	High	61.47	1.60748e-05	High	64.49	8.12618e-06	0
DGETHWDSVIDAEVR	8	1	1	K4CNE7	N-Term(iTRAQ8plex)	2032.99	0	2.455e-11	High	59.14	5.6683e-06	High	30.51	0.00400141	High	35.31	0.00131027	0
TVDELFSVIPEDGR	15	1	1	K4C353	N-Term(iTRAQ8plex)	1880.99	0	1.282e-13	High	59.13	1.53336e-05	High	75.71	3.85347e-07	High	43.1	0.000702833	0
AINYQAANIVSANIQPLQNLAVLK	5	1	1	K4B1J4	N-Term(iTRAQ8plex); K24(iTRAQ8plex)	3174.83	0	8.472e-13	High	59.13	2.00986e-05	High	66.13	3.96144e-06	High	58.41	2.42996e-05	0
AVAQNVLLSNCPIDPISIYMK	6	1	1	A0A0C5CHH1	N-Term(iTRAQ8plex); C11(Carbamidomethyl); K21(iTRAQ8plex)	2954.62	0	2.964e-10	High	59.13	2.55356e-05	High	40.08	0.00199295	High	49.42	0.00023829	0
VADSGASPPASSANPQHPASR	4	1	1	K4CPC9	N-Term(iTRAQ8plex)	2308.15	0	6.878e-16	High	59.12	1.04092e-05	High	68.15	1.28611e-06	High	78.89	1.03298e-07	0
VLQLSEEIEQAQQK	3	1	1	K4CPJ7	N-Term(iTRAQ8plex); K14(iTRAQ8plex)	2251.26	0	1.08e-10	High	59.1	3.01416e-05	High	69.08	2.98481e-06	High	56.51	5.18189e-05	0
MAAFYAGFPETVPIR	9	1	1	K4CWH3	N-Term(iTRAQ8plex)	1974.04	0	6.378e-11	High	59.1	1.85771e-05	High	62.78	7.85572e-06	High	54.13	5.52505e-05	0
ETTENESANEGYR	20	1	1	A0A0C5CHA2	N-Term(iTRAQ8plex)	1803.82	0	2.264e-08	High	59.1	1.90692e-06	High	54.51	6.19495e-06	High	77.12	3.00837e-08	0
TCILVSEEDEEATFVEPANR	7	1	1	K4BTC6	N-Term(iTRAQ8plex); C2(Carbamidomethyl)	2613.26	0	4.261e-12	High	59.09	7.39863e-06	High	33.73	0.00233004	High	55.37	1.58269e-05	0
LESFASSGQNVYTTVLR	10	1	1	K4CPC2	N-Term(iTRAQ8plex)	2176.16	0	7.387e-12	High	59.07	2.0564e-05	High	59.6	2.01752e-05	High	73.24	9.27143e-07	0
FIQGTVADGAPVVPISAQLK	6	3	2	K4DHW8;K4AWS0	N-Term(iTRAQ8plex); K20(iTRAQ8plex)	2619.53	0	2.948e-08	High	59.07	2.24222e-05	High	57.17	3.47279e-05	High	61.15	1.35439e-05	0
ISITGAGGFIASHIAR	3	1	1	C6K2K9	N-Term(iTRAQ8plex)	1875.07	0	2.064e-15	High	59.06	2.91167e-05	High	72.26	1.37579e-06	High	75.69	6.39364e-07	0
NDDLEAVLEATPK	7	1	1	K4BLS5	N-Term(iTRAQ8plex); K13(iTRAQ8plex)	2023.12	0	3.238e-12	High	59.06	2.59505e-05	High	69.14	2.62083e-06	High	53.22	0.000104815	0
CSDVSSTIDSSLTMVMGDDMVK	18	1	1	K4BVZ0	N-Term(iTRAQ8plex); C1(Carbamidomethyl); K22(iTRAQ8plex)	2986.42	0	1.628e-11	High	59.05	4.91583e-06	High	65.35	1.44413e-06	High	52.95	2.68705e-05	0
TVAAMDMLVPR	7	1	1	K4BEW6	N-Term(iTRAQ8plex)	1507.81	0	2.485e-08	High	59.04	1.82118e-05	High	53.6	6.63504e-05	High	80.33	1.3439e-07	0
VSCLSIIDPGDSDIIK	8	1	1	K4BTQ3	N-Term(iTRAQ8plex); C3(Carbamidomethyl); K16(iTRAQ8plex)	2340.29	0	2.705e-08	High	59.04	2.62574e-05	High	45.65	0.000548624	High	64.6	6.93474e-06	0
GDLNLNFGIDGNTLQGPVEEVAK	5	1	1	K4DHQ6	N-Term(iTRAQ8plex); K23(iTRAQ8plex)	3008.61	0	1.347e-11	High	59.03	2.6568e-05	High	65.72	5.43871e-06	High	53.39	9.09412e-05	0
GLGGSGDPAYPGGPFFNPLGFGK	9	1	1	K4DCL4	N-Term(iTRAQ8plex); K23(iTRAQ8plex)	2817.48	0	2.023e-14	High	59.02	2.36844e-05	High	51.92	0.000116969	High	45.94	0.000471164	0
VLAMQQDLLQQIAER	6	1	1	K4BBV6	N-Term(iTRAQ8plex)	2060.14	0	1.807e-13	High	59.01	2.96423e-05	High	84.31	8.78513e-08	High	55.76	6.09232e-05	0
FSFEETVAVLK	7	1	1	K4CJ99	N-Term(iTRAQ8plex); K11(iTRAQ8plex)	1878.07	0	1.108e-08	High	59.01	2.58742e-05	High	57.19	3.8579e-05	High	31.04	0.015977	0
VLDLVNTGIQCSLR	4	2	1	A0A097PQP4	N-Term(iTRAQ8plex); C11(Carbamidomethyl)	1892.04	0	1.951e-06	High	59.01	2.56858e-05	High	29.84	0.0219437	High	41.31	0.00156796	0
ASTSLGFFQIINHSVPVSAINR	7	1	1	K4BNV4	N-Term(iTRAQ8plex)	2662.47	0	3.115e-15	High	59	2.61856e-05	High	65.81	5.99634e-06	High	59.5	2.3899e-05	0
ASSQAPTVVEVDLGTR	3	1	1	Q8RU74	N-Term(iTRAQ8plex)	1934.05	0	6.056e-10	High	58.98	2.22594e-05	High	67.04	3.4597e-06				0
IEVEAGATDMFSDMGR	3	1	1	K4CEN4	N-Term(iTRAQ8plex)	2032.95	0	8.364e-11	High	58.98	3.73097e-06	High	62.77	1.61176e-06	High	42.83	0.000127693	0
GGETSTNSIASIFAWTR	11	2	2	K4D5Z8;K4ASC2	N-Term(iTRAQ8plex)	2102.06	0	3.654e-11	High	58.98	1.39121e-05	High	60.2	9.69317e-06	High	45.19	0.00036323	0
AEETGLDLPYSCR	21	2	1	K4D1V7	N-Term(iTRAQ8plex); C12(Carbamidomethyl)	1814.89	0	1.389e-12	High	58.96	6.98816e-06	High	50.62	4.68159e-05	High	49.07	6.31786e-05	0
ILEQTVLEMNNDLIK	13	1	1	K4D5F9	N-Term(iTRAQ8plex); K15(iTRAQ8plex)	2381.34	0	1.428e-10	High	58.94	2.99963e-05	High	55.56	6.49063e-05	High	53.91	9.57174e-05	0
IAIEESMDELTK	2	1	1	K4CRN4	N-Term(iTRAQ8plex); K12(iTRAQ8plex)	1987.08	0	1.892e-11	High	58.94	2.91666e-05	High	6.17	5.50725				0
LIGGLDCTVHR	4	1	1	K4DA85	N-Term(iTRAQ8plex); C7(Carbamidomethyl)	1544.85	0	1.8e-10	High	58.91	2.19141e-05	High	67.94	2.69966e-06	High	48.48	0.00024053	0
NLAEYGIVTQCIAPTR	6	1	1	K4AT92	N-Term(iTRAQ8plex); C11(Carbamidomethyl)	2110.11	0	5.891e-12	High	58.91	2.08216e-05	High	55.17	4.78939e-05	High	62.57	8.35559e-06	0
SSQELDEFAEAEELVK	6	1	1	K4CWF0	N-Term(iTRAQ8plex); K16(iTRAQ8plex)	2432.25	0	4.235e-10	High	58.9	1.79067e-05	High	35.92	0.00354364	High	39.27	0.00154978	0
AAAENEGVQPDSAHR	3	1	1	K4C8S7	N-Term(iTRAQ8plex)	1855.91	0	8.075e-12	High	58.87	7.06963e-06	High	55.43	1.51801e-05	High	67.93	8.21429e-07	0
GSTGQVLLQLLEMR	6	3	1	A0A0C5CEC3	N-Term(iTRAQ8plex); M13(Oxidation)	1865.05	0	8.806e-11	High	58.85	2.67149e-05	High	66.63	4.50835e-06	High	42.57	0.00115373	0
SQDYEIGDGTTGVVVMAGALLEQAEK	8	1	1	K4BYC0	N-Term(iTRAQ8plex); K26(iTRAQ8plex)	3289.68	0	1.094e-12	High	58.84	2.06375e-05	High	70.62	1.33946e-06	High	47.59	0.000276947	0
FAPSPTGNLHVGGAR	6	1	1	K4B490	N-Term(iTRAQ8plex)	1784.96	0	2.712e-11	High	58.84	2.20743e-05	High	56.96	3.39313e-05	High	42.1	0.00102046	0
AMGLQSLPVAFGSEAAK	7	1	1	K4CRV2	N-Term(iTRAQ8plex); K17(iTRAQ8plex)	2285.28	0	6.894e-12	High	58.83	2.97839e-05	High	53.64	9.66668e-05	High	83.72	9.74502e-08	0
GLNLAAFSDGFDDGFK	5	1	1	K4CWS6	N-Term(iTRAQ8plex); K16(iTRAQ8plex)	2282.19	0	2.136e-10	High	58.83	2.05542e-05	High	25.09	0.0512623	High	46.96	0.000284942	0
AADEGLVIIQSPR	11	1	1	K4C7X6	N-Term(iTRAQ8plex)	1672.94	0	2.689e-10	High	58.82	3.00494e-05	High	64.8	7.50012e-06	High	41.67	0.00152492	0
CGLPSNFDSTYCYALGYGAGSLLQSGK	4	1	1	K4B9Y6	N-Term(iTRAQ8plex); C1(Carbamidomethyl); C12(Carbamidomethyl); K27(iTRAQ8plex)	3494.72	0	1.296e-14	High	58.8	1.16007e-05	High	98.68	1.12481e-09	High	86.76	1.63419e-08	0
VWMDVYSLPVPGSGGK	12	1	1	K4BDZ7	N-Term(iTRAQ8plex); K16(iTRAQ8plex)	2300.25	0	5.753e-12	High	58.8	2.82766e-05	High	63.18	1.00255e-05	High	63.19	9.59467e-06	0
QLDYVPATIMALEEVVK	8	1	1	K4CXT9	N-Term(iTRAQ8plex); K17(iTRAQ8plex)	2527.41	0	6.549e-11	High	58.8	3.177e-05	High	50.33	0.000226146	High	51.56	0.000166179	0
VGMGSGSICTTQEVCAVGR	8	1	1	K4D2J1	N-Term(iTRAQ8plex); C9(Carbamidomethyl); C15(Carbamidomethyl)	2273.1	0	6.192e-15	High	58.8	5.33894e-06	High	34.51	0.00159299	High	78.44	7.01772e-08	0
ELINPDVQIITVENTPDDPR	5	1	1	K4BPJ4	N-Term(iTRAQ8plex)	2582.36	0	6.751e-10	High	58.79	2.37833e-05	High	50.14	0.000152988	High	34.4	0.00586371	0
DIHPTDIATFLDQQHGVAIR	6	1	1	K4C2H7	N-Term(iTRAQ8plex)	2551.35	0	8.858e-15	High	58.77	2.38267e-05	High	57.76	3.02327e-05	High	56.43	4.09518e-05	0
KYGQDATNVGDEGGFAPNIQENK	11	3	2	P26300;K4D3Y9	N-Term(iTRAQ8plex); K1(iTRAQ8plex); K23(iTRAQ8plex)	3364.75	0	2.965e-10	High	58.75	2.17364e-05	High	46.01	0.000456112	High	63.15	8.4246e-06	1
GAIIGDTIVSGTEVPIK	13	4	1	A0A0U1ZGZ4	N-Term(iTRAQ8plex); K17(iTRAQ8plex)	2278.34	0	5.522e-13	High	58.74	2.93383e-05	High	63.8	8.6292e-06	High	77.09	4.20183e-07	0
ALLDEMSVVATK	8	1	1	K4CG46	N-Term(iTRAQ8plex); K12(iTRAQ8plex)	1885.08	0	1.291e-12	High	58.73	2.95399e-05	High	56.17	5.22947e-05	High	75.03	6.7678e-07	0
ALSETGADLEK	2	1	1	K4CCP7	N-Term(iTRAQ8plex); K11(iTRAQ8plex)	1741.98	0	6.15e-11	High	58.73	3.02767e-05	High	53.04	0.000114713				0
NDMGGAAAVLGAAK	6	3	2	Q10712;O24022	N-Term(iTRAQ8plex); K14(iTRAQ8plex)	1854.02	0	6.271e-14	High	58.72	3.02793e-05	High	74.8	7.91403e-07	High	77.8	3.72577e-07	0
VDKGTVDLAGTNGETTTQGFDSLGAR	11	1	1	K4CHR6	N-Term(iTRAQ8plex); K3(iTRAQ8plex)	3218.69	0	7.784e-14	High	58.71	2.46292e-05	High	66.62	4.30098e-06	High	58.85	2.37176e-05	1
QGPKPGEQAAGGSGSVPDAASSAQASSTSR	7	1	1	K4DA09	N-Term(iTRAQ8plex); K4(iTRAQ8plex)	3351.7	0	6.692e-17	High	58.7	2.02344e-05	High	66.73	3.24856e-06	High	73.77	6.42231e-07	0
QGGGVLITGIDNGGNAAR	7	1	1	K4BJA3	N-Term(iTRAQ8plex)	1974.06	0	1.888e-16	High	58.7	2.24602e-05	High	59.81	1.74991e-05	High	90.28	1.56104e-08	0
EVAEGVDLMVVR	7	1	1	K4BX77	N-Term(iTRAQ8plex)	1620.88	0	9.33e-10	High	58.7	2.52931e-05	High	57.36	3.69144e-05	High	64.66	6.25822e-06	0
AVTQMLGSNPALPAAPR	6	1	1	K4AUB9	N-Term(iTRAQ8plex)	1998.12	0	4.145e-13	High	58.69	2.98808e-05	High	32.24	0.0131348	High	64.49	8.16174e-06	0
KLDVVSNEVFSNCLR	13	1	1	K4CRK7	N-Term(iTRAQ8plex); K1(iTRAQ8plex); C13(Carbamidomethyl)	2388.3	0	3.313e-12	High	58.67	2.94754e-05	High	62.79	1.17828e-05	High	62.67	1.20588e-05	1
TLEAEAAHGTVTR	38	2	2	K4BBG9;K4ASC2	N-Term(iTRAQ8plex)	1659.89	0	2.19e-14	High	58.65	2.0537e-05	High	70.51	1.35603e-06	High	64.78	4.97326e-06	0
KAQEAMQSAGMDSEPVMTAAK	9	1	1	K4BKU7	N-Term(iTRAQ8plex); K1(iTRAQ8plex); M6(Oxidation); K21(iTRAQ8plex)	3109.6	0	3.195e-10	High	58.65	2.31979e-05	High	43.93	0.00066755	High	31.79	0.0110921	1
IGAATALEVR	4	5	2	K4DAM1;K4C992	N-Term(iTRAQ8plex)	1304.78	0	7.157e-07	High	58.65	3.30911e-05	High	33.79	0.00977723	High	33.96	0.00968316	0
AGAGSATLSMAYAAAR	8	2	2	K4BLA1;K4CWD3	N-Term(iTRAQ8plex)	1772.92	0	2.835e-16	High	58.62	1.48397e-05	High	73.19	5.25308e-07	High	68.61	1.54247e-06	0
NAVFGDSSALAPGGVR	14	2	2	K4DHM2;K4C261	N-Term(iTRAQ8plex)	1821.97	0	7.045e-14	High	58.61	2.33437e-05	High	76.34	3.96027e-07	High	72.88	8.65584e-07	0
LAVNLIPFPR	12	10	5	Q38MV0;K4C4W6;K4D2Y1;K4CA24;K4BM25	N-Term(iTRAQ8plex)	1443.89	0	2.887e-07	High	58.61	2.20354e-05	High	61.7	1.06483e-05	High	52.78	8.19842e-05	0
GVGPQPIEADQFTLDK	6	1	1	K4C3H8	N-Term(iTRAQ8plex); K16(iTRAQ8plex)	2323.27	0	4.127e-10	High	58.61	3.19513e-05	High	41.28	0.00172033	High	54.52	8.17619e-05	0
AYHEQLSVAEITNSAFEPSSMMVK	6	3	2	K4CIH7;K4BUD9	N-Term(iTRAQ8plex); K24(iTRAQ8plex)	3277.65	0	7.475e-12	High	58.6	1.69787e-05	High	56.43	3.11688e-05	High	48.61	0.0001873	0
ISAVSIFFETMPYR	13	2	2	K4BCV4;K4BUB7	N-Term(iTRAQ8plex)	1965.03	0	5.011e-08	High	58.6	2.24312e-05	High	49.38	0.000208198	High	56.59	3.57427e-05	0
GQMFDMQGLGSEGTSFLK	5	1	1	K4BGM2	N-Term(iTRAQ8plex); K18(iTRAQ8plex)	2541.29	0	1.693e-12	High	58.58	1.67797e-05	High	71.12	9.89031e-07	High	64.57	3.9802e-06	0
EVLPMEVQDLLNVSEER	7	1	1	K4BGW5	N-Term(iTRAQ8plex)	2304.2	0	1.132e-09	High	58.55	2.25513e-05	High	65.16	4.93759e-06	High	74.76	5.44738e-07	0
IALVGLGSPTSSTAAYR	15	2	1	Q8GZD8	N-Term(iTRAQ8plex)	1968.1	0	1.095e-12	High	58.55	3.07201e-05	High	52.55	0.000130082	High	63.76	9.44531e-06	0
IFEGEALLR	5	2	1	K4ATQ2	N-Term(iTRAQ8plex)	1351.78	0	1.842e-06	High	58.54	1.59553e-05	High	58.63	1.59708e-05	High	28.96	0.0144845	0
AHGNAVGLPTEDDMGNSEVGHNALGAGR	6	1	1	K4CEP2	N-Term(iTRAQ8plex); M14(Oxidation)	3066.45	0	5.676e-16	High	58.53	5.61125e-06	High	55	1.1068e-05	High	62.32	2.19802e-06	0
VDTNSNLFTTITVDEAAPGLK	25	1	1	K4B778	N-Term(iTRAQ8plex); K21(iTRAQ8plex)	2814.52	0	2.283e-12	High	58.52	3.27609e-05	High	52.82	0.000122502	High	54.7	7.96284e-05	0
ISMLVNTAGSVSR	8	1	1	K4B267	N-Term(iTRAQ8plex)	1638.91	0	1.017e-11	High	58.51	2.06461e-05	High	48.15	0.000228132	High	41.99	0.000939132	0
LASSAASVTEVAPDPYGR	5	1	1	K4BLV3	N-Term(iTRAQ8plex)	2095.1	0	2.268e-10	High	58.5	1.79392e-05	High	65.19	4.14687e-06	High	30.59	0.0118288	0
LVNYNHIMPTR	7	2	2	K4C949;K4CEJ5	N-Term(iTRAQ8plex)	1661.9	0	2.009e-10	High	58.5	2.50725e-05	High	57.43	3.04509e-05	High	56.95	3.40095e-05	0
NVVLDEYGTPK	5	1	1	K4DAD5	N-Term(iTRAQ8plex); K11(iTRAQ8plex)	1843.03	0	8.088e-08	High	58.5	3.31946e-05	High	30.14	0.0219315	High	31.17	0.0173009	0
AEELGLLSLLEK	6	1	1	K4BKH7	N-Term(iTRAQ8plex); K12(iTRAQ8plex)	1923.15	0	4.897e-13	High	58.48	3.23545e-05	High	57.93	3.67227e-05	High	48.93	0.000277626	0
MIGTDAFQETPIVEVTR	8	2	1	K4BG52	N-Term(iTRAQ8plex)	2211.16	0	2.455e-13	High	58.47	2.13349e-05	High	68.81	1.97284e-06	High	94.83	4.99854e-09	0
SMGIMNSFINDIFEK	11	3	3	K4C9J5;O65821;O65818	N-Term(iTRAQ8plex); K15(iTRAQ8plex)	2354.21	0	0.00282	High	58.46	2.15267e-05	High	65.53	4.29644e-06	High	81.07	1.23497e-07	0
AMGIMNSFINDIFEK	16	9	7	O65819;K4BHJ2;K4C2M0;K4DCN6;K4C9U5;K4B5W3;K4D554	N-Term(iTRAQ8plex); M5(Oxidation); K15(iTRAQ8plex)	2354.22	0	0.0003261	High	58.46	2.15267e-05	High	65.53	4.29644e-06	High	81.07	1.23497e-07	0
AEQLINEVLSEADSGGSGLVSR	3	1	1	K4DH69	N-Term(iTRAQ8plex)	2535.3	0	1.873e-10	High	58.46	2.06e-05				High	73.86	5.69442e-07	0
GDECLLLCPVDMPVQILK	4	1	1	K4BQ50	N-Term(iTRAQ8plex); C4(Carbamidomethyl); C8(Carbamidomethyl); K18(iTRAQ8plex)	2708.47	0	1.854e-11	High	58.45	3.09356e-05	High	65.61	5.99041e-06				0
ISGSNTPPQGLLALGR	14	1	1	K4B033	N-Term(iTRAQ8plex)	1885.07	0	5.747e-09	High	58.45	3.26502e-05	High	53.47	0.000102775	High	53.64	9.92619e-05	0
SIQVIVVTDGER	10	4	2	K4C144;K4CLL3	N-Term(iTRAQ8plex)	1619.92	0	1.731e-08	High	58.45	3.19358e-05	High	33.58	0.00953804	High	52.11	0.000138415	0
SSATAEVTSAVTGGNDVAIDSANNFSK	3	1	1	K4D0R4	N-Term(iTRAQ8plex); K27(iTRAQ8plex)	3221.63	0	2.036e-16	High	58.44	1.94061e-05	High	59.78	1.39911e-05	High	104.82	4.38381e-10	0
TQETLEEGCQLIDK	6	1	1	K4BB47	N-Term(iTRAQ8plex); C9(Carbamidomethyl); K14(iTRAQ8plex)	2272.19	0	1.252e-09	High	58.44	2.27718e-05	High	35.67	0.00426855	High	31.53	0.0111085	0
DAMAALNQEVMQLGQSLYNQPGAAPGAGPAPGGADGPSESSSGK	17	1	1	K4B1S1	N-Term(iTRAQ8plex); M11(Oxidation); K44(iTRAQ8plex)	4808.32	0	9.037e-16	High	58.42	8.70473e-06	High	59.84	5.91391e-06	High	66.4	1.31725e-06	0
LDEVQEWLYTDGEDASAK	3	1	1	K4CEL3	N-Term(iTRAQ8plex); K18(iTRAQ8plex)	2677.33	0	3.229e-11	High	58.42	1.32369e-05	High	55.04	3.10195e-05	High	61.47	5.80975e-06	0
FVYCPSLCVPCK	6	1	1	Q40129	N-Term(iTRAQ8plex); C4(Carbamidomethyl); C8(Carbamidomethyl); C11(Carbamidomethyl); K12(iTRAQ8plex)	2138.1	0	4.617e-09	High	58.41	1.9108e-05	High	28.12	0.0189629	High	33.91	0.00499925	0
DVFAGIDPDLDAQVEFGAFQK	5	2	1	A0A0U1ZHN2	N-Term(iTRAQ8plex); K21(iTRAQ8plex)	2890.49	0	1.29e-09	High	58.41	2.42996e-05	High	26.66	0.0297769	High	52.79	8.54778e-05	0
GPVILVIMSGGGMDVK	3	2	1	K4B267	N-Term(iTRAQ8plex); K16(iTRAQ8plex)	2181.26	0	4.999e-10	High	58.39	3.51327e-05	High	57.88	3.83699e-05				0
EFQIIDTLIGPSLK	16	2	1	K4BT19	N-Term(iTRAQ8plex); K14(iTRAQ8plex)	2182.29	0	1.228e-09	High	58.38	2.94779e-05	High	66.89	4.0008e-06	High	59.38	2.33574e-05	0
ESEHILIEQTLLEK	3	1	1	K4CB74	N-Term(iTRAQ8plex); K14(iTRAQ8plex)	2290.31	0	6.305e-11	High	58.38	3.44877e-05	High	28.05	0.0372103	High	47.61	0.000423048	0
ACPTDVLEMIPWDGCK	56	1	1	A0A0C5CHH4	N-Term(iTRAQ8plex); C2(Carbamidomethyl); C15(Carbamidomethyl); K16(iTRAQ8plex)	2500.25	0	1.345e-12	High	58.37	1.11343e-05	High	63.77	3.75684e-06	High	54.52	2.93142e-05	0
SITDYGSPEEFLSK	86	2	1	K4CEP4	N-Term(iTRAQ8plex); K14(iTRAQ8plex)	2181.15	0	1.374e-08	High	58.35	2.45646e-05	High	58.22	2.33524e-05	High	53.14	8.46828e-05	0
DAIEGMNGQDLDGR	13	1	1	K4B3H9	N-Term(iTRAQ8plex)	1794.85	0	3.184e-10	High	58.34	5.20269e-06	High	54.91	1.01698e-05	High	57.94	5.06186e-06	0
VFVGLPTTGGVAPAVPADSEVAKV	10	1	1	K4BDP2	N-Term(iTRAQ8plex); K23(iTRAQ8plex)	2889.66	0	1.064e-11	High	58.31	3.12112e-05	High	43.57	0.00101095	High	50.84	0.00018914	1
NLANPTALLLSSVSMLR	6	2	2	K4CNF1;K4CNF2	N-Term(iTRAQ8plex)	2104.21	0	2.895e-11	High	58.31	3.46791e-05	High	31.37	0.016741	High	79.07	2.82446e-07	0
AMSNIESSPEGFNMLR	6	2	2	K4BFI7;K4BAF0	N-Term(iTRAQ8plex)	2087.01	0	5.925e-12	High	58.3	8.35696e-06	High	45.89	0.000145562	High	55.28	1.61583e-05	0
SFEPDAVVHFGEQR	5	1	1	C0LIR3	N-Term(iTRAQ8plex)	1921.96	0	1.941e-11	High	58.29	1.12671e-05	High	14.6	0.220178	High	53.78	3.09907e-05	0
LFGVTMLDVVR	6	2	1	K4CGU8	N-Term(iTRAQ8plex)	1553.89	0	2.362e-08	High	58.28	2.89757e-05	High	56.44	4.41489e-05	High	58.57	2.62006e-05	0
ELVELPLR	6	5	4	K4D3J1;K4DAC8;K4BKB2;K4C9L4	N-Term(iTRAQ8plex)	1272.77	0	0.0002216	High	58.27	4.09574e-05	High	47.73	0.000463802	High	45.63	0.000741258	0
VIMLAQEEAR	7	4	2	K4DF00;P31541	N-Term(iTRAQ8plex)	1463.81	0	6.622e-06	High	58.27	2.57659e-05	High	46.62	0.000358233	High	54.85	5.17198e-05	0
SLLEEEAIR	8	3	1	K4BAE6	N-Term(iTRAQ8plex)	1363.77	0	0.0001907	High	58.27	2.66596e-05	High	41.69	0.00122653	High	40.89	0.00149906	0
GLTPEEVLMLPTGPR	4	1	1	K4B3Y2	N-Term(iTRAQ8plex)	1914.06	0	8.516e-10	High	58.26	3.81409e-05	High	33.01	0.0133759	High	65.73	6.86963e-06	0
NTTVTGVEMFQK	13	1	1	K4C8Q1	N-Term(iTRAQ8plex); K12(iTRAQ8plex)	1963.07	0	3.753e-10	High	58.25	2.87277e-05	High	57.99	3.07384e-05	High	57.76	3.29964e-05	0
SFLTLNALNEFDPK	5	1	1	K4B937	N-Term(iTRAQ8plex); K14(iTRAQ8plex)	2217.22	0	1.012e-06	High	58.25	2.80544e-05	High	51.59	0.000150127	High	52.21	0.000120235	0
VHGWETDNVEEIALK	7	2	2	K4D452;K4CQI3	N-Term(iTRAQ8plex); K15(iTRAQ8plex)	2348.27	0	4.076e-08	High	58.25	3.26179e-05	High	45.32	0.0006125	High	27.54	0.0353276	0
SDLLNIVTGGIQYAFTDAPK	3	1	1	K4C032	N-Term(iTRAQ8plex); K20(iTRAQ8plex)	2731.5	0	1.717e-08	High	58.23	3.33698e-05	High	8.03	3.4785	High	44.77	0.000735205	0
LIEAFVEQVR	9	2	2	K4BLV3;K4BLV2	N-Term(iTRAQ8plex)	1507.87	0	2.693e-05	High	58.19	2.38935e-05	High	52.45	8.56124e-05	High	29.11	0.0197004	0
QGAMVVEMPNSSNQNPIVQLQNK	8	1	1	K4BHX1	N-Term(iTRAQ8plex); K23(iTRAQ8plex)	3134.65	0	2.686e-13	High	58.19	2.53347e-05	High	33.77	0.00740875	High	84.06	7.1854e-08	0
VIAPEVNIQETPVSK	3	1	1	K4C8S7	N-Term(iTRAQ8plex); K15(iTRAQ8plex)	2232.3	0	9.116e-08	High	58.17	3.17003e-05	High	22.37	0.119362	High	9.14	2.52331	0
EIVALSGAHTLGR	11	5	3	K4D6Q9;Q8LSK6;K4C6K7	N-Term(iTRAQ8plex)	1627.94	0	7.526e-13	High	58.15	3.57509e-05	High	64.94	7.45458e-06	High	72.37	1.34717e-06	0
ITCSQETEPLGTAGPLALAR	7	4	1	Q6J1L7	N-Term(iTRAQ8plex); C3(Carbamidomethyl)	2389.27	0	5.501e-08	High	58.15	2.60285e-05	High	59.44	1.88277e-05	High	73.31	8.32987e-07	0
VAETPQEAAEEIESYAR	7	1	1	K4CBV3	N-Term(iTRAQ8plex)	2197.09	0	3.542e-12	High	58.13	1.21514e-05	High	51.23	5.65017e-05	High	68.84	1.06453e-06	0
ASATAVEDGSSQETAAVPTPK	2	1	1	K4C841	N-Term(iTRAQ8plex); K21(iTRAQ8plex)	2625.37	0	8.354e-14	High	58.13	2.73022e-05				High	65.29	5.22089e-06	0
YAVLGLTQNVAAELGK	8	1	1	K4BTI1	N-Term(iTRAQ8plex); K16(iTRAQ8plex)	2255.31	0	1.754e-11	High	58.12	3.23757e-05	High	65.95	5.62825e-06	High	63.82	9.70992e-06	0
YASSQSQFFDDFASSMIK	2	3	1	K4ASJ6	N-Term(iTRAQ8plex); M16(Oxidation); K18(iTRAQ8plex)	2683.3	0	4.317e-08	High	58.11	9.7351e-06	High	45.91	0.00020003				0
AAQDIAVAELAPTHPIR	8	2	1	K4D5K8	N-Term(iTRAQ8plex)	2077.15	0	1.426e-10	High	58.1	3.55453e-05	High	62.27	1.35483e-05	High	61.21	1.71044e-05	0
GAVQVAELLLQEGGR	3	1	1	K4CBL3	N-Term(iTRAQ8plex)	1844.04	0	5.671e-07	High	58.1	3.23703e-05	High	51.96	0.00014105	High	40.72	0.00186814	0
FLVSDSFPGNER	11	1	1	K4CB11	N-Term(iTRAQ8plex)	1671.85	0	4.853e-09	High	58.1	1.42491e-05	High	51.65	6.29199e-05	High	44.11	0.000374565	0
AILISDAMETGTVQINSAPAR	4	1	1	K4CB11	N-Term(iTRAQ8plex); M8(Oxidation)	2478.31	0	1.542e-11	High	58.09	2.93401e-05	High	64.5	6.8479e-06	High	65.35	5.79109e-06	0
QFSIQDYVPYLIR	5	1	1	G1DEX3	N-Term(iTRAQ8plex)	1946.06	0	9.843e-10	High	58.09	3.17463e-05	High	58.28	2.86043e-05	High	24.02	0.0790575	0
LQLLVTDGELSDEDMK	7	1	1	K4CSN4	N-Term(iTRAQ8plex); K16(iTRAQ8plex)	2414.3	0	3.589e-12	High	58.08	2.99523e-05	High	72.83	1.03197e-06	High	64.16	7.48229e-06	0
APNQASLGEEGIDLPR	3	1	1	K4BK30	N-Term(iTRAQ8plex)	1971.04	0	4.318e-09	High	58.08	2.52844e-05	High	35.67	0.00441761				0
NDLSAASSVLGQNTDADWLQK	7	1	1	K4DC48	N-Term(iTRAQ8plex); K21(iTRAQ8plex)	2841.46	0	2.252e-13	High	58.08	2.39619e-05	High	7.04	3.10384	High	78.99	1.91798e-07	0
LEGFPTWVINGEVLSGEK	8	1	1	K4BAJ5	N-Term(iTRAQ8plex); K18(iTRAQ8plex)	2583.43	0	9.465e-10	High	58.07	3.79751e-05	High	44.62	0.000840425	High	51.31	0.000181573	0
GQPACLAQSPQLHK	7	1	1	K4C2U9	N-Term(iTRAQ8plex); C5(Carbamidomethyl); K14(iTRAQ8plex)	2143.18	0	7.822e-16	High	58.05	3.50169e-05	High	70.75	1.80059e-06	High	50.51	0.000190289	0
ITAGCDILLMPSR	4	1	1	K4BI85	N-Term(iTRAQ8plex); C5(Carbamidomethyl)	1750.94	0	7.432e-08	High	58.04	2.52828e-05	High	50.32	0.000150028	High	29.97	0.0166144	0
ATDSPLPTVPGYDVAGVVVK	31	1	1	K4BW79	N-Term(iTRAQ8plex); K20(iTRAQ8plex)	2593.46	0	1.66e-11	High	58.02	3.3682e-05	High	54.8	7.06965e-05	High	47.57	0.000373592	0
LGALLDTMTALK	19	1	1	K4BLU0	N-Term(iTRAQ8plex); K12(iTRAQ8plex)	1855.11	0	1.535e-10	High	58.02	3.32087e-05	High	54.68	6.65498e-05	High	62.16	1.25884e-05	0
EAYLSDEEFMSVLGMK	7	1	1	K4BQ85	N-Term(iTRAQ8plex); K16(iTRAQ8plex)	2457.22	0	2.419e-10	High	58.01	1.46265e-05	High	64.32	4.36397e-06	High	65.84	2.52797e-06	0
TLGYCFIEYNTPQEAELSK	4	1	1	K4AYM7	N-Term(iTRAQ8plex); C5(Carbamidomethyl); K19(iTRAQ8plex)	2871.46	0	1.612e-12	High	57.99	2.16837e-05	High	57.98	2.18929e-05	High	20.35	0.126392	0
DIELVMTQAGVSR	8	1	1	K4D258	N-Term(iTRAQ8plex)	1722.93	0	9.193e-08	High	57.98	2.5555e-05	High	46.29	0.000380641	High	46.7	0.000318556	0
MNLIYYDLYQSTR	13	2	1	K4B425	N-Term(iTRAQ8plex)	1984.01	0	1.556e-08	High	57.98	1.41707e-05	High	41.34	0.000661062	High	53.61	3.44054e-05	0
GLDFAAMMDDIK	9	1	1	K4CG60	N-Term(iTRAQ8plex); K12(iTRAQ8plex)	1935.02	0	3.307e-10	High	57.96	2.27937e-05	High	39.97	0.0013795	High	55.49	3.87009e-05	0
ALAVINPGNPTGQVLAEANQR	10	1	1	K4BN60	N-Term(iTRAQ8plex)	2437.34	0	2.336e-16	High	57.92	3.65652e-05	High	59.98	2.37592e-05	High	106.55	5.2561e-10	0
YYGGNEYIDMAETLCQK	33	1	1	K4BCV4	N-Term(iTRAQ8plex); C15(Carbamidomethyl); K17(iTRAQ8plex)	2663.27	0	2.837e-11	High	57.91	7.03865e-06	High	60.12	6.51741e-06	High	72.75	2.01736e-07	0
ALEFLQEGLNLTTNK	3	1	1	K4BCT9	N-Term(iTRAQ8plex); K15(iTRAQ8plex)	2299.31	0	8.29e-10	High	57.91	3.89957e-05	High	48.22	0.000358572	High	41.1	0.00189016	0
DAPMFVVGVNEK	12	4	4	K4B0T2;K4C8R4;K4BJW4;O04106	N-Term(iTRAQ8plex); K12(iTRAQ8plex)	1914.05	0	3.197e-11	High	57.91	3.92384e-05	High	47.85	0.000409327	High	41	0.00174355	0
AALDLLFEEGLDNVIAR	7	1	1	G8Z261	N-Term(iTRAQ8plex)	2163.19	0	3.49e-13	High	57.9	3.08955e-05	High	59.77	2.04024e-05	High	64.88	6.30669e-06	0
SPESSTVEAPSGEGR	3	1	1	K4B1Z2	N-Term(iTRAQ8plex)	1793.88	0	7.357e-13	High	57.9	7.94687e-06	High	55.16	1.37155e-05	High	84.65	1.62815e-08	0
LILTMPASMSLER	18	1	1	K4CJ67	N-Term(iTRAQ8plex)	1765.97	0	2.567e-10	High	57.89	2.60088e-05	High	54.43	5.82335e-05	High	56	3.98134e-05	0
LGVNFFDTSPYYGGTLSEK	8	1	1	K4B2L3	N-Term(iTRAQ8plex); K19(iTRAQ8plex)	2703.4	0	2.429e-10	High	57.87	2.74353e-05	High	53.46	7.1229e-05	High	24.79	0.0612345	0
YRPSSAFNSPFCTTNSGAPVFNNNSSLTVGAR	13	2	1	K4BAE6	N-Term(iTRAQ8plex); C12(Carbamidomethyl)	3724.8	0	1.088e-16	High	57.85	1.14841e-05	High	72.15	4.2058e-07	High	103.41	3.19226e-10	0
ELAYQICHEFER	5	2	2	K4C7N4;K4CKP3	N-Term(iTRAQ8plex); C7(Carbamidomethyl)	1898.93	0	1.853e-10	High	57.85	8.77716e-06	High	62.25	3.21658e-06	High	24.71	0.0180865	0
ATYTLNQDGTVHVLNETWSGGK	6	1	1	Q38JE1	N-Term(iTRAQ8plex); K22(iTRAQ8plex)	2999.56	0	4.378e-11	High	57.85	3.24016e-05	High	56.04	4.43017e-05	High	30.23	0.0190158	0
DSQPEMDVQEESADTSFDETVQR	4	1	1	K4AYJ2	N-Term(iTRAQ8plex)	2947.3	0	8.606e-14	High	57.85	1.6367e-06	High	9.32	0.116673	High	68.57	1.38666e-07	0
ELTSTAGEDVVLAMNSFIK	8	1	1	K4BVV8	N-Term(iTRAQ8plex); K19(iTRAQ8plex)	2633.44	0	2.62e-09	High	57.84	3.79028e-05	High	54.99	7.54357e-05	High	55.49	6.25711e-05	0
LQDIAEYEEWYGQPHK	5	1	1	K4B381	N-Term(iTRAQ8plex); K16(iTRAQ8plex)	2614.33	0	6.767e-09	High	57.83	1.99428e-05	High	62.44	6.87048e-06	High	31.46	0.00757366	0
GLESDPIEIDFTPPFR	5	5	1	K4C952	N-Term(iTRAQ8plex)	2137.1	0	1.282e-12	High	57.82	2.21363e-05	High	59.19	1.51232e-05	High	59.06	1.58311e-05	0
YTGGMVPDVNQIIVK	39	1	1	C5IU71	N-Term(iTRAQ8plex); K15(iTRAQ8plex)	2242.28	0	3.827e-08	High	57.79	3.69278e-05	High	66.81	4.78391e-06	High	68.24	3.39679e-06	0
EGNFDLVGNNVPVFFNR	10	3	1	P30264	N-Term(iTRAQ8plex)	2242.15	0	2.808e-13	High	57.79	2.20402e-05	High	54.07	3.46692e-05	High	63.81	4.51263e-06	0
YGEMGECSAVCGALLAGASDEEIQHMR	5	1	1	K4CQS3	N-Term(iTRAQ8plex); C7(Carbamidomethyl); C11(Carbamidomethyl)	3245.46	0	1.656e-15	High	57.77	2.67374e-06	High	68.51	2.25486e-07	High	69.27	1.71541e-07	0
VGLTGLTVAEHFR	8	3	3	K4BCR2;K4BX20;K4BNR2	N-Term(iTRAQ8plex)	1703.97	0	3.485e-11	High	57.77	3.8268e-05	High	64.94	7.18204e-06	High	56.07	5.53666e-05	0
ISGYADAAQEPELFTISPAK	9	1	1	K4BZ35	N-Term(iTRAQ8plex); K20(iTRAQ8plex)	2716.45	0	2.499e-10	High	57.77	3.12494e-05	High	44.95	0.000601392	High	26.23	0.0452641	0
LQIVVISAR	6	1	1	K4DCS5	N-Term(iTRAQ8plex)	1302.83	0	5.84e-06	High	57.77	7.73715e-05	High	34.93	0.0148632	High	32.5	0.0260364	0
DGTLNEVAGLYAGLDR	4	1	1	K4DDD8	N-Term(iTRAQ8plex)	1968.02	0	9.277e-12	High	57.75	2.00617e-05	High	43.95	0.000451043	High	66.18	2.77139e-06	0
VVQLGDEISNLTLADAQK	31	1	1	K4BBI0	N-Term(iTRAQ8plex); K18(iTRAQ8plex)	2522.43	0	1.753e-12	High	57.74	4.05524e-05	High	61.83	1.61412e-05	High	73.95	9.64507e-07	0
QQLQSISASLASLTR	4	2	1	K4BUC5	N-Term(iTRAQ8plex)	1907.08	0	5.976e-10	High	57.74	3.49996e-05	High	55.96	5.27307e-05				0
DAGVIAGLNVAR	6	4	2	K4BI68;K4CPS8	N-Term(iTRAQ8plex)	1459.85	0	7.264e-10	High	57.73	3.9634e-05	High	53.78	9.94635e-05	High	77.34	4.38191e-07	0
EQVVAGTMYYITLEATEGGK	6	2	1	Q9SE08	N-Term(iTRAQ8plex); K20(iTRAQ8plex)	2768.45	0	1.544e-12	High	57.72	3.02589e-05	High	62.27	9.87221e-06	High	57.74	2.75959e-05	0
ALPFLVTEGPDGYPLIHAR	12	1	1	K4DFA0	N-Term(iTRAQ8plex)	2370.3	0	1.604e-11	High	57.71	3.83768e-05	High	58.43	3.2155e-05	High	63.82	9.29497e-06	0
TVGGGDDAFNTFFSETGAGK	28	2	2	K4CIH7;K4BUD9	N-Term(iTRAQ8plex); K20(iTRAQ8plex)	2586.28	0	3.53e-16	High	57.71	1.60115e-05	High	56.77	1.85133e-05	High	88.51	1.2895e-08	0
TMTVVQEATLPIILK	4	1	1	K4AZW3	N-Term(iTRAQ8plex); K15(iTRAQ8plex)	2265.36	0	9.617e-10	High	57.71	2.60928e-05	High	51.97	9.33936e-05				0
VATLWLNNADVR	7	2	1	K4CAF9	N-Term(iTRAQ8plex)	1675.94	0	2.155e-06	High	57.71	3.43951e-05	High	45.18	0.000617397	High	47.67	0.000336873	0
ASSSEESGAVDTSELLTDLKEK	6	1	1	K4AZT2	N-Term(iTRAQ8plex); K20(iTRAQ8plex); K22(iTRAQ8plex)	3208.7	0	1.272e-12	High	57.7	3.75312e-05	High	56.47	4.76772e-05	High	38.95	0.00261068	1
AALAAGADKDEEDSEGR	5	1	1	K4B1Z2	N-Term(iTRAQ8plex); K9(iTRAQ8plex)	2313.17	0	5.093e-16	High	57.7	1.78316e-05	High	52.29	6.31515e-05	High	81.82	7.36577e-08	1
SAPSSSPWYGPDR	51	4	2	K4B876;K4B878	N-Term(iTRAQ8plex)	1710.83	0	6.269e-09	High	57.7	7.04771e-06	High	42.7	0.000212128	High	67.73	6.32457e-07	0
ALSSLLSYPLYETLTSTEGK	16	1	1	K4B490	N-Term(iTRAQ8plex); K20(iTRAQ8plex)	2781.54	0	2.081e-10	High	57.7	4.26259e-05	High	36.08	0.00635005	High	64.87	8.34142e-06	0
AVLMDLEPGTMDSIR	25	5	2	Q38MV0;K4CA24	N-Term(iTRAQ8plex)	1952.01	0	2.339e-10	High	57.68	1.81698e-05	High	68.38	1.73527e-06	High	72.33	7.19292e-07	0
DFLLDLQSGTLDIGPGVAPPPTNK	7	1	1	K4ATA5	N-Term(iTRAQ8plex); K24(iTRAQ8plex)	3073.69	0	4.885e-11	High	57.68	3.62543e-05	High	63.23	1.05287e-05	High	57.6	3.7102e-05	0
SSELLANLTAGTPWENVTK	3	1	1	K4AT05	N-Term(iTRAQ8plex); K19(iTRAQ8plex)	2639.43	0	7.217e-11	High	57.68	3.94958e-05	High	62.33	1.30116e-05	High	55.64	6.33123e-05	0
HELCNAYTELNDPVVQR	10	1	1	K4C952	N-Term(iTRAQ8plex); C4(Carbamidomethyl)	2362.17	0	1.812e-10	High	57.68	1.50988e-05	High	40.74	0.000645151	High	73.54	3.78413e-07	0
WSNAQNPSYGALTDYQFMR	6	1	1	K4D5E7	N-Term(iTRAQ8plex)	2553.21	0	2.382e-13	High	57.67	7.09656e-06	High	65.55	8.07975e-07	High	75.45	8.26795e-08	0
DVQWLQTITSMPILVK	24	2	1	K4CGI6	N-Term(iTRAQ8plex); K16(iTRAQ8plex)	2480.41	0	3.868e-11	High	57.66	3.78785e-05	High	65	7.4946e-06	High	51.44	0.000160786	0
AGINALVIDSSQGNSEYQINMIK	3	1	1	K4D2J1	N-Term(iTRAQ8plex); K23(iTRAQ8plex)	3073.66	0	1.523e-13	High	57.65	3.64197e-05	High	40.58	0.00190746	High	58.44	3.07204e-05	0
VDVTLAPEELELMDNVLPAK	6	2	2	K4BE75;K4B985	N-Term(iTRAQ8plex); K20(iTRAQ8plex)	2804.54	0	2.264e-09	High	57.62	4.1948e-05	High	51.4	0.000171329	High	47	0.000472877	0
VAEVNESELQPFVESLSK	8	1	1	K4C8H3	N-Term(iTRAQ8plex); K18(iTRAQ8plex)	2613.43	0	1.331e-07	High	57.61	4.14379e-05	High	66.38	6.34047e-06	High	53.46	0.000109548	0
NHIVTEWDTPHAALPAPR	19	2	1	K4CGI6	N-Term(iTRAQ8plex)	2329.23	0	3.062e-16	High	57.6	3.14542e-05	High	76.81	3.79377e-07	High	79.7	1.97695e-07	0
GGFFGDGIK	3	2	1	O24031	N-Term(iTRAQ8plex); K9(iTRAQ8plex)	1505.85	0	8.293e-07	High	57.59	3.3704e-05	High	46.59	0.000412247	High	55.38	5.43252e-05	0
LLVAEFMPNETLAK	9	3	1	K4D9A2	N-Term(iTRAQ8plex); K14(iTRAQ8plex)	2184.25	0	2.665e-13	High	57.58	3.70114e-05	High	65.34	6.37465e-06	High	40.66	0.00187265	0
TNPDGTVGVTISFLESTWQSADK	6	1	1	K4C9Z6	N-Term(iTRAQ8plex); K23(iTRAQ8plex)	3061.57	0	8.813e-12	High	57.58	3.04646e-05	High	58.13	2.65332e-05	High	66.07	4.21429e-06	0
GNSVVTIEALEPVARPQQ	6	1	1	K4D4U3	N-Term(iTRAQ8plex)	2212.22	0	7.203e-12	High	57.58	3.89318e-05	High	45.34	0.000614072	High	51.46	0.000158618	0
DQPLDVLFEEIK	20	1	1	K4BJU1	N-Term(iTRAQ8plex); K12(iTRAQ8plex)	2054.16	0	5.606e-09	High	57.58	4.29472e-05	High	43.48	0.00107699	High	60.22	2.38602e-05	0
FSQVTSNALDMK	3	3	2	K4BHQ8;K4C956	N-Term(iTRAQ8plex); K12(iTRAQ8plex)	1949.06	0	4.314e-11	High	57.55	3.53343e-05	High	45.92	0.000518114	High	43.23	0.000979191	0
KFDESFINENAINAIK	9	1	1	K4ASB8	N-Term(iTRAQ8plex); K1(iTRAQ8plex); K16(iTRAQ8plex)	2765.56	0	3.586e-14	High	57.54	3.75301e-05	High	50.93	0.000168712	High	59.23	2.4835e-05	1
HTPGTFTNQLQTSYSEPR	44	2	2	K4BEV0;K4C8T4	N-Term(iTRAQ8plex)	2368.18	0	6.154e-14	High	57.52	1.53999e-05	High	62.5	4.41438e-06	High	73.9	3.76827e-07	0
VLHELDMLPAR	6	1	1	B1Q3F1	N-Term(iTRAQ8plex)	1597.89	0	1.428e-09	High	57.52	3.48711e-05	High	56.09	4.84692e-05	High	54.79	6.48854e-05	0
LDANENPYGPPPEVNEALGSMK	3	1	1	K4BP91	N-Term(iTRAQ8plex); K22(iTRAQ8plex)	2950.5	0	6.211e-10	High	57.52	2.54896e-05	High	50.02	0.000125919	High	34.38	0.00486947	0
DDLFNINANIVK	4	2	2	K4BLA1;K4CWD3	N-Term(iTRAQ8plex); K12(iTRAQ8plex)	1984.14	0	4.148e-11	High	57.52	4.14205e-05	High	42.89	0.00123885	High	62.55	1.28414e-05	0
AQGVDTVPVLVGPVSYLLLSKPAK	29	1	1	K4D338	N-Term(iTRAQ8plex); K21(iTRAQ8plex); K24(iTRAQ8plex)	3364.02	0	4.994e-12	High	57.51	1.65887e-05	High	78.76	1.13754e-07	High	58.05	1.35524e-05	0
TVLIMELINNIAK	15	4	1	A0A0C5CEC7	N-Term(iTRAQ8plex); M5(Oxidation); K13(iTRAQ8plex)	2096.25	0	2.453e-09	High	57.51	3.36209e-05	High	36.56	0.00431665	High	56.98	3.7183e-05	0
SVTGFLSDVYSPAADEVGK	7	1	1	K4CK63	N-Term(iTRAQ8plex); K19(iTRAQ8plex)	2550.35	0	2.688e-12	High	57.5	3.32538e-05	High	55.5	5.12946e-05	High	85.46	5.31914e-08	0
MAESIDDLSLDIPSAK	6	2	2	K4BK26;K4BK27	N-Term(iTRAQ8plex); K16(iTRAQ8plex)	2313.23	0	6.559e-09	High	57.49	3.33305e-05	High	19.16	0.247531	High	57.44	3.58801e-05	0
TAVAQDDTSGDGTTSTVLFIGELMK	2	2	1	K4BB90	N-Term(iTRAQ8plex); K25(iTRAQ8plex)	3165.63	0	3.039e-12	High	57.48	2.82265e-05				High	52.43	9.02936e-05	0
AADVGADLVGK	6	7	5	K4CBN0;K4BLQ0;K4B173;K4DC72;K4BTH5	N-Term(iTRAQ8plex); K11(iTRAQ8plex)	1623.94	0	1.789e-08	High	57.45	3.60674e-05	High	65.63	5.22436e-06	High	57.5	3.40541e-05	0
AFIDSPIIGEIR	15	3	1	K4DBI4	N-Term(iTRAQ8plex)	1634.93	0	1.046e-08	High	57.45	3.48082e-05	High	55.93	4.93948e-05	High	54.35	7.36401e-05	0
FTYGLVMEEITTR	10	1	1	K4C9Z6	N-Term(iTRAQ8plex)	1863.98	0	6.467e-12	High	57.44	2.85778e-05	High	55.03	4.72647e-05	High	97.68	2.56765e-09	0
GVDADTVVLMAAR	7	2	1	Q9SPD5	N-Term(iTRAQ8plex)	1621.88	0	7.197e-09	High	57.41	3.17715e-05	High	54.83	5.78779e-05	High	40.68	0.00151347	0
LVESFPDCELVTGPGMHR	6	1	1	K4D8I3	N-Term(iTRAQ8plex); C8(Carbamidomethyl)	2348.17	0	1.526e-09	High	57.39	1.64151e-05	High	35.93	0.00182518	High	56.46	1.75106e-05	0
VFISDEFNELLPK	8	1	1	K4BVN6	N-Term(iTRAQ8plex); K13(iTRAQ8plex)	2159.21	0	3.625e-06	High	57.38	4.46971e-05	High	27.51	0.0434676	High	51.99	0.000153044	0
WAMLGAFGCITPEVLEK	14	1	1	K4CH43	N-Term(iTRAQ8plex); C9(Carbamidomethyl); K17(iTRAQ8plex)	2530.34	0	1.838e-11	High	57.35	3.85642e-05	High	55.13	7.41169e-05	High	46.08	0.000533898	0
TTELEVEPDETILSK	9	1	1	K4BDU3	N-Term(iTRAQ8plex); K15(iTRAQ8plex)	2312.25	0	2.869e-09	High	57.35	3.73677e-05	High	45.15	0.000704159	High	45.39	0.00065763	0
SNETLEQTTADLEK	6	1	1	K4DG14	N-Term(iTRAQ8plex); K14(iTRAQ8plex)	2187.16	0	1.58e-10	High	57.32	3.29002e-05	High	52.38	9.6253e-05	High	47.46	0.000302413	0
GLSGGLNSLNCSPMIDGGEFDGAK	6	2	1	K4CFW6	N-Term(iTRAQ8plex); C11(Carbamidomethyl); K24(iTRAQ8plex)	3004.49	0	7.393e-12	High	57.31	2.07145e-05	High	39.56	0.00114536	High	71.25	7.34896e-07	0
GLFSFYEDGHQECCR	5	2	2	Q672Q8;K4B5N0	N-Term(iTRAQ8plex); C13(Carbamidomethyl); C14(Carbamidomethyl)	2208.97	0	8.414e-11	High	57.31	1.8534e-06	High	22.68	0.00538233	High	29.63	0.00108635	0
KVLQFAGIEDVFTSSR	15	2	1	K4BT19	N-Term(iTRAQ8plex); K1(iTRAQ8plex)	2405.35	0	8.066e-08	High	57.3	4.24556e-05	High	53.65	9.73076e-05	High	52.5	0.000126527	1
VFIMDNCEELMPEYLGFVK	6	1	1	K4BEL1	N-Term(iTRAQ8plex); C7(Carbamidomethyl); K19(iTRAQ8plex)	2942.5	0	1.652e-09	High	57.3	2.42071e-05	High	42.51	0.000611542	High	34.68	0.00457849	0
VALELLQAGHR	10	1	1	K4BAJ6	N-Term(iTRAQ8plex)	1510.89	0	1.894e-09	High	57.28	5.4811e-05	High	66.95	5.70188e-06	High	64.34	1.08966e-05	0
MYQGGAGGATMDEDDGPSVGGGAGSASGAGPK	1	1	1	K4D9L9	N-Term(iTRAQ8plex); K32(iTRAQ8plex)	3420.59	0	9.423e-13	High	57.28	4.86377e-06							0
LGAEADNMNIAVGAR	4	1	1	K4BLT6	N-Term(iTRAQ8plex)	1805.94	0	2.469e-14	High	57.27	2.50312e-05	High	64.43	4.68752e-06	High	8.99	1.2429	0
GIEELQMTLQK	6	4	2	A0A0C5C9V4;K4ASW1	N-Term(iTRAQ8plex); K11(iTRAQ8plex)	1898.08	0	5.004e-11	High	57.27	4.45311e-05	High	57.05	4.62533e-05	High	54.7	7.92895e-05	0
LTGDWMSNPAIPIVTGFLGK	3	1	1	K4AS91	N-Term(iTRAQ8plex); K20(iTRAQ8plex)	2725.53	0	2.544e-07	High	57.27	4.67811e-05				High	36.28	0.00597005	0
ALGVDILTGVGTITGPQR	6	1	1	K4C1Z0	N-Term(iTRAQ8plex)	2072.19	0	2.865e-14	High	57.26	4.42579e-05	High	72.78	1.22845e-06	High	95.57	6.4757e-09	0
SISLALESLQGDTTFSK	3	1	1	K4BJF4	N-Term(iTRAQ8plex); K17(iTRAQ8plex)	2405.33	0	7.636e-11	High	57.26	4.1251e-05	High	34.96	0.00724479	High	39.08	0.0027129	0
VVLNIFDVR	5	1	1	K4AYM7	N-Term(iTRAQ8plex)	1378.82	0	5.832e-05	High	57.24	2.56767e-05	High	49.38	0.000153409	High	30.56	0.011691	0
FLNEDDIEPSTSQTYGSLVK	7	1	1	K4CHJ1	N-Term(iTRAQ8plex); K20(iTRAQ8plex)	2851.47	0	1.249e-11	High	57.2	3.23928e-05	High	64.4	6.31756e-06	High	53.05	8.79424e-05	0
MPSAVGYQPTLSTEMGSLQER	6	4	1	A0A0C5CEC7	N-Term(iTRAQ8plex); M1(Oxidation); M15(Oxidation)	2618.27	0	1.039e-11	High	57.2	1.27666e-05	High	34.4	0.00246893	High	64.43	2.45193e-06	0
LATPELEYGR	6	7	3	K4DCW0;K4CG46;K4CXQ8	N-Term(iTRAQ8plex)	1452.79	0	2.862e-05	High	57.2	2.63906e-05	High	31.57	0.00968311	High	32.9	0.00733392	0
DLVNVLEEAIK	11	1	1	K4BMN4	N-Term(iTRAQ8plex); K11(iTRAQ8plex)	1851.1	0	3.312e-11	High	57.19	4.18258e-05	High	58.94	3.0124e-05	High	56.4	5.39499e-05	0
QNFIGSVLSGGGSVPAPK	7	1	1	K4DAM1	N-Term(iTRAQ8plex); K18(iTRAQ8plex)	2323.3	0	3.898e-13	High	57.19	4.63139e-05	High	54.79	8.14801e-05	High	67.48	4.39476e-06	0
DTDGHGTHTSSTAAGSR	4	1	1	K4BUV9	N-Term(iTRAQ8plex)	1961.9	0	1.78e-06	High	57.18	2.9671e-06	High	34.96	0.000494688				0
AAEDPEFETFYTK	21	1	1	A0A0C5CUN5	N-Term(iTRAQ8plex); K13(iTRAQ8plex)	2156.09	0	1.159e-09	High	57.17	1.86111e-05	High	57.51	1.71209e-05	High	55.51	2.68537e-05	0
SEATSFESVYGEPIPVK	8	2	2	K4D300;K4D245	N-Term(iTRAQ8plex); K17(iTRAQ8plex)	2448.31	0	7.075e-16	High	57.16	3.65387e-05	High	53.26	8.2375e-05	High	80.77	1.59131e-07	0
TDNVPEEAVVK	123	1	1	K4D489	N-Term(iTRAQ8plex); K11(iTRAQ8plex)	1809.02	0	2.357e-05	High	57.15	3.75867e-05	High	57.08	3.97645e-05	High	59.68	2.15293e-05	0
NPIVYITECGMGESNIDDVAK	5	1	1	B5M9E4	N-Term(iTRAQ8plex); C9(Carbamidomethyl); K21(iTRAQ8plex)	2933.46	0	3.097e-15	High	57.15	2.28412e-05	High	53.06	5.83287e-05	High	82.86	5.64191e-08	0
AQTETGEIK	265	11	1	A0A0C5CHE6	N-Term(iTRAQ8plex); K9(iTRAQ8plex)	1584.89	0	1.346e-06	High	57.14	4.74298e-05	High	46.54	0.000495767	High	49.12	0.000300643	0
GFLEEDFVK	8	1	1	K4BCV4	N-Term(iTRAQ8plex); K9(iTRAQ8plex)	1691.94	0	2.714e-07	High	57.13	3.4081e-05	High	69.04	2.21411e-06	High	68.94	2.29121e-06	0
VVFVSSVAASALDPNWPK	10	1	1	K4BW05	N-Term(iTRAQ8plex); K18(iTRAQ8plex)	2495.39	0	1.484e-10	High	57.13	4.599e-05	High	48.25	0.00036583	High	51.54	0.000172909	0
GTESIDVTDAVGSNIR	8	1	1	K4D5V2	N-Term(iTRAQ8plex)	1938	0	3.477e-16	High	57.12	2.44552e-05	High	75.64	3.37029e-07	High	63.07	5.84411e-06	0
NPENVVAVMEELVAR	5	1	1	K4BXM1	N-Term(iTRAQ8plex)	1974.07	0	1.065e-05	High	57.12	3.65857e-05	High	52.1	0.000100505				0
ELDYLVGAVSTPK	26	1	1	K4CHY4	N-Term(iTRAQ8plex); K13(iTRAQ8plex)	2000.14	0	7.19e-13	High	57.12	5.22098e-05	High	39.61	0.0029865	High	52.11	0.000163022	0
ILEGDAEDLPFPTDTFDR	15	1	1	K4BDU7	N-Term(iTRAQ8plex)	2355.17	0	8.191e-14	High	57.09	1.38758e-05	High	68.96	1.07999e-06	High	68.23	1.01462e-06	0
VADFFDAAVK	33	1	1	K4BCV4	N-Term(iTRAQ8plex); K10(iTRAQ8plex)	1690.95	0	1.038e-07	High	57.08	4.0744e-05	High	56.54	4.65821e-05	High	43.81	0.000863015	0
LDQLIYIPLPDEDSR	10	4	3	K4D3J1;K4DAC8;K4C9L4	N-Term(iTRAQ8plex)	2091.11	0	7.068e-10	High	57.07	3.37698e-05	High	48.85	0.000253466	High	54.66	5.83075e-05	0
EVELEDPVENIGASLVR	7	1	1	K4BMN4	N-Term(iTRAQ8plex)	2173.15	0	6.345e-15	High	57.06	3.48316e-05	High	87.29	3.2195e-08	High	35.79	0.00467949	0
SIAQGAADAVK	5	1	1	E1AZA3	N-Term(iTRAQ8plex); K11(iTRAQ8plex)	1638.95	0	4.122e-11	High	57.05	4.33933e-05	High	41.94	0.00139782	High	54.5	7.71719e-05	0
VSQLEHVFIR	4	3	2	K4BAS0;K4B6B3	N-Term(iTRAQ8plex)	1531.88	0	5.063e-08	High	57.04	4.20106e-05	High	59.31	2.37956e-05	High	62.52	1.17549e-05	0
TNLVMVFGEITTK	9	2	2	P43280;P43281	N-Term(iTRAQ8plex); K13(iTRAQ8plex)	2061.19	0	1.444e-11	High	57.04	4.21095e-05	High	49.35	0.000249711	High	59.25	2.70384e-05	0
MSPIVSVPDITAPVENVPAILPK	17	1	1	P25306	N-Term(iTRAQ8plex); K23(iTRAQ8plex)	2995.71	0	6.913e-08	High	57.03	4.27019e-05	High	39.29	0.00221979	High	53.29	9.61067e-05	0
ESDEGSSGDESNSVR	9	1	1	K4CX44	N-Term(iTRAQ8plex)	1858.81	0	2.045e-14	High	57.02	1.98139e-06	High	78.2	1.50998e-08	High	69.09	1.23018e-07	0
ALTVPELTQQMWDAK	34	5	3	K4C4W6;K4D2Y1;K4CA24	N-Term(iTRAQ8plex); K15(iTRAQ8plex)	2339.29	0	4.195e-11	High	57.02	4.21052e-05	High	64.19	8.1167e-06	High	48.92	0.000265442	0
EILHIQGGQCGNQIGAK	11	5	1	K4C4W6	N-Term(iTRAQ8plex); C10(Carbamidomethyl); K17(iTRAQ8plex)	2431.33	0	1.84e-10	High	57.02	4.37934e-05	High	57.78	3.7263e-05	High	49.76	0.000238312	0
MEEEGDVATAFTMAR	4	2	2	K4CXV5;K4CGG6	N-Term(iTRAQ8plex)	1961.92	0	1.847e-13	High	57.02	4.56802e-06	High	26.55	0.00486881	High	48.63	3.01594e-05	0
IASTYSDVISVNILDAEQCK	4	3	2	Q10712;O24022	N-Term(iTRAQ8plex); C19(Carbamidomethyl); K20(iTRAQ8plex)	2834.47	0	1.586e-08	High	57.01	3.31447e-05	High	65.96	3.68861e-06				0
GGVVALVEGLR	6	2	2	K4AVZ4;K4DHT2	N-Term(iTRAQ8plex)	1373.83	0	2.692e-06	High	57	4.95823e-05	High	54.13	9.62054e-05	High	52.44	0.000126291	0
SITTVLAQGGLLQPR	8	1	1	H6WYS2	N-Term(iTRAQ8plex)	1858.1	0	5.555e-11	High	56.99	3.91973e-05	High	49.67	0.000196368	High	62.26	1.17373e-05	0
VFSPEEISAMILTK	14	3	1	K4CPS8	N-Term(iTRAQ8plex); K14(iTRAQ8plex)	2173.22	0	3.431e-10	High	56.98	4.55015e-05	High	57.89	3.79566e-05	High	39.12	0.00283499	0
VMPNTPSAVGEAATVITLGEK	5	1	1	K4B7J6	N-Term(iTRAQ8plex); K21(iTRAQ8plex)	2693.47	0	1.138e-09	High	56.98	4.83078e-05	High	20.38	0.213937	High	8.59	3.24446	0
IDIPYAASEDELR	6	4	3	K4B169;K4AXJ9;P52884	N-Term(iTRAQ8plex)	1795.93	0	3.976e-07	High	56.97	2.21e-05	High	56.8	2.28778e-05	High	56.63	2.33565e-05	0
LAMQEFMILPVGASSFK	15	2	1	K4D3Y9	N-Term(iTRAQ8plex); K17(iTRAQ8plex)	2477.36	0	8.792e-14	High	56.96	4.41006e-05	High	60.97	1.76763e-05	High	57.71	3.60894e-05	0
AILAENEADVVAAQQAGYEK	5	2	1	Q96480	N-Term(iTRAQ8plex); K20(iTRAQ8plex)	2698.43	0	3.158e-12	High	56.94	4.06627e-05	High	45.1	0.000647417				0
GPVGHGYEAQMGSSGPGYDAQR	3	1	1	K4B6Z5	N-Term(iTRAQ8plex)	2525.17	0	2.065e-16	High	56.93	6.89412e-06	High	44.63	8.78092e-05	High	82.16	1.42912e-08	0
YAVNSVSFVPLDTPLK	5	2	1	K4BVU1	N-Term(iTRAQ8plex); K16(iTRAQ8plex)	2358.34	0	4.463e-10	High	56.92	5.18251e-05	High	50.96	0.000204027	High	22.88	0.131899	0
GISAEDVNAAFR	12	1	1	K4DH36	N-Term(iTRAQ8plex)	1553.82	0	3.932e-07	High	56.9	2.53176e-05	High	56.64	2.68795e-05	High	55.22	3.72753e-05	0
DGAAVVQYLAWLDR	2	1	1	Q93X45	N-Term(iTRAQ8plex)	1881.01	0	1.907e-10	High	56.89	3.50965e-05	High	77.64	3.15102e-07				0
IPLFSAAGLPHNEIAAQICR	13	2	2	K4D1F7;K4B438	N-Term(iTRAQ8plex); C19(Carbamidomethyl)	2482.34	0	3.973e-15	High	56.89	4.54311e-05	High	58.48	2.95873e-05	High	40.23	0.00205807	0
GNNILVMCDAYTPAGEPIPTNK	8	2	1	K4D5U3	N-Term(iTRAQ8plex); C8(Carbamidomethyl); K22(iTRAQ8plex)	2983.54	0	4.597e-14	High	56.89	3.26408e-05	High	36.56	0.00361009	High	58.32	2.43668e-05	0
SVGTVDFASGQTSADGGGISASAR	2	1	1	K4C0H2	N-Term(iTRAQ8plex)	2502.24	0	4.385e-09	High	56.88	1.69221e-05				High	40.26	0.000748802	0
AYGSEQIQVLEGLDPVR	5	1	1	K4DDP2	N-Term(iTRAQ8plex)	2178.17	0	1.06e-12	High	56.86	4.77036e-05	High	81.03	1.68422e-07	High	38.3	0.00340195	0
ELPTLLHENFPELDTSR	15	1	1	K4BQD6	N-Term(iTRAQ8plex)	2315.21	0	4.91e-12	High	56.86	3.78126e-05	High	50.02	0.000176684	High	49.94	0.000185546	0
VVAVGPGLHDK	9	2	2	K4CBZ9;K4C2W3	N-Term(iTRAQ8plex); K11(iTRAQ8plex)	1700.02	0	3.742e-10	High	56.81	4.06476e-05	High	56.21	4.655e-05	High	45.22	0.000634282	0
LNAGDDPADAFIISAEAASAGAESTK	7	2	1	K4C8V8	N-Term(iTRAQ8plex); K26(iTRAQ8plex)	3100.58	0	1.729e-13	High	56.8	2.64296e-05	High	54.77	4.61796e-05	High	70.33	1.22805e-06	0
ATGDAIVDAMLEIAAASK	3	1	1	K4B9N6	N-Term(iTRAQ8plex); K18(iTRAQ8plex)	2355.29	0	5.297e-10	High	56.8	5.12922e-05	High	32.24	0.0152244	High	31.59	0.0177864	0
SNPQTGEVIGVFESIQPSDTDLGAK	61	2	1	K4BCF4	N-Term(iTRAQ8plex); K25(iTRAQ8plex)	3197.68	0	3.301e-15	High	56.79	3.45529e-05	High	76.67	3.69202e-07	High	79.56	2.02512e-07	0
GPAPYNLEVPTYSFLEENK	5	1	1	K4D7W0	N-Term(iTRAQ8plex); K19(iTRAQ8plex)	2776.46	0	3.273e-10	High	56.79	3.75893e-05	High	56.64	4.19451e-05	High	41.66	0.00130327	0
VSLTEAPEEEIDPCR	5	1	1	Q8GZR6	N-Term(iTRAQ8plex); C14(Carbamidomethyl)	2049.01	0	9.972e-10	High	56.79	9.94703e-06	High	42.96	0.000220034	High	32.75	0.00217663	0
VTGGEVGAASSLAPK	17	2	1	K4C9N4	N-Term(iTRAQ8plex); K15(iTRAQ8plex)	1952.13	0	9.708e-16	High	56.78	5.53071e-05	High	66.87	5.32476e-06	High	54.92	8.11709e-05	0
GGLTSVEVEEICSDAAR	2	1	1	K4C030	N-Term(iTRAQ8plex); C12(Carbamidomethyl)	2097.04	0	1.791e-13	High	56.78	1.63717e-05				High	28.84	0.0101228	0
EAEEPTSVIEESAIASSNLK	6	1	1	K4CV71	N-Term(iTRAQ8plex); K20(iTRAQ8plex)	2712.44	0	1.954e-12	High	56.77	3.81836e-05	High	37.71	0.00343951	High	73.81	8.44299e-07	0
IDQSALTGESLPVTK	7	6	3	Q96578;Q9SPD5;P22180	N-Term(iTRAQ8plex); K15(iTRAQ8plex)	2167.24	0	1.759e-13	High	56.75	4.77649e-05	High	70.07	2.19926e-06	High	54.26	8.3244e-05	0
FASAISDLGEIR	5	1	1	K4BK61	N-Term(iTRAQ8plex)	1582.86	0	1.49e-06	High	56.74	3.2305e-05	High	39.92	0.00152789	High	23.7	0.0644135	0
ALVLNPQFLQGIK	13	1	1	K4CPC2	N-Term(iTRAQ8plex); K13(iTRAQ8plex)	2049.26	0	5.902e-08	High	56.72	3.95834e-05	High	55.32	5.34652e-05	High	54.35	6.33562e-05	0
FVQVEGGFACALDLVK	11	2	2	K4D5E7;K4C2P8	N-Term(iTRAQ8plex); C10(Carbamidomethyl); K16(iTRAQ8plex)	2361.3	0	9.533e-13	High	56.71	5.06598e-05	High	67.77	3.95213e-06	High	59.72	2.55983e-05	0
LVVTAVSLAIAR	4	1	1	K4CCD7	N-Term(iTRAQ8plex)	1516.97	0	1.641e-10	High	56.7	6.01836e-05	High	76.01	7.0547e-07	High	52.33	0.000173975	0
YIGSLVGDFHR	9	1	1	K4CRK7	N-Term(iTRAQ8plex)	1567.85	0	1.791e-09	High	56.7	3.3566e-05	High	61.76	1.04689e-05	High	51.76	0.000103688	0
QTVAALGENIK	2	1	1	K4CCP7	N-Term(iTRAQ8plex); K11(iTRAQ8plex)	1752.04	0	1.244e-11	High	56.69	4.71436e-05	High	68.21	3.37503e-06				0
GVLLESGSPEEFQLLPK	6	2	1	B3EYD3	N-Term(iTRAQ8plex); K17(iTRAQ8plex)	2451.39	0	6.584e-09	High	56.69	5.7858e-05	High	34.9	0.00865613	High	63.88	1.12342e-05	0
EFTSVIDVAGFLSDGQEK	9	1	1	K4D3J0	N-Term(iTRAQ8plex); K18(iTRAQ8plex)	2550.34	0	9.245e-13	High	56.68	3.85536e-05	High	43.49	0.00079693	High	39.88	0.00191725	0
AEDISDDTVQSVAEALR	5	1	1	K4CM55	N-Term(iTRAQ8plex)	2123.07	0	9.53e-16	High	56.63	1.78161e-05	High	68.94	1.14879e-06	High	32.56	0.00565718	0
AANEILGWSATTNLPEDLKER	12	1	1	K4CUE5	N-Term(iTRAQ8plex); K19(iTRAQ8plex)	2936.56	0	5.863e-16	High	56.63	4.72563e-05	High	62.4	1.24583e-05	High	72.23	1.20281e-06	1
EFMLVPSLPQASLAR	14	1	1	K4C5P1	N-Term(iTRAQ8plex)	1963.09	0	3.853e-10	High	56.62	4.33364e-05	High	53.22	9.79066e-05	High	60.76	1.64114e-05	0
NAFDESSDNLGSAEAELSHLR	3	1	1	K4C9Z4	N-Term(iTRAQ8plex)	2566.24	0	2.871e-11	High	56.62	1.40462e-05				High	48.95	5.66709e-05	0
EAVLEMLPYLR	7	1	1	K4B7D7	N-Term(iTRAQ8plex)	1637.92	0	3.285e-07	High	56.6	3.83952e-05	High	56.69	3.6322e-05	High	59.33	2.05942e-05	0
FVGGIIMTHGDDAGLLLPPR	8	1	1	K4B075	N-Term(iTRAQ8plex)	2383.3	0	6.039e-13	High	56.58	5.00013e-05	High	45.22	0.000706428	High	31.43	0.0162236	0
GEEVISMTVEGPPPPDDSR	5	2	1	K4C128	N-Term(iTRAQ8plex)	2316.12	0	1.89e-09	High	56.57	1.10146e-05	High	37.92	0.00103319	High	44.38	0.00015502	0
VFLIGDSSGGNVVHQVAAR	4	2	1	K4B7W2	N-Term(iTRAQ8plex)	2230.21	0	7.546e-18	High	56.56	5.36545e-05	High	101.77	1.55341e-09	High	88.58	3.30741e-08	0
NPNLANLMVDTEFAR	4	1	1	K4DFU3	N-Term(iTRAQ8plex)	2009.03	0	2.646e-11	High	56.56	2.84833e-05	High	59.42	1.37145e-05	High	52.83	6.87977e-05	0
AIALHSQVITEFCK	12	1	1	K4CW83	N-Term(iTRAQ8plex); C13(Carbamidomethyl); K14(iTRAQ8plex)	2225.26	0	3.356e-12	High	56.56	5.44273e-05	High	44.19	0.000958381	High	50.33	0.000218268	0
GFAAFATDFLMGGVSAAVSK	7	3	1	K4D930	N-Term(iTRAQ8plex); M11(Oxidation); K20(iTRAQ8plex)	2571.36	0	2.402e-11	High	56.55	4.3598e-05	High	62.44	1.09472e-05	High	58.61	2.48586e-05	0
NNAGFPHNVVFDEDEIPAGVDASK	122	1	1	P17340	N-Term(iTRAQ8plex); K24(iTRAQ8plex)	3150.59	0	7.238e-16	High	56.55	3.00981e-05	High	55.96	3.10553e-05	High	60.33	1.20951e-05	0
GLGGSGDPAYPGGPLFNPLGFGK	61	2	1	K4CXU8	N-Term(iTRAQ8plex); K23(iTRAQ8plex)	2783.48	0	1.357e-14	High	56.54	4.52512e-05	High	57.1	4.06543e-05	High	52.93	0.000106959	0
VIIFAVPGAFTPTCSMK	21	1	1	Q7Y240	N-Term(iTRAQ8plex); C14(Carbamidomethyl); K17(iTRAQ8plex)	2447.36	0	1.597e-06	High	56.54	5.1684e-05	High	54.98	7.25916e-05	High	58.05	3.58003e-05	0
AIPNASSLDEANQIVR	5	1	1	K4CXX9	N-Term(iTRAQ8plex)	2002.08	0	1.325e-12	High	56.53	4.52444e-05	High	89.6	2.06686e-08	High	60.39	1.7231e-05	0
NMEPDFWLVVEPK	7	1	1	K4C3F7	N-Term(iTRAQ8plex); K13(iTRAQ8plex)	2212.18	0	5.478e-10	High	56.53	4.49109e-05	High	51.96	0.000109847	High	61.47	1.2867e-05	0
DAGVISGLNVMR	7	8	4	K4C9W3;K4D9L9;K4D473;K4D9L5	N-Term(iTRAQ8plex)	1535.85	0	5.697e-11	High	56.52	3.78834e-05	High	51.99	0.00010498	High	44.65	0.00057585	0
LMWPELIGVPAQYAK	14	1	1	K4CVY0	N-Term(iTRAQ8plex); K15(iTRAQ8plex)	2324.32	0	2.912e-09	High	56.49	5.40776e-05	High	52.53	0.000131799	High	60.48	2.13992e-05	0
VYVVGEDGILK	8	1	1	K4D5C2	N-Term(iTRAQ8plex); K11(iTRAQ8plex)	1800.06	0	5.316e-10	High	56.48	4.47562e-05	High	44.62	0.000731705	High	52.02	0.000131578	0
IEAAVLDTLNR	10	1	1	K4BX77	N-Term(iTRAQ8plex)	1518.87	0	4.79e-10	High	56.47	5.53416e-05	High	72.74	1.30899e-06	High	90.83	2.06509e-08	0
SGFAMTEPQVASSDATNIECSIK	2	2	1	K4C2B5	N-Term(iTRAQ8plex); C20(Carbamidomethyl); K23(iTRAQ8plex)	3051.52	0	9.081e-09	High	56.47	2.62619e-05	High	42.9	0.000471832				0
MLLYGGIYGNPK	2	1	1	K4D4A4	N-Term(iTRAQ8plex); K12(iTRAQ8plex)	1934.1	0	1.164e-08	High	56.47	4.85789e-05				High	38.32	0.00323173	0
GDEIVEALIANSATFEK	7	1	1	K4BVL5	N-Term(iTRAQ8plex); K17(iTRAQ8plex)	2415.32	0	1.682e-09	High	56.46	4.38331e-05	High	44.12	0.000745471	High	68.88	2.70487e-06	0
AAQCFQQAVDADPENELYQK	3	1	1	K4BDK9	N-Term(iTRAQ8plex); C4(Carbamidomethyl); K20(iTRAQ8plex)	2933.44	0	1.873e-13	High	56.45	1.87965e-05	High	34.66	0.00273584	High	76.87	1.62415e-07	0
VYSSYLNLDLADVEPCLSGPK	9	1	1	K4CFD4	N-Term(iTRAQ8plex); C16(Carbamidomethyl); K21(iTRAQ8plex)	2948.56	0	1.611e-11	High	56.44	3.99496e-05	High	57.86	2.88898e-05	High	58.72	2.30284e-05	0
MELVDAAFPLLK	54	1	1	K4CW40	N-Term(iTRAQ8plex); K12(iTRAQ8plex)	1955.14	0	1.008e-10	High	56.43	5.99488e-05	High	60.52	2.43081e-05	High	56.15	6.66104e-05	0
EQPELLAESPAR	6	1	1	K4CR23	N-Term(iTRAQ8plex)	1643.88	0	3.05e-07	High	56.43	3.18514e-05	High	54.34	5.06177e-05	High	51.58	9.38283e-05	0
ILGLGDLGCQGMGIPVGK	19	9	4	K4C144;K4CLL3;K4DFE6;K4BMP8	N-Term(iTRAQ8plex); C9(Carbamidomethyl); K18(iTRAQ8plex)	2393.33	0	8.98e-08	High	56.42	5.87188e-05	High	60.44	2.32238e-05	High	63.79	1.07173e-05	0
AVLNPMAAMFGGIVGQEVVK	10	1	1	K4CSA9	N-Term(iTRAQ8plex); K20(iTRAQ8plex)	2639.48	0	2.606e-14	High	56.42	5.18778e-05	High	54.79	7.534e-05	High	68.72	3.1085e-06	0
AAISTVDVLTPK	6	4	2	K4CBN0;K4BLQ0	N-Term(iTRAQ8plex); K12(iTRAQ8plex)	1823.11	0	8.735e-12	High	56.4	4.93682e-05				High	66.7	4.44696e-06	0
LSSTVLQQLDDAAGDVSGLAVK	1	1	1	K4B1M7	N-Term(iTRAQ8plex); K22(iTRAQ8plex)	2795.57	0	5.234e-09	High	56.4	5.06282e-05							0
TGEVIANVAEGDLEDVNR	20	1	1	K4BKR7	N-Term(iTRAQ8plex)	2205.12	0	9.734e-14	High	56.39	3.08832e-05	High	92.96	5.63994e-09	High	91.44	8.46997e-09	0
NLPGVEICHVDR	22	2	2	K4D3M1;K4CQB5	N-Term(iTRAQ8plex); C8(Carbamidomethyl)	1712.9	0	3.378e-10	High	56.39	3.28349e-05	High	53.25	6.5768e-05	High	61.83	9.38288e-06	0
AGGILQQTGQQVR	5	1	1	E1AZA3	N-Term(iTRAQ8plex)	1659.94	0	8.294e-11	High	56.38	4.787e-05	High	49.42	0.000234861	High	39.65	0.00222205	0
AVEQAGCDWIHVDVMDGR	7	1	1	K4BL84	N-Term(iTRAQ8plex); C7(Carbamidomethyl)	2362.12	0	1.319e-11	High	56.38	7.8249e-06	High	35.55	0.000961212	High	43.27	0.000162487	0
GIDPTSLDLLAR	5	1	1	K4BB90	N-Term(iTRAQ8plex)	1574.9	0	2.155e-05	High	56.38	4.81001e-05	High	31.95	0.0137865	High	27.54	0.0368253	0
VQIANFLCPGNYAVSGGVK	4	1	1	K4ASR4	N-Term(iTRAQ8plex); C8(Carbamidomethyl); K19(iTRAQ8plex)	2602.41	0	1.129e-10	High	56.37	5.22478e-05	High	56.16	5.56837e-05				0
AGMVPLQMELGGK	6	1	1	K4CB11	N-Term(iTRAQ8plex); K13(iTRAQ8plex)	1939.09	0	1.008e-12	High	56.36	5.83796e-05	High	71.24	1.81893e-06	High	43.79	0.000906692	0
AVQSGLGTAAVIVMDK	6	1	1	K4BBN1	N-Term(iTRAQ8plex); K16(iTRAQ8plex)	2168.25	0	4.752e-14	High	56.36	5.75704e-05	High	57.73	4.12362e-05	High	24.71	0.0796143	0
CALVYGQMNEPPGAR	15	3	3	K4BCR2;K4BX20;K4BNR2	N-Term(iTRAQ8plex); C1(Carbamidomethyl)	1966.98	0	1.261e-14	High	56.36	1.69937e-05	High	48.2	9.23272e-05	High	41.18	0.000464868	0
AMEELLQVLK	12	1	1	K4AZ76	N-Term(iTRAQ8plex); K10(iTRAQ8plex)	1782.05	0	1.731e-07	High	56.36	6.09229e-05	High	45.45	0.000734137	High	42.05	0.00154374	0
IAQIPVSEAYLGR	94	2	1	A0A0C5CHA6	N-Term(iTRAQ8plex)	1720.98	0	7.543e-09	High	56.35	4.46098e-05	High	55.76	5.03048e-05	High	52.36	0.000109764	0
YSTELNALQEALQAQELNNK	5	1	1	K4CEJ1	N-Term(iTRAQ8plex); K20(iTRAQ8plex)	2885.54	0	6.132e-12	High	56.35	5.48064e-05	High	45.8	0.000619428	High	52.89	0.000122342	0
ANLEDLAVLTGGEVISEER	3	1	1	K4BMW3	N-Term(iTRAQ8plex)	2319.24	0	2.452e-11	High	56.35	4.02068e-05				High	12.15	1.15202	0
MSNLAQSLGMPAGLEGMK	13	1	1	K4CIG6	N-Term(iTRAQ8plex); K18(iTRAQ8plex)	2443.28	0	5.653e-11	High	56.34	4.21577e-05	High	71.18	1.33364e-06	High	46.56	0.000400753	0
VVAAGANPIQIAR	29	1	1	K4BMN4	N-Term(iTRAQ8plex)	1583.95	0	2.971e-10	High	56.33	5.80859e-05	High	60.45	2.16377e-05	High	70.9	2.02395e-06	0
EHGAPEDEVR	4	4	1	A0A2D1PJL0	N-Term(iTRAQ8plex)	1442.71	0	8.779e-09	High	56.32	1.05006e-05	High	60.89	3.66617e-06	High	58.92	5.8346e-06	0
DGSPDIVNEFIDFSQK	3	1	1	K4D3H9	N-Term(iTRAQ8plex); K16(iTRAQ8plex)	2419.25	0	1.401e-07	High	56.32	3.52352e-05	High	52.25	9.67951e-05	High	47.68	0.000254206	0
LAQYQQQLDAVIEAEK	4	1	1	K4DHD8	N-Term(iTRAQ8plex); K16(iTRAQ8plex)	2455.36	0	1.409e-10	High	56.31	5.6249e-05	High	29.8	0.0252358	High	57	4.84849e-05	0
MMSPSLMNPVSLVENHPSCR	8	1	1	K4CV71	N-Term(iTRAQ8plex); C19(Carbamidomethyl)	2590.25	0	1.765e-10	High	56.3	1.55891e-05	High	40.32	0.000515576	High	55.45	1.98146e-05	0
GAALGAANIAQGAADAVK	4	1	1	K4C7X3	N-Term(iTRAQ8plex); K18(iTRAQ8plex)	2177.23	0	1.497e-16	High	56.3	5.57926e-05				High	87.54	4.12302e-08	0
AYQTATTTAEAELPITHPIR	4	1	1	P93213	N-Term(iTRAQ8plex)	2488.33	0	2.532e-14	High	56.28	5.49904e-05	High	51.84	0.000151221	High	67.28	4.30257e-06	0
VISANYPNLMVTEAR	10	1	1	K4AXF5	N-Term(iTRAQ8plex)	1982.06	0	3.044e-10	High	56.27	3.9302e-05	High	65.92	4.40077e-06	High	68.29	2.52028e-06	0
FEELCSDLLDR	5	3	2	K4B1S1;K4D6V7	N-Term(iTRAQ8plex); C5(Carbamidomethyl)	1700.84	0	4.621e-08	High	56.25	1.25683e-05	High	47.66	8.65548e-05	High	9.55	0.576771	0
AGLEADNLEEMYK	4	1	1	K4C3E8	N-Term(iTRAQ8plex); K13(iTRAQ8plex)	2091.08	0	1.683e-11	High	56.25	3.09464e-05	High	44.96	0.000413304	High	55.77	3.8006e-05	0
TFAEEVNAAFR	23	2	2	K4BP59;K4B4U4	N-Term(iTRAQ8plex)	1558.81	0	1.15e-08	High	56.23	1.9535e-05	High	61.78	5.37632e-06	High	68.36	1.20352e-06	0
LPFTLLCDEGNK	20	1	1	K4CEA5	N-Term(iTRAQ8plex); C7(Carbamidomethyl); K12(iTRAQ8plex)	2015.09	0	1.589e-07	High	56.21	5.28923e-05	High	44.68	0.000752302	High	30.25	0.0205333	0
FDVGNVVMVTGGR	10	5	2	K4B814;K4C3B9	N-Term(iTRAQ8plex)	1654.88	0	1.007e-08	High	56.21	2.76428e-05	High	42.08	0.000789787	High	52.19	7.18699e-05	0
LFVGLPLDAVSSSNTINHAR	3	1	1	Q5NE19	N-Term(iTRAQ8plex)	2415.32	0	8.245e-14	High	56.2	5.26544e-05	High	67	4.28981e-06				0
MELDSFIAHITR	7	2	2	K4CEK6;K4BNY7	N-Term(iTRAQ8plex)	1736.93	0	1.754e-09	High	56.2	3.46631e-05	High	64.08	5.80399e-06	High	64.26	5.43711e-06	0
NQADSVVYQTEK	5	1	1	K4B1S1	N-Term(iTRAQ8plex); K12(iTRAQ8plex)	1990.06	0	8.582e-10	High	56.2	4.3179e-05	High	52.27	0.000108209	High	40.69	0.00144174	0
VVVAETLEDMVFNSGK	4	1	1	K4BZC4	N-Term(iTRAQ8plex); K16(iTRAQ8plex)	2346.27	0	1.214e-08	High	56.19	5.4579e-05	High	53.6	9.84343e-05	High	53.5	0.000105417	0
YMVANQLYDLCEAVGPEATR	3	1	1	K4C891	N-Term(iTRAQ8plex); C11(Carbamidomethyl)	2604.27	0	1.795e-10	High	56.18	1.91587e-05	High	66.64	1.92926e-06	High	49.26	9.42686e-05	0
AGLQFPVGR	14	11	6	G8IIJ5;K4CR67;K4DB32;K4DBM0;K4CVP7;K4DB65	N-Term(iTRAQ8plex)	1248.73	0	0.0001502	High	56.18	5.14515e-05	High	46.4	0.000549808	High	52.96	0.000107994	0
MSHISTGGGASLELLEGK	13	1	1	K4CHY3	N-Term(iTRAQ8plex); K18(iTRAQ8plex)	2395.3	0	1.994e-15	High	56.17	5.2657e-05	High	72.92	1.15885e-06	High	71.88	1.49186e-06	0
GYISPQFVTNPEK	24	1	1	K4DAD5	N-Term(iTRAQ8plex); K13(iTRAQ8plex)	2088.15	0	3.911e-08	High	56.17	5.92996e-05	High	52.78	0.000131544	High	49.65	0.000258517	0
DTVEANEDLGLPVDSR	5	2	1	K4B2C6	N-Term(iTRAQ8plex)	2034.02	0	3.599e-11	High	56.16	2.19103e-05	High	63.38	3.81134e-06	High	61.61	6.76435e-06	0
KLLGVTSLDVVR	16	1	1	Q645M9	N-Term(iTRAQ8plex); K1(iTRAQ8plex)	1908.2	0	1.287e-08	High	56.16	1.85209e-05	High	49.25	0.000112908	High	51.5	6.12373e-05	1
DPNATVIMLATGTGIAPFR	22	2	2	K4BAP9;K4B6A3	N-Term(iTRAQ8plex)	2249.23	0	5.424e-08	High	56.14	5.21708e-05	High	66.68	4.8541e-06	High	63.09	1.05791e-05	0
ELAEDIEQLK	12	1	1	K4AZT2	N-Term(iTRAQ8plex); K10(iTRAQ8plex)	1796.02	0	7.062e-09	High	56.14	5.38733e-05	High	55.71	5.96146e-05	High	42.13	0.00134411	0
FAMLGVVGAIAPEILGK	9	1	1	K4DCL4	N-Term(iTRAQ8plex); K17(iTRAQ8plex)	2294.36	0	1.756e-11	High	56.12	4.72804e-05	High	51.83	0.00012434	High	67.74	3.19708e-06	0
LSNMTENEMVAQVR	6	1	1	K4BXG7	N-Term(iTRAQ8plex)	1925.97	0	7.858e-11	High	56.12	2.08913e-05	High	50.81	7.42716e-05	High	42.77	0.000449178	0
GPTPEPLCQVMLR	6	1	1	K4DBR8	N-Term(iTRAQ8plex); C8(Carbamidomethyl)	1801.95	0	2.903e-11	High	56.11	3.82054e-05	High	67.74	2.6418e-06	High	33.07	0.0079401	0
YIGLSEASVDTIK	2	2	2	K4CVP9;K4CVP8	N-Term(iTRAQ8plex); K13(iTRAQ8plex)	2004.15	0	1.296e-10	High	56.11	5.74305e-05	High	54.08	8.73529e-05				0
LEPVIIELER	3	1	1	K4CA74	N-Term(iTRAQ8plex)	1514.9	0	6.114e-05	High	56.11	5.1063e-05	High	52.13	0.000122164	High	51.97	0.000126749	0
GYPIWSNPNSVEPFLNENAPPPAACPSIVNSK	17	1	1	K4B425	N-Term(iTRAQ8plex); C25(Carbamidomethyl); K32(iTRAQ8plex)	4075.06	0	1.999e-14	High	56.1	3.11748e-05	High	60.18	1.21844e-05	High	50.52	0.000109564	0
LLELANVTDPTILEK	10	1	1	K4CG24	N-Term(iTRAQ8plex); K15(iTRAQ8plex)	2277.35	0	2.184e-10	High	56.1	5.44945e-05	High	54.34	8.20928e-05	High	63.76	8.96148e-06	0
GFGHTFDASSLEVATPILIPR	7	1	1	K4BAY4	N-Term(iTRAQ8plex)	2532.35	0	2.297e-09	High	56.1	5.31444e-05	High	35.04	0.0063919	High	44.22	0.000825005	0
NAVVTVPAYFNDSQR	18	12	8	H1ZXA9;K4C9W3;K4BLR5;K4CR90;K4D9L9;K4D473;K4D9L5;K4CB53	N-Term(iTRAQ8plex)	1985.03	0	1.086e-11	High	56.09	3.30919e-05	High	56.08	3.31682e-05	High	53.97	5.45179e-05	0
IIEVLSVDGSSGQQIR	5	1	1	K4BZB6	N-Term(iTRAQ8plex)	2005.11	0	1.691e-09	High	56.09	4.76081e-05	High	50.93	0.000148531	High	50.6	0.000161999	0
LIPLQGCCTSEAFQLLNDR	2	1	1	K4CAD8	N-Term(iTRAQ8plex); C7(Carbamidomethyl); C8(Carbamidomethyl)	2539.3	0	1.057e-10	High	56.06	3.56749e-05	High	60.62	1.23976e-05				0
MVPEIEGGTSDIVSTSTSNQSFGTR	2	1	1	K4DA85	N-Term(iTRAQ8plex)	2904.41	0	1.556e-09	High	56.05	1.73819e-05				High	46.02	0.000170023	0
LEIQAIADDITSK	24	2	1	A0A0U1ZGW4	N-Term(iTRAQ8plex); K13(iTRAQ8plex)	2025.16	0	2.132e-14	High	56.04	6.3217e-05	High	71.15	1.89922e-06	High	83.42	1.12837e-07	0
SPPLPYMLSSMLQSR	5	1	1	K4CV71	N-Term(iTRAQ8plex)	2011.05	0	2.358e-09	High	56.03	3.66705e-05	High	65.54	3.8956e-06	High	26.59	0.031686	0
MVIDEGQEAFGFTR	10	1	1	K4D834	N-Term(iTRAQ8plex)	1903.94	0	5.036e-12	High	56.02	1.50021e-05	High	70.41	5.64146e-07	High	70.02	6.17151e-07	0
EPVAIVPILR	6	1	1	K4CRF6	N-Term(iTRAQ8plex)	1410.89	0	2.488e-08	High	56.02	6.13835e-05	High	54.34	9.03757e-05	High	45.59	0.000607327	0
VVSWSSAGTSGFK	5	2	1	K4ASV9	N-Term(iTRAQ8plex); K13(iTRAQ8plex)	1921.06	0	1.693e-11	High	56.02	4.98819e-05	High	37.69	0.00345538	High	50.44	0.000178923	0
DIVDAPPLPALSFSPLR	7	1	1	K4AXJ0	N-Term(iTRAQ8plex)	2112.19	0	4.369e-11	High	56	6.2546e-05	High	30.69	0.0209863	High	44.26	0.000946807	0
DGLMATHDQETEQYFQGTDVNCVLCPR	7	2	1	Q9AWC0	N-Term(iTRAQ8plex); C22(Carbamidomethyl); C25(Carbamidomethyl)	3488.57	0	8.97e-15	High	55.99	3.77652e-06	High	75.73	4.14316e-08	High	56.98	3.50783e-06	0
AAQDIANAELAPTHPIR	6	2	1	P93211	N-Term(iTRAQ8plex)	2092.14	0	2.8e-13	High	55.99	5.29971e-05	High	57.13	3.82443e-05	High	66.07	5.19062e-06	0
ALIAAEYTGVK	9	2	2	K4C455;K4D7F1	N-Term(iTRAQ8plex); K11(iTRAQ8plex)	1744.04	0	8.898e-12	High	55.97	5.32417e-05	High	46.17	0.0004843	High	55.23	5.7434e-05	0
LGVSAASFAPAAVVAAPGGAAADAPAVVEEK	24	1	1	K4BBI1	N-Term(iTRAQ8plex); K31(iTRAQ8plex)	3372.85	0	1.332e-14	High	55.96	4.86745e-05	High	72.12	1.19377e-06	High	70.2	1.91476e-06	0
ALLASLDELAER	13	1	1	K4D5L7	N-Term(iTRAQ8plex)	1604.91	0	3.024e-07	High	55.96	5.64066e-05	High	41.08	0.00173512	High	45.18	0.000675041	0
YSLAPLVPR	12	1	1	K4CHY4	N-Term(iTRAQ8plex)	1319.79	0	0.000126	High	55.96	3.73931e-05	High	34.11	0.00572522	High	58.94	1.90828e-05	0
ALVATAGNVHAAVER	5	1	1	K4BAF0	N-Term(iTRAQ8plex)	1783.01	0	1.415e-13	High	55.95	5.89506e-05	High	66.55	4.97946e-06	High	62.55	1.2758e-05	0
GSFETVHIQDSLGHEFATR	13	3	1	K4B814	N-Term(iTRAQ8plex)	2435.22	0	4.733e-16	High	55.9	2.72462e-05	High	71.45	7.62693e-07	High	62.88	5.48719e-06	0
VLILMSDTGGGHR	3	1	1	K4CIF2	N-Term(iTRAQ8plex)	1659.91	0	3.519e-10	High	55.9	4.66527e-05	High	55.09	5.6373e-05	High	40.41	0.00166059	0
NFSEPEDLSAYDGLELR	13	1	1	K4B8J0	N-Term(iTRAQ8plex)	2259.1	0	1.501e-11	High	55.9	1.59365e-05	High	53.77	2.09879e-05	High	58.78	7.54875e-06	0
GVITEVIHDPGR	32	3	1	K4CXI9	N-Term(iTRAQ8plex)	1596.89	0	2.191e-10	High	55.88	5.1387e-05	High	64.26	7.38697e-06	High	54.43	7.19354e-05	0
AALEIGASLAPGELR	4	1	1	K4BEI9	N-Term(iTRAQ8plex)	1772.02	0	1.202e-08	High	55.86	6.22603e-05	High	32.9	0.012719	High	57.07	4.70225e-05	0
EIPASVVYEDQK	4	1	1	K4B7K2	N-Term(iTRAQ8plex); K12(iTRAQ8plex)	1986.09	0	3.143e-06	High	55.86	5.96661e-05	High	30.6	0.0199451	High	48.44	0.000331551	0
IGATEPSELSIQQNAQGLAR	30	1	1	K4CHR6	N-Term(iTRAQ8plex)	2387.26	0	5.864e-13	High	55.85	5.05731e-05	High	70.12	2.11086e-06	High	93.68	7.7353e-09	0
LLDVLNTPSEAVQR	5	1	1	K4BS22	N-Term(iTRAQ8plex)	1859.04	0	2.45e-08	High	55.84	5.68141e-05	High	41.6	0.00152549				0
ALEGADVVIIPAGVPR	4	1	1	K4DCV3	N-Term(iTRAQ8plex)	1881.1	0	7.796e-10	High	55.84	6.03325e-05	High	28.15	0.034526	High	26.76	0.0475496	0
LQDAVTVVGYPLGGDTISVTK	6	1	1	K4CAV3	N-Term(iTRAQ8plex); K21(iTRAQ8plex)	2741.57	0	2.629e-13	High	55.83	6.26919e-05	High	58.93	2.93618e-05	High	52.83	0.000128735	0
SMTQHNVGALVVVK	4	1	1	K4CSD7	N-Term(iTRAQ8plex); K14(iTRAQ8plex)	2091.23	0	3.207e-07	High	55.83	5.85124e-05	High	35.46	0.00651382	High	51.85	0.000144668	0
QEEDVIIANLDADNHK	7	1	1	K4B166	N-Term(iTRAQ8plex); K16(iTRAQ8plex)	2432.28	0	1.198e-15	High	55.82	4.51637e-05	High	73.33	7.5716e-07	High	55.62	4.55101e-05	0
IVCQQVNINSLEEVIK	4	1	1	K4CR73	N-Term(iTRAQ8plex); C3(Carbamidomethyl); K16(iTRAQ8plex)	2494.4	0	4.147e-11	High	55.82	6.07418e-05	High	63.26	1.10935e-05	High	25.1	0.0713858	0
ALVNSSVHFFPR	1	1	1	K4C2B3	N-Term(iTRAQ8plex)	1677.93	0	2.706e-09	High	55.82	4.80437e-05							0
ETLQNLCLELATMGDLK	6	2	2	K4D378;K4AST1	N-Term(iTRAQ8plex); C7(Carbamidomethyl); K17(iTRAQ8plex)	2557.38	0	9.845e-11	High	55.8	5.61562e-05	High	55.97	5.42534e-05	High	47.84	0.000320652	0
DVFEMYLQEISPR	3	1	1	K4CTW4	N-Term(iTRAQ8plex)	1930.98	0	2.46e-09	High	55.79	2.34633e-05	High	68.57	1.23706e-06	High	33.29	0.00473502	0
ADWMIYLTDVGQR	6	1	1	K4DBU5	N-Term(iTRAQ8plex)	1871.95	0	7.058e-09	High	55.79	2.38588e-05	High	66.25	2.14609e-06	High	59.32	1.07594e-05	0
ANLNGYLAYQTGQSLDR	3	1	1	Q93YH0	N-Term(iTRAQ8plex)	2188.13	0	1.317e-11	High	55.79	3.17678e-05	High	29.19	0.0151232	High	53.38	5.53334e-05	0
SCPEEENVEAICQFFNTIGK	3	1	1	K4DC84	N-Term(iTRAQ8plex); C2(Carbamidomethyl); C12(Carbamidomethyl); K20(iTRAQ8plex)	2980.45	0	2.776e-07	High	55.78	1.84969e-05	High	40.96	0.000613284	High	52.71	4.09884e-05	0
SGETEDTFIADLAVGLSTGQIK	29	3	2	P26300;K4D3Y9	N-Term(iTRAQ8plex); K22(iTRAQ8plex)	2860.52	0	1.454e-13	High	55.77	5.81346e-05	High	56.47	4.9706e-05	High	67.42	3.83098e-06	0
ELAPYDPDWYYIR	11	1	1	K4BL38	N-Term(iTRAQ8plex)	2004.99	0	6.243e-09	High	55.77	1.65531e-05	High	52.6	3.43463e-05	High	47.91	0.00010113	0
LDNSYFVDLLDK	5	1	1	K4BAN1	N-Term(iTRAQ8plex); K12(iTRAQ8plex)	2050.15	0	1.17e-08	High	55.76	5.68086e-05	High	31.34	0.0157186	High	29.41	0.024514	0
GYGELEALQSQIESQMR	2	1	1	K4D3X5	N-Term(iTRAQ8plex)	2243.13	0	4.839e-11	High	55.74	2.81354e-05	High	26.73	0.0193215				0
YVPLDHLQER	4	1	1	K4CJC4	N-Term(iTRAQ8plex)	1573.86	0	1.303e-06	High	55.74	4.88035e-05	High	20.41	0.175613	High	42.01	0.00111108	0
GTVFSVDANGALVDITAK	6	1	1	K4AVZ4	N-Term(iTRAQ8plex); K18(iTRAQ8plex)	2386.33	0	2.264e-12	High	55.72	7.22036e-05	High	60.69	2.26498e-05	High	62.17	1.62605e-05	0
AQNFIESEMADFQEK	4	1	1	K4CJ63	N-Term(iTRAQ8plex); K15(iTRAQ8plex)	2395.19	0	1.883e-09	High	55.72	1.88881e-05	High	48.77	9.82272e-05	High	21.21	0.0688718	0
IVPASEIPDGWMGLDIGPDAIK	18	1	1	K4CHY3	N-Term(iTRAQ8plex); K22(iTRAQ8plex)	2902.57	0	8.89e-13	High	55.71	5.53181e-05	High	55.71	5.6258e-05	High	38.12	0.00333007	0
EAFPGDVFYLHSR	9	2	1	A0A290WKX1	N-Term(iTRAQ8plex)	1841.94	0	8.512e-11	High	55.71	2.84647e-05	High	53.51	4.67939e-05	High	62.94	5.08159e-06	0
IIGGGLPVGAYGGR	14	2	1	Q40147	N-Term(iTRAQ8plex)	1590.92	0	2.091e-08	High	55.69	5.81363e-05	High	56.81	4.32532e-05	High	58.39	3.01345e-05	0
ILGDMGYEFTTMSADIDEK	3	1	1	K4BVC3	N-Term(iTRAQ8plex); K19(iTRAQ8plex)	2744.34	0	4.125e-08	High	55.69	1.71306e-05	High	52.68	3.31799e-05	High	34.67	0.00226893	0
NGVEEVLGLGPLNDYEK	14	2	1	K4CGU8	N-Term(iTRAQ8plex); K17(iTRAQ8plex)	2454.33	0	2.996e-11	High	55.67	5.17647e-05	High	66.38	4.92509e-06	High	65.61	5.72936e-06	0
GNVDINNNVLK	28	1	1	K4CLA3	N-Term(iTRAQ8plex); K11(iTRAQ8plex)	1808.04	0	4.242e-10	High	55.65	5.81297e-05	High	48.23	0.000308896	High	55.75	5.76047e-05	0
ISSTVQAAMEEALVR	6	1	1	K4DC87	N-Term(iTRAQ8plex)	1909.02	0	4.761e-07	High	55.65	4.3291e-05	High	33.95	0.0066851	High	15.7	0.481785	0
VALVYGQMNEPPGAR	44	4	1	A0A0C5CEC7	N-Term(iTRAQ8plex); M8(Oxidation)	1922	0	2.041e-11	High	55.64	3.62954e-05	High	58.4	1.91521e-05	High	57.78	2.2091e-05	0
TNVNPSEVGDIVVGSVLAPGSQR	9	1	1	K4CWH3	N-Term(iTRAQ8plex)	2599.38	0	1.104e-15	High	55.63	5.49789e-05	High	69.46	2.20818e-06	High	53.58	9.53804e-05	0
LPSACVGDMVMATVK	14	1	1	K4CUW3	N-Term(iTRAQ8plex); C5(Carbamidomethyl); K15(iTRAQ8plex)	2187.17	0	1.449e-15	High	55.62	5.15416e-05	High	63.79	7.98056e-06	High	55.26	5.6145e-05	0
MIHPVIDELSQEFADK	16	1	1	K4DCR6	N-Term(iTRAQ8plex); K16(iTRAQ8plex)	2480.33	0	4.487e-15	High	55.62	5.51056e-05	High	56.22	4.48909e-05	High	60.99	1.5963e-05	0
DIELVMTELQK	8	1	1	K4BL13	N-Term(iTRAQ8plex); K11(iTRAQ8plex)	1927.09	0	2.607e-09	High	55.62	6.56607e-05	High	55	7.57365e-05	High	37.81	0.00381655	0
NAPSIIFIDEIDSIAPK	24	5	4	K4D3J1;K4DAC8;K4C9L4;K4BKB2	N-Term(iTRAQ8plex); K17(iTRAQ8plex)	2451.39	0	5.443e-09	High	55.61	7.40557e-05	High	49.8	0.000284295	High	41.11	0.00207169	0
LQFVGDSLSILR	10	1	1	K4CXR1	N-Term(iTRAQ8plex)	1651.96	0	5.799e-08	High	55.61	5.45457e-05	High	44.12	0.000865521	High	16.71	0.418077	0
DKVQQANYFGSLTQASTIR	10	1	1	K4BSM2	N-Term(iTRAQ8plex); K2(iTRAQ8plex)	2735.49	0	5.338e-12	High	55.6	6.48621e-05	High	52.22	0.000140051	High	50.8	0.000194217	1
AMHAVIDR	315	10	1	A0A0C5CHE6	N-Term(iTRAQ8plex)	1216.67	0	6.386e-06	High	55.59	3.71298e-05	High	53.18	6.61154e-05	High	55.55	3.7334e-05	0
MVSAHASQQIYTR	8	2	2	K4B7W7;P46301	N-Term(iTRAQ8plex)	1795.93	0	8.61e-12	High	55.58	3.12664e-05	High	54.26	4.36844e-05	High	54.31	4.31843e-05	0
GVTAFGFDLVR	9	1	1	K4D338	N-Term(iTRAQ8plex)	1485.83	0	1.469e-06	High	55.58	5.47854e-05	High	47.61	0.00035543	High	53.25	9.36839e-05	0
LDTGNFSWGSEAVTR	4	1	1	K4CHJ6	N-Term(iTRAQ8plex)	1943.97	0	3.76e-13	High	55.57	2.17706e-05	High	54.19	2.99137e-05	High	35.52	0.00238462	0
IIPQFMCQGGDFTR	6	1	1	K4D4M0	N-Term(iTRAQ8plex); C7(Carbamidomethyl)	1973.98	0	2.874e-08	High	55.57	2.23252e-05	High	54.05	3.16808e-05	High	52.24	4.80613e-05	0
AEEDGESIYGSIDMVSSIIQR	3	1	1	Q672Q2	N-Term(iTRAQ8plex); M14(Oxidation)	2619.27	0	3.044e-14	High	55.56	1.62613e-05	High	61.16	4.63186e-06	High	70.96	5.17082e-07	0
LDAEVLTEDTHPLVR	5	1	1	K4CX85	N-Term(iTRAQ8plex)	2012.09	0	8.677e-13	High	55.56	5.33705e-05	High	50.73	0.000154263	High	60.62	1.7686e-05	0
VSPQNPGSDVAAETAAALAAASIVFK	4	2	1	K4CPW5	N-Term(iTRAQ8plex); K26(iTRAQ8plex)	3093.7	0	7.803e-10	High	55.56	6.51843e-05	High	17.46	0.424455	High	45.15	0.000710269	0
GAQPTETVQDILK	7	1	1	A0A0C5CUK8	N-Term(iTRAQ8plex); K13(iTRAQ8plex)	2008.15	0	1.678e-06	High	55.55	6.49166e-05	High	45.45	0.000664287	High	49.2	0.0002657	0
MVVVLGELGGR	3	1	1	K4AW95	N-Term(iTRAQ8plex)	1433.84	0	3.283e-06	High	55.55	6.61704e-05	High	13.69	0.940638				0
FNTIGVSDAISMGTR	10	2	2	K4C234;K4DF90	N-Term(iTRAQ8plex)	1872.97	0	7.125e-12	High	55.54	3.23935e-05	High	68.59	1.60494e-06	High	64.75	3.90235e-06	0
DVQEACAFELYTLPK	14	2	1	K4C3C9	N-Term(iTRAQ8plex); C6(Carbamidomethyl); K15(iTRAQ8plex)	2392.26	0	6.146e-09	High	55.53	5.13613e-05	High	56.72	3.75617e-05	High	56.25	4.2329e-05	0
TSYATSLSMGAGLVDPNR	5	1	1	K4D3L8	N-Term(iTRAQ8plex)	2144.09	0	3.361e-13	High	55.53	3.70865e-05	High	51.86	8.01503e-05	High	44.63	0.000470038	0
WGVNVQPYSGSPANFAAYTAVLNPHDR	6	2	2	K4DHM2;K4C261	N-Term(iTRAQ8plex)	3235.61	0	6.108e-13	High	55.53	3.42875e-05	High	41.28	0.00108731	High	68.54	1.66551e-06	0
WIGSTGIEQIGEK	12	1	1	K4CRD4	N-Term(iTRAQ8plex); K13(iTRAQ8plex)	2026.14	0	2.293e-13	High	55.52	6.15793e-05	High	16.54	0.474694	High	55.89	5.98995e-05	0
GIVDSEDLPLNISR	18	2	2	Q6UJX4;Q53Z32	N-Term(iTRAQ8plex)	1832	0	1.445e-08	High	55.51	6.32678e-05	High	52.9	0.000111291	High	54.9	7.02198e-05	0
FAPGIGPVSLVGGEYDGDR	4	1	1	K4CSN4	N-Term(iTRAQ8plex)	2210.13	0	2.077e-07	High	55.5	3.18477e-05	High	52.09	7.72521e-05				0
SIVATLEEELK	6	1	1	K4BMH2	N-Term(iTRAQ8plex); K11(iTRAQ8plex)	1840.08	0	1.037e-09	High	55.49	6.75146e-05	High	57.89	3.82817e-05	High	65.04	7.41022e-06	0
VHTVLISTQHDETVTNDQIAQDLK	5	1	1	P43282	N-Term(iTRAQ8plex); K24(iTRAQ8plex)	3313.78	0	1.607e-10	High	55.49	6.27123e-05	High	14.36	0.82082	High	42.95	0.00111791	0
ADGMIAHLASLAENR	9	1	1	K4BLX5	N-Term(iTRAQ8plex)	1872.98	0	1.354e-13	High	55.48	3.99226e-05	High	79.35	1.48085e-07	High	53.35	5.75664e-05	0
SLGCGAVLVSGNELK	9	1	1	K4B3J8	N-Term(iTRAQ8plex); C4(Carbamidomethyl); K15(iTRAQ8plex)	2112.19	0	8.066e-13	High	55.47	6.81101e-05	High	59.47	2.69456e-05	High	76.11	6.2696e-07	0
YITEEAFGGCPVIIR	6	1	1	K4BEW6	N-Term(iTRAQ8plex); C10(Carbamidomethyl)	2029.06	0	6.104e-11	High	55.47	4.12917e-05	High	47.76	0.000246217	High	51.28	0.000104635	0
LGFEDIYVSSPGSFSEK	14	1	1	K4BH21	N-Term(iTRAQ8plex); K17(iTRAQ8plex)	2470.29	0	1.371e-08	High	55.46	5.00625e-05	High	49.27	0.0002023	High	46.92	0.00030587	0
YLVLDEADTMFDR	3	1	1	K4DG05	N-Term(iTRAQ8plex)	1891.93	0	1.78e-08	High	55.46	1.73512e-05	High	23.18	0.026927				0
VTDMMYDLIHK	5	1	1	K4C785	N-Term(iTRAQ8plex); K11(iTRAQ8plex)	1974.06	0	1.227e-11	High	55.43	5.02663e-05	High	55.43	4.7975e-05	High	32.22	0.00983657	0
LQSANLPVYVR	6	1	1	K4CHJ1	N-Term(iTRAQ8plex)	1563.91	0	2.56e-09	High	55.41	5.3088e-05	High	62.38	1.05792e-05	High	50.68	0.000156905	0
MIPTKPMVVETFAEYPPLGR	75	2	2	P17786;K4C424	N-Term(iTRAQ8plex); K5(iTRAQ8plex)	2884.58	0	2.145e-12	High	55.4	6.41697e-05	High	69.63	2.42831e-06	High	69.47	2.50815e-06	0
ADDQSTSQAFSELFQSALSK	6	1	1	G8Z247	N-Term(iTRAQ8plex); K20(iTRAQ8plex)	2768.42	0	5.066e-11	High	55.4	3.53294e-05	High	58.3	1.95242e-05				0
VAVELDSDMDAQR	10	1	1	K4CHH4	N-Term(iTRAQ8plex)	1752.87	0	8.401e-07	High	55.4	1.5718e-05	High	55.08	1.7696e-05	High	31.01	0.00431913	0
EAAKPAADDDDNDDIDLFGEETEEEK	9	1	1	K4DAS6	N-Term(iTRAQ8plex); K4(iTRAQ8plex); K26(iTRAQ8plex)	3793.8	0	5.992e-12	High	55.39	1.06955e-05	High	60.06	4.48757e-06	High	67.61	6.41507e-07	0
VTSHSLQELQPTK	5	1	1	K4CA68	N-Term(iTRAQ8plex); K13(iTRAQ8plex)	2076.17	0	7.175e-13	High	55.39	5.99816e-05	High	37.03	0.00425038	High	45.8	0.000545781	0
LAPTIGIAVDHR	8	2	2	K4DH88;K4CMT7	N-Term(iTRAQ8plex)	1566.92	0	1.376e-12	High	55.38	6.95362e-05	High	59.71	2.56039e-05	High	71.45	1.74381e-06	0
EFFEDTYSPTIEAALR	6	1	1	K4B753	N-Term(iTRAQ8plex)	2193.1	0	5.879e-11	High	55.37	2.68622e-05	High	59.92	1.07971e-05	High	48.11	0.000148344	0
APCIVFIDEIDAVGR	3	2	1	K4BVV2	N-Term(iTRAQ8plex); C3(Carbamidomethyl)	1979.04	0	3.274e-13	High	55.36	4.77358e-05	High	89.44	1.75763e-08	High	85.35	4.56577e-08	0
LWEVPAEEFDSVIDTNLK	7	1	1	K4B1N6	N-Term(iTRAQ8plex); K18(iTRAQ8plex)	2713.43	0	1.535e-10	High	55.36	5.28295e-05	High	36.27	0.00513404	High	44.21	0.000726388	0
DVIEPLESASVNLVPSSK	12	1	1	K4BKZ5	N-Term(iTRAQ8plex); K18(iTRAQ8plex)	2492.41	0	5.184e-15	High	55.35	7.19146e-05	High	57.54	4.31684e-05	High	58.58	3.36288e-05	0
DVPGTHEFLLLDEGK	34	1	1	C5IU71	N-Term(iTRAQ8plex); K15(iTRAQ8plex)	2278.25	0	2.913e-13	High	55.35	6.41834e-05	High	37.96	0.00347104	High	61.66	1.56938e-05	0
GVPAFTVPQPDEAMLVLEEK	9	1	1	K4C1X2	N-Term(iTRAQ8plex); K20(iTRAQ8plex)	2778.51	0	6.693e-09	High	55.35	6.73926e-05	High	33.63	0.0099274	High	51.94	0.0001449	0
EMQDEFPLLEAHEK	9	1	1	K4DC81	N-Term(iTRAQ8plex); K14(iTRAQ8plex)	2324.19	0	9.227e-10	High	55.35	3.80724e-05	High	33.6	0.006264	High	46.96	0.000266818	0
IVTSMQCMVGPEGDLTETTEEQCHR	4	1	1	K4BIC0	N-Term(iTRAQ8plex); C7(Carbamidomethyl); C23(Carbamidomethyl)	3212.45	0	1.124e-15	High	55.35	7.87705e-06	High	27.5	0.00275633	High	83.12	7.55669e-09	0
EAVNVSLGNLLTYPFVR	11	2	2	Q5NE21;Q5NE20	N-Term(iTRAQ8plex)	2196.23	0	8.156e-12	High	55.34	7.10569e-05	High	76	5.68942e-07	High	48.27	0.000343298	0
IEVPENSSSASFLDR	6	1	1	K4CQ60	N-Term(iTRAQ8plex)	1954.99	0	5.155e-10	High	55.34	2.63174e-05	High	57.6	1.59009e-05	High	54.44	3.43561e-05	0
IVEMLANQFSNLDK	4	2	1	K4CIC3	N-Term(iTRAQ8plex); K14(iTRAQ8plex)	2230.23	0	1.275e-05	High	55.34	7.35424e-05	High	22.84	0.128179	High	47.03	0.000485474	0
IIVISGPAFPDDR	1	1	1	K4BUE3	N-Term(iTRAQ8plex)	1703.95	0	4.427e-08	High	55.34	6.50624e-05							0
AHGGVSVFGGVGER	100	4	1	A0A0C5CEC7	N-Term(iTRAQ8plex)	1632.87	0	1.309e-14	High	55.31	4.03386e-05	High	57.98	2.00618e-05	High	64.46	4.92383e-06	0
EAAALSASIAGTNWAAAIDK	20	1	1	K4CGL2	N-Term(iTRAQ8plex); K20(iTRAQ8plex)	2539.39	0	5.233e-15	High	55.3	6.72876e-05	High	69.31	2.67261e-06	High	56.99	4.56968e-05	0
VNAVAPWIINTPLIEAAK	12	1	1	K4CRE0	N-Term(iTRAQ8plex); K18(iTRAQ8plex)	2528.49	0	3.721e-13	High	55.3	5.31218e-05	High	57.85	2.92025e-05	High	56.57	3.78903e-05	0
VQLDSQPEEIDNLER	4	2	1	K4BL25	N-Term(iTRAQ8plex)	2089.07	0	9.482e-11	High	55.29	4.09685e-05	High	73.63	5.1371e-07	High	68.92	1.49392e-06	0
EGNPAGCHVVIVDDLVQSGGTLIECQK	9	1	1	K4CXV5	N-Term(iTRAQ8plex); C7(Carbamidomethyl); C25(Carbamidomethyl); K27(iTRAQ8plex)	3503.79	0	3.352e-10	High	55.28	4.63996e-05	High	54.26	6.50578e-05	High	43.73	0.000709602	0
ETGDIYSTNEPQIAFNSR	5	1	1	K4B433	N-Term(iTRAQ8plex)	2346.16	0	2.896e-07	High	55.25	1.64196e-05	High	70.22	5.6561e-07	High	76.83	1.62881e-07	0
TVEGADVFLGGR	6	2	2	K4B378;K4D0P3	N-Term(iTRAQ8plex)	1524.82	0	1.451e-08	High	55.25	3.79144e-05	High	55.47	3.61835e-05	High	32.74	0.00662475	0
HIVEAVSGFEQAIR	3	1	1	K4CEB8	N-Term(iTRAQ8plex)	1860.02	0	4.707e-14	High	55.24	5.81995e-05	High	76.92	3.81067e-07	High	67.09	3.80119e-06	0
DLVNVLEDAIR	16	1	1	K4AV63	N-Term(iTRAQ8plex)	1560.88	0	6.152e-08	High	55.24	6.5381e-05	High	55.55	6.08767e-05	High	63.15	1.05792e-05	0
LPFNAFGTMAMAR	6	1	1	K4BBJ8	N-Term(iTRAQ8plex)	1730.9	0	1.329e-08	High	55.23	4.42376e-05	High	59.64	1.3689e-05	High	46.22	0.000262659	0
IESVPELPLVVSDSIEGIEK	25	1	1	K4CQB5	N-Term(iTRAQ8plex); K20(iTRAQ8plex)	2761.55	0	1.794e-11	High	55.23	6.13329e-05	High	59.17	2.56042e-05	High	55.39	5.88253e-05	0
TLDTSEETISDESNR	3	1	1	K4CQU8	N-Term(iTRAQ8plex)	2000.95	0	1.017e-09	High	55.23	9.89724e-06	High	51.04	3.06948e-05	High	33.82	0.00124486	0
THSEPNPPEFGAAADGDGDR	11	1	1	K4BRG8	N-Term(iTRAQ8plex)	2344.07	0	7.302e-13	High	55.22	6.01215e-06	High	62.56	1.10925e-06	High	74.14	7.70957e-08	0
IFVGGIPTTISEDEFR	6	1	1	K4BDD0	N-Term(iTRAQ8plex)	2085.11	0	1.787e-09	High	55.21	5.49874e-05	High	40.57	0.00156545	High	41.93	0.00107082	0
AVAGAGVLAGYDK	8	4	1	K4D930	N-Term(iTRAQ8plex); K13(iTRAQ8plex)	1800.04	0	4.173e-14	High	55.2	7.41398e-05	High	79.16	2.96067e-07	High	65.25	7.49331e-06	0
TALTGDIVALAGLK	19	1	1	K4CNS6	N-Term(iTRAQ8plex); K14(iTRAQ8plex)	1951.2	0	2.147e-09	High	55.2	6.62879e-05	High	55.66	5.13407e-05	High	49.3	0.000222056	0
TLVEAMEAADVK	7	2	1	K4CUR8	N-Term(iTRAQ8plex); K12(iTRAQ8plex)	1885.05	0	5.119e-10	High	55.19	6.38679e-05	High	56.21	5.10973e-05	High	62.56	1.22572e-05	0
GLAITFVSSASDSEVLNQVQER	3	2	2	K4C7N4;K4CKP3	N-Term(iTRAQ8plex)	2654.38	0	1.193e-13	High	55.19	5.85708e-05	High	34.79	0.00638897	High	70.48	1.5266e-06	0
EFANVDCSYNLTPEELCTK	4	1	1	K4BK61	N-Term(iTRAQ8plex); C7(Carbamidomethyl); C17(Carbamidomethyl); K19(iTRAQ8plex)	2898.41	0	7.652e-13	High	55.17	2.0526e-05	High	61.28	5.25036e-06	High	31.93	0.00471289	0
SLTNDWEEHLAVK	9	3	3	Q6UJX4;K4C4Z6;Q53Z32	N-Term(iTRAQ8plex); K13(iTRAQ8plex)	2150.15	0	1.446e-11	High	55.17	6.29463e-05	High	42.37	0.00115886	High	36.2	0.0049416	0
GGCVVSVVDELGIPVK	13	1	1	K4AZ98	N-Term(iTRAQ8plex); C3(Carbamidomethyl); K16(iTRAQ8plex)	2236.27	0	1.477e-14	High	55.16	7.84833e-05	High	79.11	3.14224e-07	High	63.66	1.14305e-05	0
YALLVDDLEVK	9	1	1	Q7Y240	N-Term(iTRAQ8plex); K11(iTRAQ8plex)	1886.1	0	3.066e-07	High	55.14	5.94021e-05	High	52.62	0.000109403	High	43.47	0.000908555	0
GSQIGAIVSQQSTVIPGR	6	1	1	K4BKN0	N-Term(iTRAQ8plex)	2102.2	0	5.594e-16	High	55.13	7.19686e-05	High	85.36	6.98572e-08	High	74.29	8.91878e-07	0
DLQMVHLTLR	3	2	1	K4D5I0	N-Term(iTRAQ8plex)	1529.87	0	7.213e-08	High	55.13	7.71859e-05	High	35.77	0.00681989	High	64.44	8.99373e-06	0
NDYYGGESTSLNLVQLWK	5	2	2	K4CJB4;K4DD89	N-Term(iTRAQ8plex); K18(iTRAQ8plex)	2695.42	0	1.731e-10	High	55.12	5.85996e-05	High	37.64	0.00325433	High	37.69	0.0030724	0
YLDENTIFHLNPSGR	15	3	3	P43280;P43282;P43281	N-Term(iTRAQ8plex)	2080.07	0	9.049e-16	High	55.11	3.88482e-05	High	43.21	0.000668541	High	54.76	4.67873e-05	0
SFPLVFPDSWK	11	1	1	K4CHH4	N-Term(iTRAQ8plex); K11(iTRAQ8plex)	1931.07	0	9.664e-09	High	55.1	6.41236e-05	High	20.29	0.196903	High	34.61	0.00752418	0
TTIMLADLGDFQK	22	1	1	A0RZD0	N-Term(iTRAQ8plex); K13(iTRAQ8plex)	2061.15	0	2.202e-11	High	55.09	6.55104e-05	High	61.5	1.47607e-05	High	38.76	0.0027873	0
TVADAIEMLVR	1	1	1	K4BIC0	N-Term(iTRAQ8plex)	1521.86	0	7.567e-06	High	55.08	5.07595e-05							0
SLLALQGPLAAPVLQYLTK	28	1	1	K4B9V1	N-Term(iTRAQ8plex); K19(iTRAQ8plex)	2604.58	0	1.206e-15	High	55.07	3.39177e-05	High	69.8	1.15708e-06	High	54.03	4.28973e-05	0
AHGEGDLGTQALILALER	6	1	1	K4B0W1	N-Term(iTRAQ8plex)	2168.21	0	7.036e-13	High	55.07	7.12583e-05	High	63.61	1.067e-05	High	39.84	0.00238113	0
EEFSYTNILQVPK	17	1	1	K4CQE5	N-Term(iTRAQ8plex); K13(iTRAQ8plex)	2176.21	0	1.787e-08	High	55.07	7.42144e-05	High	44.56	0.000834619	High	55.05	7.58074e-05	0
AAAIGANNQAAQSILK	4	1	1	K4BA40	N-Term(iTRAQ8plex); K16(iTRAQ8plex)	2149.25	0	1.389e-16	High	55.06	6.90834e-05	High	72.58	1.22561e-06	High	101.81	1.47655e-09	0
ESSVDINTMISESLR	6	1	1	K4CSN4	N-Term(iTRAQ8plex)	1985.01	0	3.073e-10	High	55.05	3.43869e-05	High	42.96	0.000581698	High	55.43	3.1506e-05	0
EALIDELSQELNTR	5	1	1	K4CEJ1	N-Term(iTRAQ8plex)	1935.03	0	2.791e-10	High	55.02	4.72162e-05	High	39.26	0.00173122	High	56.93	3.14291e-05	0
SLLPVEPLVAECEK	3	1	1	K4C1T2	N-Term(iTRAQ8plex); C12(Carbamidomethyl); K14(iTRAQ8plex)	2192.24	0	1.284e-09	High	55.02	7.57033e-05	High	6.08	5.81985	High	1.99	15.1146	0
DTDILAAFR	158	27	3	A0A0C5CHE6;K7XGS5;G8D593	N-Term(iTRAQ8plex)	1325.72	0	1.997e-07	High	55.01	4.41701e-05	High	55.23	4.25881e-05	High	64.88	4.42119e-06	0
ASITPGTVLIILAGR	5	1	1	K4C286	N-Term(iTRAQ8plex)	1786.11	0	3.065e-10	High	55.01	6.18381e-05	High	45.41	0.000569725	High	66.36	4.63569e-06	0
QDVVLAMALAYVDHSR	3	2	1	G8Z271	N-Term(iTRAQ8plex)	2092.11	0	1.882e-12	High	55.01	4.87448e-05	High	29.29	0.0176641	High	61	1.3583e-05	0
GWLVQDAEQQSLILEK	5	4	1	A0A0C5CEA5	N-Term(iTRAQ8plex); K16(iTRAQ8plex)	2465.36	0	1.512e-07	High	55	7.2258e-05	High	51.62	0.00015839	High	44.29	0.000843467	0
VDDHIGVAIAGLTADGR	8	1	1	K4BVD8	N-Term(iTRAQ8plex)	1984.07	0	3.105e-10	High	55	5.72372e-05	High	44.52	0.000550966	High	54.79	6.04048e-05	0
LFNLAEAAHVK	6	1	1	Q1PCD2	N-Term(iTRAQ8plex); K11(iTRAQ8plex)	1821.07	0	4.551e-14	High	54.99	6.54516e-05	High	43.05	0.00104045	High	44.86	0.000685834	0
AYQEQVLSNSAK	10	1	1	K4BCV4	N-Term(iTRAQ8plex); K12(iTRAQ8plex)	1946.07	0	4.991e-12	High	54.97	6.90971e-05	High	55.1	6.69049e-05	High	48.12	0.000332236	0
GTIGELEVGGNFVPFPSSPPK	6	1	1	K4B0A4	N-Term(iTRAQ8plex); K21(iTRAQ8plex)	2737.49	0	6.949e-14	High	54.97	7.08484e-05	High	51.3	0.000165683	High	38.51	0.00308634	0
LLPTVGCEADAATR	6	1	1	K4D1Q0	N-Term(iTRAQ8plex); C7(Carbamidomethyl)	1777.94	0	2.08e-06	High	54.96	4.73943e-05	High	51.47	9.76609e-05	High	36.16	0.00331681	0
QLSPTVEGANSAAVAITTTDLVSK	4	1	1	K4CR69	N-Term(iTRAQ8plex); K24(iTRAQ8plex)	2981.66	0	5.796e-16	High	54.96	7.5799e-05	High	9.08	2.93538	High	56.17	5.24155e-05	0
WFIQAELVNGR	12	2	1	K4BL92	N-Term(iTRAQ8plex)	1636.9	0	7.038e-09	High	54.95	6.0779e-05	High	63.23	9.03137e-06	High	60.54	1.67785e-05	0
NTLASDNVEDVK	3	1	1	K4BVN6	N-Term(iTRAQ8plex); K12(iTRAQ8plex)	1913.03	0	1.021e-12	High	54.94	5.70716e-05	High	58.99	2.24605e-05	High	68.09	2.61577e-06	0
QISELGIYPAVDPLDSTSR	10	3	3	K4BCR2;K4BX20;K4BNR2	N-Term(iTRAQ8plex)	2365.24	0	1.687e-11	High	54.94	6.07588e-05	High	54.9	6.87637e-05	High	50.53	0.000165517	0
SEVSDITVQLEQLR	5	2	1	K4BMH2	N-Term(iTRAQ8plex)	1921.04	0	2.018e-10	High	54.93	5.97741e-05	High	50.67	0.000158123	High	9.51	2.06536	0
GQSGGSSSGSESTPEPQSPVVVSSDEPKK	4	1	1	K4BXC7	N-Term(iTRAQ8plex); K28(iTRAQ8plex); K29(iTRAQ8plex)	3743.91	0	2.564e-14	High	54.92	4.46118e-05	High	18.23	0.275075	High	63.27	6.52304e-06	1
CCPNAIVNLISNPVNSTVPIAAEVFK	6	1	1	Q645M9	N-Term(iTRAQ8plex); C1(Carbamidomethyl); C2(Carbamidomethyl); K26(iTRAQ8plex)	3435.84	0	1.401e-08	High	54.9	6.16446e-05	High	51.51	0.000132081	High	22.96	0.0948421	0
SLGQETPFAMLAGSELYSLDMSK	8	1	1	K4BFH8	N-Term(iTRAQ8plex); K23(iTRAQ8plex)	3083.58	0	7.649e-12	High	54.9	4.59503e-05	High	50.95	0.000156286	High	63.83	7.20359e-06	0
FAVLNTGIYECR	7	1	1	K4B0H8	N-Term(iTRAQ8plex); C11(Carbamidomethyl)	1746.91	0	1.326e-08	High	54.9	3.68897e-05	High	41.68	0.000794668	High	58.15	1.73013e-05	0
DALNSALDEEMSADPK	3	2	2	K4BJI5;K4C8X8	N-Term(iTRAQ8plex); K16(iTRAQ8plex)	2314.16	0	2.429e-15	High	54.89	2.80554e-05	High	79.42	9.8859e-08	High	82.17	5.97635e-08	0
VALVVVTGDR	5	1	1	K4B9S5	N-Term(iTRAQ8plex)	1332.81	0	2.049e-05	High	54.89	5.36782e-05	High	35.95	0.00370982	High	22.76	0.0858055	0
VFTPSVIEPSFGIGR	11	2	2	K4D7V9;K4BLW8	N-Term(iTRAQ8plex)	1910.06	0	1.373e-08	High	54.88	6.74556e-05	High	45.7	0.000573297	High	76.37	4.8211e-07	0
LGCDAVIVMPVTTPDIK	3	1	1	A0FKE6	N-Term(iTRAQ8plex); C3(Carbamidomethyl); K17(iTRAQ8plex)	2437.37	0	6.283e-08	High	54.88	7.34697e-05	High	36.18	0.00544639				0
IAMQNTQILCAVMLDTK	11	1	1	K4BP30	N-Term(iTRAQ8plex); C10(Carbamidomethyl); K17(iTRAQ8plex)	2558.38	0	5.579e-12	High	54.87	7.41278e-05	High	52.63	0.000112699	High	51.46	0.000148258	0
EVIEEGQVQQHGK	11	2	1	E9NMH3	N-Term(iTRAQ8plex); K13(iTRAQ8plex)	2089.14	0	4.025e-13	High	54.86	7.1686e-05	High	61.54	1.56425e-05	High	55.43	6.24391e-05	0
GDQYAIALGLLDEGK	7	1	1	K4C2X3	N-Term(iTRAQ8plex); K15(iTRAQ8plex)	2171.23	0	4.775e-15	High	54.85	7.97075e-05	High	70	2.425e-06	High	76.96	5.0041e-07	0
AETVAYDDFVSAGSFAAAR	15	1	1	K4CHW8	N-Term(iTRAQ8plex)	2252.1	0	1.21e-14	High	54.85	2.35685e-05	High	69.93	6.50399e-07	High	56.79	1.38211e-05	0
CGINYQPPTVVPGGDLAK	6	4	3	K4CIH7;K4BUD9;K4BBU4	N-Term(iTRAQ8plex); C1(Carbamidomethyl); K18(iTRAQ8plex)	2494.35	0	8.7e-09	High	54.82	7.18549e-05	High	45.21	0.000661355	High	36.52	0.00482456	0
IYGLNVLAQDIQDDSDNVTR	2	1	1	K4DAV9	N-Term(iTRAQ8plex)	2553.3	0	2.832e-07	High	54.81	5.43458e-05				High	54.89	5.64351e-05	0
ELSPIQSLVDAMSPPIR	13	1	1	K4CSN4	N-Term(iTRAQ8plex)	2157.19	0	5.871e-13	High	54.8	7.30144e-05	High	59.05	2.7006e-05	High	68.26	3.23936e-06	0
VDAFAENLVSGFDR	11	1	1	K4DH44	N-Term(iTRAQ8plex)	1843.94	0	1.499e-12	High	54.8	3.09608e-05	High	56.58	2.59347e-05	High	60.09	1.00398e-05	0
EVLEDEEEEEMPWIQEK	7	1	1	K4B5Z5	N-Term(iTRAQ8plex); K17(iTRAQ8plex)	2770.37	0	8.089e-09	High	54.8	2.86428e-05	High	54.09	2.94406e-05	High	51.9	4.74556e-05	0
VPTADVSVVDLTVR	13	3	1	K4BYG6	N-Term(iTRAQ8plex)	1775.01	0	1.506e-09	High	54.78	7.33514e-05	High	64.37	8.07964e-06	High	69.77	2.51998e-06	0
VITLDMGLLVAGTK	12	4	2	K4DF00;P31541	N-Term(iTRAQ8plex); K14(iTRAQ8plex)	2039.23	0	1.994e-11	High	54.78	5.65521e-05	High	43.46	0.000678479	High	60.71	1.40539e-05	0
GVSFMVDNCSTTAR	8	2	2	K4CFM5;K4DCH1	N-Term(iTRAQ8plex); C9(Carbamidomethyl)	1848.88	0	7.168e-09	High	54.75	9.88148e-06	High	50.7	2.89387e-05	High	61.33	2.17181e-06	0
LLEYGNMLVQEQENVK	36	2	2	K4D489;K4CRD4	N-Term(iTRAQ8plex); M7(Oxidation); K16(iTRAQ8plex)	2531.35	0	1.603e-12	High	54.74	6.74833e-05	High	57.39	3.57484e-05	High	55.39	5.78136e-05	0
DLMAASWDELPDPVVYDAK	7	1	1	K4BV02	N-Term(iTRAQ8plex); K19(iTRAQ8plex)	2743.38	0	4.827e-08	High	54.73	4.94672e-05	High	61.78	8.86097e-06	High	27.44	0.0312824	0
ATILTTPHNALLFR	6	2	1	E5L3R8	N-Term(iTRAQ8plex)	1872.1	0	4.761e-09	High	54.73	6.71341e-05	High	60.03	2.11037e-05	High	58	3.3679e-05	0
IVVVGAGSAGLGVLK	2	1	1	K4AZG1	N-Term(iTRAQ8plex); K15(iTRAQ8plex)	1948.23	0	3.866e-09	High	54.73	4.2737e-05	High	42.89	0.000652835				0
VIVTGTGPLGCVPAELAQR	24	3	2	G1DEX3;K4BS37	N-Term(iTRAQ8plex); C11(Carbamidomethyl)	2242.25	0	1.497e-15	High	54.73	7.25182e-05	High	42.88	0.00113866	High	71.15	1.76109e-06	0
STTVTGVEMFQK	13	1	1	K4BK69	N-Term(iTRAQ8plex); K12(iTRAQ8plex)	1936.06	0	1.434e-11	High	54.73	6.56198e-05	High	39.33	0.00226944	High	58.31	2.88501e-05	0
ASSMEEVLQEADVISLHPILDK	9	2	1	K4B425	N-Term(iTRAQ8plex); K22(iTRAQ8plex)	3032.63	0	3.193e-11	High	54.73	7.53786e-05	High	35.09	0.00675237	High	40.82	0.00175524	0
EIIVVCDPSYQDIFEDAK	7	1	1	K4B1K8	N-Term(iTRAQ8plex); C6(Carbamidomethyl); K18(iTRAQ8plex)	2749.4	0	4.491e-08	High	54.73	4.59338e-05	High	22.04	0.0909626	High	18.37	0.206675	0
TIAECLADELINAAK	22	2	2	K4D2A4;K4D831	N-Term(iTRAQ8plex); C5(Carbamidomethyl); K15(iTRAQ8plex)	2240.25	0	1.147e-16	High	54.72	7.50464e-05	High	73.47	1.06373e-06	High	50.12	0.000216436	0
IPGHPENFETPGVEVTTGPLGQGIANAVGLAVAEK	21	1	1	K4CYV4	N-Term(iTRAQ8plex); K35(iTRAQ8plex)	4078.19	0	1.004e-07	High	54.72	6.50965e-05	High	61.05	1.48802e-05	High	70.79	1.54648e-06	0
SFGAAVIADNK	1	3	1	E9NMH3	N-Term(iTRAQ8plex); K11(iTRAQ8plex)	1700.98	0	1.071e-11	High	54.71	8.07975e-05							0
NPGDPISSWVDIYNR	10	2	1	A0A0U1ZJX1	N-Term(iTRAQ8plex)	2037.01	0	1.217e-06	High	54.69	2.24153e-05	High	50.75	6.52081e-05	High	34.87	0.00309545	0
VTLAGNDEYIVR	11	1	1	K4CFM5	N-Term(iTRAQ8plex)	1653.9	0	1.211e-09	High	54.68	4.88486e-05	High	50.95	0.000115306	High	41.59	0.00107828	0
FYAISAEFPEFSNK	16	1	1	K4B172	N-Term(iTRAQ8plex); K14(iTRAQ8plex)	2258.2	0	1.08e-11	High	54.67	5.15201e-05	High	61.5	1.31324e-05	High	52.16	0.000101863	0
IFVGGLPPTLTEEGFR	14	1	1	K4CW78	N-Term(iTRAQ8plex)	2037.13	0	7.812e-10	High	54.67	7.72802e-05	High	45.4	0.000644581	High	49.57	0.000250074	0
VGAVYTPADAIAQVVK	6	1	1	K4CMM8	N-Term(iTRAQ8plex); K16(iTRAQ8plex)	2210.29	0	6.589e-14	High	54.66	7.26706e-05	High	49.34	0.000249705	High	71.24	1.60096e-06	0
LIWPELIGVPTK	26	1	1	K4CVX5	N-Term(iTRAQ8plex); K12(iTRAQ8plex)	1974.21	0	8.079e-11	High	54.65	5.92988e-05	High	67.86	2.70075e-06	High	55.85	3.90024e-05	0
QLQQETGAGIHVEDVAPESDER	5	1	1	K4BFU2	N-Term(iTRAQ8plex)	2712.32	0	1.595e-10	High	54.61	2.62914e-05	High	52.15	6.70491e-05	High	53.5	3.81914e-05	0
GQMEAWDGPALLLFSDGK	7	1	1	K4BHA1	N-Term(iTRAQ8plex); M3(Oxidation); K18(iTRAQ8plex)	2559.32	0	1.108e-08	High	54.61	4.77396e-05	High	48.93	0.000177834	High	32.93	0.00725796	0
FLNLSDNALGEK	4	1	1	K4AXL3	N-Term(iTRAQ8plex); K12(iTRAQ8plex)	1929.07	0	1.15e-07	High	54.61	6.90149e-05	High	11.4	1.5032	High	35.67	0.00536618	0
TISANIGMLGTMK	4	2	1	A0A0U1ZGX1	N-Term(iTRAQ8plex); K13(iTRAQ8plex)	1945.1	0	9.045e-13	High	54.6	7.92294e-05	High	56.72	4.75639e-05				0
MSNYDTDVFLPIFDAIQK	10	1	1	K4BJE6	N-Term(iTRAQ8plex); K18(iTRAQ8plex)	2725.41	0	5.703e-10	High	54.6	5.58246e-05	High	50.52	0.000154365	High	53.38	7.41605e-05	0
NVLAIAIETDYSFPLADK	6	1	1	K4C2D6	N-Term(iTRAQ8plex); K18(iTRAQ8plex)	2588.44	0	7.84e-11	High	54.59	7.9412e-05	High	60.28	2.16577e-05	High	53.06	0.000110231	0
IMANPDVAMAFQNPR	3	1	1	K4D6Y2	N-Term(iTRAQ8plex); M2(Oxidation)	1995	0	3.008e-11	High	54.57	3.59615e-05	High	62.37	5.56252e-06	High	25.78	0.0245744	0
NLLYVADTENHALR	3	1	1	K4B196	N-Term(iTRAQ8plex)	1933.04	0	5.925e-11	High	54.55	6.41876e-05	High	39.68	0.00197531	High	56.55	4.07209e-05	0
VGQIIAQLLSER	4	1	1	K4AZH0	N-Term(iTRAQ8plex)	1630.97	0	0.0005923	High	54.55	7.8393e-05				High	44.35	0.000798839	0
GLISEIVSR	6	1	1	K4CPN9	N-Term(iTRAQ8plex)	1277.77	0	0.0007582	High	54.54	4.46482e-05	High	19.66	0.143831	High	21.78	0.0892734	0
VDYLNLPCPIPYEEIHR	7	1	1	K4C3F2	N-Term(iTRAQ8plex); C8(Carbamidomethyl)	2432.25	0	6.883e-12	High	54.53	4.3694e-05	High	64.79	4.51376e-06	High	49.55	0.000154175	0
VCENIPIVLCGNK	6	2	1	P38546	N-Term(iTRAQ8plex); C2(Carbamidomethyl); C10(Carbamidomethyl); K13(iTRAQ8plex)	2124.17	0	5.471e-13	High	54.53	7.6993e-05	High	55.8	5.76029e-05	High	56.3	4.89944e-05	0
ELFDSAALAALLK	8	1	1	K4CV71	N-Term(iTRAQ8plex); K13(iTRAQ8plex)	1970.17	0	1.801e-10	High	54.53	6.02554e-05	High	8.69	2.14304	High	55.59	4.62397e-05	0
SEIEYYAMLAK	6	3	3	K4BTQ3;K4ATA6;K4DAK6	N-Term(iTRAQ8plex); K11(iTRAQ8plex)	1926.04	0	7.633e-10	High	54.52	5.7922e-05	High	37	0.00329218	High	37.34	0.0030166	0
NAGDIFNTSQVIDGTAIVDSMANLATMQNK	6	1	1	K4CEK6	N-Term(iTRAQ8plex); M27(Oxidation); K30(iTRAQ8plex)	3763.9	0	1.975e-11	High	54.49	4.64099e-05	High	48.6	0.000165646	High	49.52	0.000123972	0
ALVLAMEMQSAEPLILK	12	1	1	K4BK27	N-Term(iTRAQ8plex); K17(iTRAQ8plex)	2465.44	0	2.74e-07	High	54.48	8.32313e-05	High	58.68	3.15759e-05	High	60.44	1.93833e-05	0
DADGHGTHTASTAAGR	12	1	1	K4B402	N-Term(iTRAQ8plex)	1828.87	0	1.309e-10	High	54.46	1.23543e-05	High	69.96	4.23886e-07	High	79.92	3.56507e-08	0
DHTIFSLIDGLVK	11	1	1	K4DA39	N-Term(iTRAQ8plex); K13(iTRAQ8plex)	2066.2	0	5.471e-06	High	54.45	7.60915e-05	High	38.4	0.00304265	High	43.44	0.000951085	0
AEGGFLGAEVILK	4	1	1	K4B9V1	N-Term(iTRAQ8plex); K13(iTRAQ8plex)	1912.12	0	3.979e-07	High	54.43	7.64427e-05	High	51.08	0.000159475	High	9.44	2.50278	0
YGTVPICASTGGLVDTVK	3	1	1	K4CPX6	N-Term(iTRAQ8plex); C7(Carbamidomethyl); K18(iTRAQ8plex)	2446.34	0	1.679e-12	High	54.43	8.41951e-05	High	18.1	0.346161	High	74.38	8.35287e-07	0
AELALAVLYLNK	7	2	1	Q9LKW2	N-Term(iTRAQ8plex); K12(iTRAQ8plex)	1926.18	0	1.043e-10	High	54.41	6.04946e-05	High	41.97	0.000943466	High	63.06	8.47743e-06	0
YLFQEGVCYAK	7	1	1	K4B101	N-Term(iTRAQ8plex); C8(Carbamidomethyl); K11(iTRAQ8plex)	1986.06	0	1.535e-10	High	54.4	5.95448e-05	High	49.54	0.000196777	High	42.21	0.00106408	0
YAMLVDDGVVK	9	1	1	K4D3F2	N-Term(iTRAQ8plex); K11(iTRAQ8plex)	1818.02	0	1.428e-11	High	54.39	9.18885e-05	High	65.46	7.18226e-06	High	57.25	4.70912e-05	0
VTTPDDLLLAER	6	1	1	K4B1K8	N-Term(iTRAQ8plex)	1646.92	0	3.846e-06	High	54.39	7.91515e-05	High	62.21	1.28651e-05	High	61.73	1.46036e-05	0
LFNVGPFAFEPSK	9	1	1	K4B929	N-Term(iTRAQ8plex); K13(iTRAQ8plex)	2061.15	0	9.748e-10	High	54.39	7.56943e-05	High	54.32	7.69243e-05	High	24.19	0.0781185	0
DFGSALWDMLR	12	2	1	K4CJ99	N-Term(iTRAQ8plex)	1614.82	0	8.147e-09	High	54.39	3.11147e-05	High	44.96	0.000271281	High	56.96	1.81235e-05	0
LVDSLPEGGVLLLENVR	26	1	1	K4CHY4	N-Term(iTRAQ8plex)	2127.22	0	9.881e-15	High	54.37	7.56781e-05	High	74.63	7.11083e-07	High	76.52	4.61286e-07	0
VNQAIYLLTTGAR	18	2	2	K4D2A4;K4D831	N-Term(iTRAQ8plex)	1723.99	0	2.219e-10	High	54.36	7.51197e-05	High	59.23	2.44768e-05	High	44.02	0.000853979	0
DAIEGMNGQDLDGR	3	1	1	K4B3H9	N-Term(iTRAQ8plex); M6(Oxidation)	1810.85	0	2.13e-11	High	54.36	8.61128e-06	High	41.77	0.000156339	High	66.87	4.52296e-07	0
NIVELAAELR	6	1	1	K4C9Z6	N-Term(iTRAQ8plex)	1431.84	0	3.019e-06	High	54.34	9.00075e-05	High	56.6	4.7912e-05	High	54.03	9.44926e-05	0
LDEIVVFDPLSHEQLR	7	1	1	K4BL25	N-Term(iTRAQ8plex)	2214.19	0	1.083e-08	High	54.34	7.9884e-05	High	51.5	0.00015681	High	49.71	0.000231985	0
TVVDDMAFGISGEQMHFDTPTNPAAPAR	3	1	1	K4BM18	N-Term(iTRAQ8plex)	3279.57	0	6.169e-16	High	54.34	1.85905e-05	High	48.4	8.74491e-05	High	61.48	3.9828e-06	0
LIIAGASAYPR	5	2	2	K4DH66;K4CLC9	N-Term(iTRAQ8plex)	1435.85	0	1.772e-05	High	54.33	4.85206e-05	High	50.52	0.00012021	High	50.49	0.000111217	0
SYWVPLIEDSCK	12	1	1	K4CXD5	N-Term(iTRAQ8plex); C11(Carbamidomethyl); K12(iTRAQ8plex)	2105.11	0	2.146e-10	High	54.32	5.78781e-05	High	54.98	5.24184e-05	High	50.3	0.000146521	0
VLDINGAPCFLTR	17	1	1	K4B9V1	N-Term(iTRAQ8plex); C9(Carbamidomethyl)	1779.96	0	6.045e-08	High	54.32	5.84329e-05	High	53.43	7.30846e-05	High	34.32	0.00610216	0
YMAMMDLQEMNER	5	3	1	K4DFE6	N-Term(iTRAQ8plex)	1965.88	0	1.401e-08	High	54.32	3.68952e-06	High	45.73	2.66667e-05	High	47.37	1.82797e-05	0
GQMEAWDGPALLLFSDGK	24	1	1	K4BHA1	N-Term(iTRAQ8plex); K18(iTRAQ8plex)	2543.33	0	2.654e-10	High	54.29	6.33066e-05	High	62.52	9.51588e-06	High	74.94	5.46669e-07	0
LTSEDMAELESIASANAVQGDR	2	2	1	K4CWW8	N-Term(iTRAQ8plex)	2611.27	0	1.639e-10	High	54.29	2.29021e-05	High	53.98	2.49965e-05				0
GPVLLEDYHLVEK	17	3	1	K4BAE6	N-Term(iTRAQ8plex); K13(iTRAQ8plex)	2120.23	0	7.738e-08	High	54.29	8.45329e-05	High	41.41	0.00164792	High	47.07	0.000447646	0
VLTDVGDLPVQELR	11	1	1	Q5UNS1	N-Term(iTRAQ8plex)	1858.06	0	5.108e-10	High	54.28	8.6594e-05	High	60.9	1.86951e-05	High	37.18	0.00453679	0
DSQEALAPLVEVALK	6	1	1	K4BRG8	N-Term(iTRAQ8plex); K15(iTRAQ8plex)	2191.27	0	1.287e-09	High	54.28	8.92068e-05	High	52.7	0.000127277	High	35.49	0.00675146	0
LLGADLMSIPGLYR	4	2	1	A0A0M4FTG6	N-Term(iTRAQ8plex)	1823.03	0	3.382e-07	High	54.27	7.27645e-05	High	49.97	0.000197359	High	39.33	0.00225778	0
AYEELYGAAYSGETFLGNDIYAMDSK	6	1	1	K4B924	N-Term(iTRAQ8plex); K26(iTRAQ8plex)	3486.66	0	8.204e-13	High	54.26	2.0436e-05	High	47.41	0.000104392	High	61.73	2.88714e-06	0
NLAGDIIGTR	7	1	1	K4CRS9	N-Term(iTRAQ8plex)	1333.77	0	9.698e-07	High	54.26	7.14324e-05	High	22.96	0.0963596	High	52.64	9.9644e-05	0
DSPLDVIAINDSGGVK	8	1	1	K4B4U4	N-Term(iTRAQ8plex); K16(iTRAQ8plex)	2208.23	0	1.78e-13	High	54.25	9.22681e-05	High	66.67	5.24202e-06	High	62.57	1.35294e-05	0
GVNPDEAVAMGAALQGGILR	9	1	1	K4B2I9	N-Term(iTRAQ8plex)	2243.2	0	5.726e-12	High	54.25	6.55836e-05	High	50.24	0.000164172	High	72.03	1.06524e-06	0
GTVEIITPVELIK	48	3	1	K4C2D6	N-Term(iTRAQ8plex); K13(iTRAQ8plex)	2020.24	0	1.005e-11	High	54.23	6.17331e-05	High	88.28	2.4295e-08	High	69.94	1.6324e-06	0
NTLDFDFEDENEGR	3	1	1	K4C823	N-Term(iTRAQ8plex)	2004.9	0	1.136e-11	High	54.22	3.77546e-06	High	69.15	1.277e-07	High	46.56	2.20277e-05	0
SPLLLQMNPIHK	8	7	2	K4CGI2;K4CGH5	N-Term(iTRAQ8plex); K12(iTRAQ8plex)	1999.19	0	1.336e-10	High	54.22	8.45819e-05	High	54.1	8.52009e-05	High	53.52	0.000102488	0
DAVTHLTDAQEWAGGGSMVGAILGSTK	5	1	1	K4D5C2	N-Term(iTRAQ8plex); M18(Oxidation); K27(iTRAQ8plex)	3296.69	0	3.675e-16	High	54.22	6.20646e-05	High	52.34	0.000103562	High	95.63	4.03452e-09	0
EVEYPGQVLR	87	2	1	K4CEP4	N-Term(iTRAQ8plex)	1493.82	0	6.445e-07	High	54.21	6.23973e-05	High	53.69	7.03341e-05	High	58.66	2.30765e-05	0
AIEYDNFIECCLTVK	7	2	2	K4BQE0;K4D2N0	N-Term(iTRAQ8plex); C10(Carbamidomethyl); C11(Carbamidomethyl); K15(iTRAQ8plex)	2483.27	0	1.574e-07	High	54.21	5.27248e-05	High	39.94	0.00164254	High	39.35	0.00165506	0
FALPSEDQVLGLPVGK	6	2	1	K4D6I5	N-Term(iTRAQ8plex); K16(iTRAQ8plex)	2278.31	0	1.477e-10	High	54.2	8.6303e-05	High	51.32	0.00016898				0
NMIIVPEMIGSVIGIYNGK	20	2	2	K4C669;K4BA70	N-Term(iTRAQ8plex); K19(iTRAQ8plex)	2656.53	0	1.49e-11	High	54.2	7.50874e-05	High	45.93	0.000585845	High	50.49	0.000196527	0
LFNAVATEDLIVK	10	1	1	K4CH99	N-Term(iTRAQ8plex); K13(iTRAQ8plex)	2041.2	0	4.012e-13	High	54.19	6.15421e-05	High	48.24	0.000269943	High	56.18	4.69932e-05	0
AAYLQNLCEELIFDPQK	13	1	1	K4CSN4	N-Term(iTRAQ8plex); C8(Carbamidomethyl); K17(iTRAQ8plex)	2660.41	0	3.224e-10	High	54.18	7.29514e-05	High	34.83	0.00587	High	41.13	0.00145315	0
VTTFGESHGGGVGCIIDGCPPR	9	2	1	Q42884	N-Term(iTRAQ8plex); C14(Carbamidomethyl); C19(Carbamidomethyl)	2577.24	0	3.804e-16	High	54.17	2.37351e-05	High	57.49	1.28331e-05	High	75.81	1.60077e-07	0
LGTVAAGAYALHEK	16	2	1	O82575	N-Term(iTRAQ8plex); K14(iTRAQ8plex)	2009.15	0	1.424e-14	High	54.17	8.78583e-05	High	47.52	0.000407125	High	52.88	0.000116699	0
ATFDNPDYAK	13	1	1	C5IU71	N-Term(iTRAQ8plex); K10(iTRAQ8plex)	1749.92	0	1.361e-08	High	54.16	5.06494e-05	High	54.42	4.7164e-05	High	36.99	0.00260982	0
QVFGNYGQLLHVK	14	2	2	K4BFE4;K4CX59	N-Term(iTRAQ8plex); K13(iTRAQ8plex)	2111.22	0	9.68e-08	High	54.16	8.17296e-05	High	51.52	0.000151861	High	38.26	0.00305276	0
LNDQVAMIAEVK	2	1	1	K4B861	N-Term(iTRAQ8plex); K12(iTRAQ8plex)	1939.12	0	9.103e-09	High	54.16	9.89965e-05				High	36.83	0.00536365	0
TIEVNNTDAEGR	16	5	3	Q10712;O24022;Q8GZD8	N-Term(iTRAQ8plex)	1622.82	0	8.59e-08	High	54.15	3.38441e-05	High	42.71	0.000484896	High	44.49	0.000312956	0
EGAIVSASDISASMVAEAQK	12	1	1	K4BLX5	N-Term(iTRAQ8plex); K20(iTRAQ8plex)	2572.37	0	4.665e-11	High	54.14	7.63247e-05	High	62.15	1.13069e-05	High	67.86	3.29819e-06	0
FLGHNGEINTIQGNLNWMQSR	5	1	1	K4BHA1	N-Term(iTRAQ8plex)	2733.39	0	1.531e-12	High	54.14	5.08831e-05	High	56.74	3.18813e-05	High	40.54	0.00112593	0
AAIQETVSATLNR	6	1	1	K4B4L4	N-Term(iTRAQ8plex)	1677.94	0	7.591e-08	High	54.14	7.05425e-05	High	40.42	0.00166585	High	38.36	0.00286657	0
GVDVILDNIGGSYFQR	4	1	1	K4B9B8	N-Term(iTRAQ8plex)	2057.09	0	9.959e-13	High	54.13	6.29778e-05	High	49.5	0.000215428	High	19.7	0.173586	0
IQLMENVSAAFDGK	3	1	1	K4BJ82	N-Term(iTRAQ8plex); K14(iTRAQ8plex)	2131.15	0	2.053e-08	High	54.12	7.80324e-05	High	26.59	0.0532852				0
MVAELDEPEDQNFVR	6	1	1	K4BQ77	N-Term(iTRAQ8plex)	2096.02	0	1.936e-12	High	54.11	2.54238e-05	High	66.84	1.39735e-06	High	53.07	3.20563e-05	0
EALLATFMVEQQGSFK	21	1	1	P25306	N-Term(iTRAQ8plex); K16(iTRAQ8plex)	2407.29	0	5.558e-09	High	54.11	8.57812e-05	High	43.79	0.000929673	High	73.12	1.03356e-06	0
[truncated: 23,488 more rows]

## Sheet: Table S3
Table S3 Information on all potential proteins identified and quantified by iTRAQ-based mass spectrometry
Accession	Protein names	Gene names	Description	ΣCoverage	Σ# Proteins	Σ# Unique Peptides	Σ# Peptides	Σ# PSMs	Control_1/ref	Control_2/ref	Control_3/ref	BR_1/ref	BR_2/ref	BR_3/ref	Ca_1/ref	Ca_2/ref	Ca_3/ref	Ca+BR_1/ref	Ca+BR_2/ref	Ca+BR_3/ref	# AAs	MW [kDa]	calc. pI	Biological Process	Cell Component	Molecular Function	KEGG Pathways	Ratio(BR/Control)	Pvalue(BR/Control)	Ratio(Ca/Control)	Pvalue(Ca/Control)	Ratio(Ca+BR/Control)	Pvalue(Ca+BR/Control)	Ratio(Ca+BR/Ca)	Pvalue(Ca+BR/Ca)
K4C2F3	Uncharacterized protein	778229	Uncharacterized protein OS=Solanum lycopersicum OX=4081 GN=778229 PE=3 SV=1 - [K4C2F3_SOLLC]	86.19	7	14	16	128	0.844821	0.82176	0.848416	0.888145	0.901834	0.900523	1.02122	0.993862	1.0143	1.25992	1.2886	1.24372	210	23.5393	6.80029	GO:1901564,organonitrogen compound metabolic process|GO:0006575,cellular modified amino acid metabolic process|GO:0043603,cellular amide metabolic process|GO:0009987,cellular process|GO:0044237,cellular metabolic process|GO:0008152,metabolic process|GO:0071704,organic substance metabolic process|GO:0034641,cellular nitrogen compound metabolic process|GO:0006807,nitrogen compound metabolic process…	GO:0005737,cytoplasm|GO:0044464,cell part|GO:0005623,cell|GO:0005622,intracellular|GO:0044424,intracellular part	GO:0016765,transferase activity, transferring alkyl or aryl (other than methyl) groups|GO:0016740,transferase activity|GO:0004364,glutathione transferase activity|GO:0003824,catalytic activity		1.06978	0.00342172	1.20452	0.000126653	1.50785	1.05914e-05	1.25182	8.03798e-05
K4BM53	Uncharacterized protein	543509	Uncharacterized protein OS=Solanum lycopersicum OX=4081 GN=543509 PE=4 SV=1 - [K4BM53_SOLLC]	79.45	2	4	20	136	1.17046	1.23541	1.27913	1.15095	1.12715	1.01039	1.15744	1.08375	1.1786	0.894913	0.961182	0.918629	326	35.771	7.44482					0.892398	0.0695774	0.928027	0.107152	0.752977	0.00121045	0.811373	0.00343824
K4CWC4	PR10 protein	101246381	PR10 protein OS=Solanum lycopersicum OX=4081 GN=101246381 PE=2 SV=1 - [K4CWC4_SOLLC]	76.25	2	9	11	46	0.648646	0.617915	0.688013	0.738987	0.711557	0.668035	0.972405	0.955042	0.937763	1.04239	1.07816	1.0409	160	17.3579	5.74463	GO:0006952,defense response|GO:0006950,response to stress|GO:0009607,response to biotic stimulus|GO:0050896,response to stimulus				1.08391	0.132024	1.4659	0.000178297	1.61746	7.01831e-05	1.10339	0.00330942
K4BCV4	Serine hydroxymethyltransferase (EC 2.1.2.1)	101254439	Serine hydroxymethyltransferase OS=Solanum lycopersicum OX=4081 GN=101254439 PE=3 SV=1 - [K4BCV4_SOLLC]	72.78	1	26	34	538	0.865921	0.877895	0.86007	0.903902	0.926005	0.90702	1.04626	1.01933	1.03861	1.13565	1.1319	1.12931	518	57.1964	8.17725	GO:0006732,coenzyme metabolic process|GO:0006730,one-carbon metabolic process|GO:0019752,carboxylic acid metabolic process|GO:0034641,cellular nitrogen compound metabolic process|GO:0006807,nitrogen compound metabolic process|GO:0044281,small molecule metabolic process|GO:0009069,serine family amino acid metabolic process|GO:0046653,tetrahydrofolate metabolic process|GO:0044699,single-organism pr…		GO:0043168,anion binding|GO:0004372,glycine hydroxymethyltransferase activity|GO:0097159,organic cyclic compound binding|GO:0043167,ion binding|GO:0016742,hydroxymethyl-, formyl- and related transferase activity|GO:0003824,catalytic activity|GO:0016740,transferase activity|GO:0016741,transferase activity, transferring one-carbon groups|GO:0048037,cofactor binding|GO:0030170,pyridoxal phosphate bi…	sly00460,Cyanoamino acid metabolism|sly01200,Carbon metabolism|sly00260,Glycine, serine and threonine metabolism|sly00630,Glyoxylate and dicarboxylate metabolism|sly00670,One carbon pool by folate|sly01230,Biosynthesis of amino acids|sly01100,Metabolic pathways|sly01110,Biosynthesis of secondary metabolites	1.05109	0.00691907	1.19214	6.38012e-05	1.30454	1.17104e-06	1.09428	0.000288677
K4DC13	Uncharacterized protein		Uncharacterized protein OS=Solanum lycopersicum OX=4081 PE=3 SV=1 - [K4DC13_SOLLC]	72.38	1	13	14	60	1.15352	1.14718	1.11271	0.976594	0.977865	0.967045	1.06171	1.09947	1.03027	0.925537	0.903476	0.882816	210	22.4028	5.47803	GO:0044267,cellular protein metabolic process|GO:0006457,protein folding|GO:0044260,cellular macromolecule metabolic process|GO:0044238,primary metabolic process|GO:0019538,protein metabolic process|GO:0009987,cellular process|GO:0044237,cellular metabolic process|GO:0043170,macromolecule metabolic process|GO:0071704,organic substance metabolic process|GO:0008152,metabolic process|GO:0034599,cell…	GO:0005737,cytoplasm|GO:0044464,cell part|GO:0005623,cell|GO:0005622,intracellular|GO:0044424,intracellular part|GO:0009536,plastid|GO:0043231,intracellular membrane-bounded organelle|GO:0043233,organelle lumen|GO:0044444,cytoplasmic part|GO:0031974,membrane-enclosed lumen|GO:0044446,intracellular organelle part|GO:0070013,intracellular organelle lumen|GO:0043229,intracellular organelle|GO:000573…	GO:0043168,anion binding|GO:0005488,binding|GO:0030554,adenyl nucleotide binding|GO:0035639,purine ribonucleoside triphosphate binding|GO:0097367,carbohydrate derivative binding|GO:1901363,heterocyclic compound binding|GO:1901265,nucleoside phosphate binding|GO:0000166,nucleotide binding|GO:0036094,small molecule binding|GO:0032553,ribonucleotide binding|GO:0032559,adenyl ribonucleotide binding|G…		0.85589	0.000236658	0.934975	0.0353918	0.794464	0.000189175	0.849717	0.00243911
A0A0J9YZP8	Uncharacterized protein	543791	Uncharacterized protein OS=Solanum lycopersicum OX=4081 GN=543791 PE=3 SV=1 - [A0A0J9YZP8_SOLLC]	71.92	2	8	16	88	0.790308	0.795896	0.758322	0.991133	1.02829	0.980024	0.930445	0.922751	0.806341	0.954864	0.838423	0.992395	260	29.3207	4.729			GO:0019904,protein domain specific binding|GO:0005515,protein binding|GO:0005488,binding		1.27934	0.000308297	1.13436	0.0659912	1.18816	0.0370791	1.04743	0.530581
K4C2C6	Uncharacterized protein	101264220	Uncharacterized protein OS=Solanum lycopersicum OX=4081 GN=101264220 PE=3 SV=1 - [K4C2C6_SOLLC]	71.88	8	1	20	202		1.25637	1.15375		0.495336	1.21399		0.66987	0.843605		1.89155	0.910887	377	41.6939	5.57959			GO:0043168,anion binding|GO:0005488,binding|GO:0030554,adenyl nucleotide binding|GO:0035639,purine ribonucleoside triphosphate binding|GO:0097367,carbohydrate derivative binding|GO:1901363,heterocyclic compound binding|GO:1901265,nucleoside phosphate binding|GO:0000166,nucleotide binding|GO:0036094,small molecule binding|GO:0032553,ribonucleotide binding|GO:0032559,adenyl ribonucleotide binding|G…		0.70923	0.436221	0.627966	0.0470937	1.16278	0.729172	1.85166	0.324881
Q2QJT5	ASR4	Asr4	ASR4 OS=Solanum lycopersicum OX=4081 GN=Asr4 PE=2 SV=1 - [Q2QJT5_SOLLC]	71.72	2	15	15	39	0.69232	0.686376	0.714003	0.797204	0.772811	0.705843	1.11992	1.16868	1.17652	1.10364	1.04371	1.03548	297	32.9808	5.04639	GO:0006950,response to stress|GO:0050896,response to stimulus				1.08752	0.0994492	1.65581	1.99517e-05	1.52092	9.48014e-05	0.918537	0.0277818
K4BW79	2-methylene-furan-3-one reductase (EC 1.3.1.105) (Enone oxidoreductase) (SlEO)	EO QR Solyc05g005480	2-methylene-furan-3-one reductase OS=Solanum lycopersicum OX=4081 GN=EO PE=1 SV=1 - [ENOX_SOLLC]	71.13	1	25	25	230	0.854365	0.857428	0.827107	0.841061	0.869553	0.86684	1.04865	1.03684	1.06265	1.13765	1.10411	1.13393	388	40.9759	8.08936	GO:0008152,metabolic process|GO:0044710,single-organism metabolic process|GO:0044699,single-organism process|GO:0055114,oxidation-reduction process	GO:0005737,cytoplasm|GO:0009536,plastid|GO:0043231,intracellular membrane-bounded organelle|GO:0044464,cell part|GO:0044444,cytoplasmic part|GO:0005623,cell|GO:0005622,intracellular|GO:0043229,intracellular organelle|GO:0044424,intracellular part|GO:0043227,membrane-bounded organelle|GO:0043226,organelle|GO:0009507,chloroplast	GO:0005488,binding|GO:0043169,cation binding|GO:0046914,transition metal ion binding|GO:0043167,ion binding|GO:0003824,catalytic activity|GO:0008270,zinc ion binding|GO:0046872,metal ion binding|GO:0016491,oxidoreductase activity		1.01519	0.386684	1.23996	7.5986e-05	1.32959	4.1157e-05	1.07228	0.00427015
K4BYG6	Glyceraldehyde-3-phosphate dehydrogenase (EC 1.2.1.-)	101258368	Glyceraldehyde-3-phosphate dehydrogenase OS=Solanum lycopersicum OX=4081 GN=101258368 PE=3 SV=1 - [K4BYG6_SOLLC]	71.01	3	10	21	219	1.12986	1.07995	1.09215	0.956897	0.904234	0.957708	1.13414	1.12464	1.15167	1.00726	0.964635	1.02145	338	36.6508	6.81494	GO:0044238,primary metabolic process|GO:0044710,single-organism metabolic process|GO:0005975,carbohydrate metabolic process|GO:0005996,monosaccharide metabolic process|GO:0019318,hexose metabolic process|GO:0071704,organic substance metabolic process|GO:0044699,single-organism process|GO:0008152,metabolic process|GO:0044723,single-organism carbohydrate metabolic process|GO:0006006,glucose metabol…		GO:0050662,coenzyme binding|GO:0050661,NADP binding|GO:0051287,NAD binding|GO:0016620,oxidoreductase activity, acting on the aldehyde or oxo group of donors, NAD or NADP as acceptor|GO:0000166,nucleotide binding|GO:0036094,small molecule binding|GO:0003824,catalytic activity|GO:0016903,oxidoreductase activity, acting on the aldehyde or oxo group of donors|GO:0048037,cofactor binding|GO:0005488,bi…	sly01200,Carbon metabolism|sly00010,Glycolysis / Gluconeogenesis|sly00710,Carbon fixation in photosynthetic organisms|sly01230,Biosynthesis of amino acids|sly01100,Metabolic pathways|sly01110,Biosynthesis of secondary metabolites	0.853686	0.00226553	1.03286	0.100254	0.906538	0.0106303	0.8777	0.0017899
Q40164	Ubiquitin		Ubiquitin OS=Solanum lycopersicum OX=4081 PE=4 SV=1 - [Q40164_SOLLC]	70.79	7	1	7	89	1.37648	1.08397	1.22605	0.812231	0.764888	0.867291	0.942879	1.14494	1.02648	0.743081	0.690171	0.816319	534	59.8562	7.62061		GO:0005737,cytoplasm|GO:0044464,cell part|GO:0005623,cell|GO:0005622,intracellular|GO:0044424,intracellular part			0.663069	0.00983054	0.844781	0.137127	0.610217	0.00649585	0.722337	0.0140096
Q84KJ2	Copper chaperone	LeCCH 543877	Copper chaperone OS=Solanum lycopersicum OX=4081 GN=LeCCH PE=2 SV=1 - [Q84KJ2_SOLLC]	70.37	1	4	4	14	0.843455	0.721601	0.830294	0.806177	0.775631	0.838951	1.02709	1.03464	1.0659	1.24442	1.37819	1.29285	81	8.54136	6.59521	GO:0006812,cation transport|GO:0006811,ion transport|GO:0006810,transport|GO:0044765,single-organism transport|GO:0030001,metal ion transport|GO:1902578,single-organism localization|GO:0051234,establishment of localization|GO:0051179,localization|GO:0044699,single-organism process|GO:0050801,ion homeostasis|GO:0042592,homeostatic process|GO:0055076,transition metal ion homeostasis|GO:0098771,inor…	GO:0005737,cytoplasm|GO:0044464,cell part|GO:0005623,cell|GO:0005622,intracellular|GO:0044424,intracellular part	GO:0043169,cation binding|GO:0046872,metal ion binding|GO:0005488,binding|GO:0043167,ion binding|GO:0046914,transition metal ion binding		1.01061	0.85252	1.30571	0.00378418	1.6346	0.000768809	1.25189	0.00301559
K4BPR4	Uncharacterized protein	543565	Uncharacterized protein OS=Solanum lycopersicum OX=4081 GN=543565 PE=3 SV=1 - [K4BPR4_SOLLC]	70.2	4	5	17	91	0.674813	0.907899	0.750252	1.25271	1.13036	1.11353	0.991133	0.912847	0.905386	1.00781	1.0019	0.964297	255	28.7773	4.80518			GO:0019904,protein domain specific binding|GO:0005515,protein binding|GO:0005488,binding		1.49878	0.00890191	1.2042	0.0982378	1.27478	0.0379419	1.05861	0.147576
K4BJW4	Glyceraldehyde-3-phosphate dehydrogenase (EC 1.2.1.-)	100736499	Glyceraldehyde-3-phosphate dehydrogenase OS=Solanum lycopersicum OX=4081 GN=100736499 PE=3 SV=1 - [K4BJW4_SOLLC]	69.73	1	5	21	194	0.854785	0.828522	0.792949	0.914877	0.666963	0.720878	1.05509	1.24767	1.19396	1.00681	1.13518	0.981565	337	36.7001	7.92822	GO:0044238,primary metabolic process|GO:0044710,single-organism metabolic process|GO:0005975,carbohydrate metabolic process|GO:0005996,monosaccharide metabolic process|GO:0019318,hexose metabolic process|GO:0071704,organic substance metabolic process|GO:0044699,single-organism process|GO:0008152,metabolic process|GO:0044723,single-organism carbohydrate metabolic process|GO:0006006,glucose metabol…		GO:0050662,coenzyme binding|GO:0050661,NADP binding|GO:0051287,NAD binding|GO:0016620,oxidoreductase activity, acting on the aldehyde or oxo group of donors, NAD or NADP as acceptor|GO:0000166,nucleotide binding|GO:0036094,small molecule binding|GO:0003824,catalytic activity|GO:0016903,oxidoreductase activity, acting on the aldehyde or oxo group of donors|GO:0048037,cofactor binding|GO:0005488,bi…	sly01200,Carbon metabolism|sly00010,Glycolysis / Gluconeogenesis|sly00710,Carbon fixation in photosynthetic organisms|sly01230,Biosynthesis of amino acids|sly01100,Metabolic pathways|sly01110,Biosynthesis of secondary metabolites	0.929919	0.496288	1.4121	0.00480583	1.2614	0.0132044	0.893282	0.170416
A0A0U1ZGW9	30S ribosomal protein S19, chloroplastic	rps19	30S ribosomal protein S19, chloroplastic OS=Solanum lycopersicum OX=4081 GN=rps19 PE=3 SV=1 - [A0A0U1ZGW9_SOLLC]	69.57	5	6	6	38	1.17338	1.13755	1.09961	0.988554	0.999244	0.972094	0.973113	0.94662	0.957975	0.93401	0.944169	0.978408	92	10.4366	10.4038	GO:0044249,cellular biosynthetic process|GO:0034641,cellular nitrogen compound metabolic process|GO:0006807,nitrogen compound metabolic process|GO:0034645,cellular macromolecule biosynthetic process|GO:1901576,organic substance biosynthetic process|GO:0044267,cellular protein metabolic process|GO:0044260,cellular macromolecule metabolic process|GO:0043043,peptide biosynthetic process|GO:0071704,o…	GO:0015935,small ribosomal subunit|GO:0043229,intracellular organelle|GO:0043228,non-membrane-bounded organelle|GO:0043227,membrane-bounded organelle|GO:0043226,organelle|GO:0005737,cytoplasm|GO:0044446,intracellular organelle part|GO:0009536,plastid|GO:0030529,intracellular ribonucleoprotein complex|GO:0009507,chloroplast|GO:0044391,ribosomal subunit|GO:0005840,ribosome|GO:0032991,macromolecular…	GO:0097159,organic cyclic compound binding|GO:0019843,rRNA binding|GO:0003735,structural constituent of ribosome|GO:0003723,RNA binding|GO:0003676,nucleic acid binding|GO:0005198,structural molecule activity|GO:1901363,heterocyclic compound binding|GO:0005488,binding	sly03010,Ribosome	0.867867	0.00271041	0.84377	0.0014256	0.837577	0.00184025	0.99266	0.672611
K4C874	Uncharacterized protein	543508	Uncharacterized protein OS=Solanum lycopersicum OX=4081 GN=543508 PE=4 SV=1 - [K4C874_SOLLC]	68.71	2	3	19	143	1.12883	1.36448	1.36935	1.10676	0.986022	1.11066	1.08844	1.02737	1.10902	0.945683	0.948534	0.921488	326	35.9301	7.12256					0.829335	0.069631	0.834872	0.0626835	0.728955	0.0119558	0.873134	0.00629738
K4BMN4	Uncharacterized protein	101259035	Uncharacterized protein OS=Solanum lycopersicum OX=4081 GN=101259035 PE=3 SV=1 - [K4BMN4_SOLLC]	68.6	2	27	36	370	1.13526	1.12826	1.11335	1.19379	1.14424	1.21384	0.8955	0.927312	0.922257	1.00029	0.982931	0.983835	605	64.1848	5.56689	GO:0044267,cellular protein metabolic process|GO:0006457,protein folding|GO:0044260,cellular macromolecule metabolic process|GO:0044238,primary metabolic process|GO:0019538,protein metabolic process|GO:0009987,cellular process|GO:0044237,cellular metabolic process|GO:0043170,macromolecule metabolic process|GO:0071704,organic substance metabolic process|GO:0042026,protein refolding|GO:0008152,meta…	GO:0005737,cytoplasm|GO:0044464,cell part|GO:0005623,cell|GO:0005622,intracellular|GO:0044424,intracellular part|GO:0009536,plastid|GO:0043231,intracellular membrane-bounded organelle|GO:0005829,cytosol|GO:0044444,cytoplasmic part|GO:0005739,mitochondrion|GO:0043229,intracellular organelle|GO:0043227,membrane-bounded organelle|GO:0043226,organelle|GO:0009507,chloroplast	GO:0043168,anion binding|GO:0005488,binding|GO:0030554,adenyl nucleotide binding|GO:0035639,purine ribonucleoside triphosphate binding|GO:0097367,carbohydrate derivative binding|GO:1901363,heterocyclic compound binding|GO:1901265,nucleoside phosphate binding|GO:0000166,nucleotide binding|GO:0036094,small molecule binding|GO:0032553,ribonucleotide binding|GO:0032559,adenyl ribonucleotide binding|G…	sly03018,RNA degradation	1.05183	0.0545389	0.812905	5.78549e-05	0.878643	9.08871e-05	1.08087	0.00287566
K4DAV2	ATP synthase subunit d, mitochondrial	101248453	ATP synthase subunit d, mitochondrial OS=Solanum lycopersicum OX=4081 GN=101248453 PE=3 SV=1 - [K4DAV2_SOLLC]	68.45	3	15	15	49	0.846823	0.871582	0.893998	0.83874	0.904413	0.865658	0.898119	0.91005	0.890423	0.946659	0.947344	0.955015	168	19.7811	5.40186	GO:0009167,purine ribonucleoside monophosphate metabolic process|GO:0009165,nucleotide biosynthetic process|GO:0009163,nucleoside biosynthetic process|GO:0009161,ribonucleoside monophosphate metabolic process|GO:1901362,organic cyclic compound biosynthetic process|GO:0042451,purine nucleoside biosynthetic process|GO:0009168,purine ribonucleoside monophosphate biosynthetic process|GO:0044710,singl…	GO:0044464,cell part|GO:0031975,envelope|GO:0043229,intracellular organelle|GO:0043227,membrane-bounded organelle|GO:0043226,organelle|GO:0005737,cytoplasm|GO:0045263,proton-transporting ATP synthase complex, coupling factor F(o)|GO:0031090,organelle membrane|GO:0098796,membrane protein complex|GO:0016020,membrane|GO:0044444,cytoplasmic part|GO:0005739,mitochondrion|GO:0098800,inner mitochondrial…	GO:0022891,substrate-specific transmembrane transporter activity|GO:0022890,inorganic cation transmembrane transporter activity|GO:0022892,substrate-specific transporter activity|GO:0005215,transporter activity|GO:0008324,cation transmembrane transporter activity|GO:0022857,transmembrane transporter activity|GO:0015075,ion transmembrane transporter activity|GO:0015077,monovalent inorganic cation …	sly00190,Oxidative phosphorylation|sly01100,Metabolic pathways	0.998625	0.961687	1.03299	0.123679	1.09057	0.00474026	1.05574	0.00135541
E1AZA3	Late embryogenesis abundant protein	100750252	Late embryogenesis abundant protein OS=Solanum lycopersicum OX=4081 GN=100750252 PE=2 SV=1 - [E1AZA3_SOLLC]	67.25	1	12	12	44	0.531085	0.517536	0.584067	0.553678	0.461144	0.496338	1.01856	0.999177	1.00986	0.951775	0.843052	0.879218	171	17.5205	7.6499					0.925567	0.296291	1.85436	2.49044e-05	1.63782	0.000786283	0.883224	0.0221346
K4C7X3	Uncharacterized protein	101265833	Uncharacterized protein OS=Solanum lycopersicum OX=4081 GN=101265833 PE=4 SV=1 - [K4C7X3_SOLLC]	66.96	1	4	4	8	0.749687	0.770878	0.7091	0.709857	0.815942	0.702439	0.924487	0.953738	1.03797	0.966606	0.914284	0.980048	115	11.6545	5.80811					0.99936	0.991273	1.30791	0.00403528	1.28312	0.00146935	0.981051	0.665191
K4CA24	Tubulin beta chain		Tubulin beta chain OS=Solanum lycopersicum OX=4081 PE=3 SV=1 - [K4CA24_SOLLC]	66.81	1	5	24	216	1.1962	1.20548	1.24314	1.29277	1.33509	1.36738	0.852105	0.786762	0.818665	1.09381	1.03882	1.00401	452	50.9623	4.85596	GO:0051258,protein polymerization|GO:0007017,microtubule-based process|GO:0071822,protein complex subunit organization|GO:0070271,protein complex biogenesis|GO:0043933,macromolecular complex subunit organization|GO:0006461,protein complex assembly|GO:0016043,cellular component organization|GO:0065003,macromolecular complex assembly|GO:0022607,cellular component assembly|GO:0044763,single-organism…	GO:0005856,cytoskeleton|GO:0043234,protein complex|GO:0015630,microtubule cytoskeleton|GO:0043228,non-membrane-bounded organelle|GO:0043232,intracellular non-membrane-bounded organelle|GO:0044464,cell part|GO:0005623,cell|GO:0005737,cytoplasm|GO:0044446,intracellular organelle part|GO:0043229,intracellular organelle|GO:0044430,cytoskeletal part|GO:0044424,intracellular part|GO:0032991,macromolecu…	GO:0005200,structural constituent of cytoskeleton|GO:0035639,purine ribonucleoside triphosphate binding|GO:0005488,binding|GO:0005198,structural molecule activity|GO:1901363,heterocyclic compound binding|GO:1901265,nucleoside phosphate binding|GO:0001882,nucleoside binding|GO:0043168,anion binding|GO:0016462,pyrophosphatase activity|GO:0000166,nucleotide binding|GO:0032561,guanyl ribonucleotide b…	sly04145,Phagosome	1.09614	0.0107928	0.674253	7.53916e-05	0.860573	0.00474113	1.27634	0.0021666
K4CRD4	Uncharacterized protein	101250725	Uncharacterized protein OS=Solanum lycopersicum OX=4081 GN=101250725 PE=4 SV=1 - [K4CRD4_SOLLC]	66.51	1	7	27	1492	0.706213	0.716562	0.833838	0.697337	0.713849	0.745092	1.10009	1.16987	1.08422	1.2137	1.27924	1.16271	439	48.5958	8.06006	GO:0050790,regulation of catalytic activity|GO:0044093,positive regulation of molecular function|GO:0065007,biological regulation|GO:0065009,regulation of molecular function|GO:0043085,positive regulation of catalytic activity	GO:0009579,thylakoid|GO:0005737,cytoplasm|GO:0009536,plastid|GO:0043231,intracellular membrane-bounded organelle|GO:0009532,plastid stroma|GO:0009570,chloroplast stroma|GO:0044464,cell part|GO:0044444,cytoplasmic part|GO:0005623,cell|GO:0005622,intracellular|GO:0044446,intracellular organelle part|GO:0043229,intracellular organelle|GO:0044435,plastid part|GO:0044434,chloroplast part|GO:0044424,in…	GO:0043168,anion binding|GO:0005488,binding|GO:0030554,adenyl nucleotide binding|GO:0035639,purine ribonucleoside triphosphate binding|GO:0097367,carbohydrate derivative binding|GO:1901363,heterocyclic compound binding|GO:1901265,nucleoside phosphate binding|GO:0000166,nucleotide binding|GO:0036094,small molecule binding|GO:0032553,ribonucleotide binding|GO:0032559,adenyl ribonucleotide binding|G…		0.955537	0.482555	1.48637	0.00167412	1.61997	0.000922397	1.08988	0.0785562
K4CXH8	Uncharacterized protein	101247963	Uncharacterized protein OS=Solanum lycopersicum OX=4081 GN=101247963 PE=4 SV=1 - [K4CXH8_SOLLC]	66.37	3	3	4	6	1.075	1.09916	0.938669	1.36853	1.1824	0.968279	0.764046	0.848854	0.871897	0.911847	0.963585	0.883753	113	12.6096	8.79248	GO:0044249,cellular biosynthetic process|GO:0034641,cellular nitrogen compound metabolic process|GO:0006807,nitrogen compound metabolic process|GO:0034645,cellular macromolecule biosynthetic process|GO:1901576,organic substance biosynthetic process|GO:0044267,cellular protein metabolic process|GO:0044260,cellular macromolecule metabolic process|GO:0043043,peptide biosynthetic process|GO:0071704,o…		GO:0005488,binding|GO:0097159,organic cyclic compound binding|GO:0008135,translation factor activity, RNA binding|GO:0003723,RNA binding|GO:0003676,nucleic acid binding|GO:1901363,heterocyclic compound binding|GO:0003743,translation initiation factor activity	sly03013,RNA transport	1.13055	0.342742	0.798246	0.0248266	0.886393	0.0994124	1.11043	0.0856277
K4BF14	Uncharacterized protein	101257442	Uncharacterized protein OS=Solanum lycopersicum OX=4081 GN=101257442 PE=3 SV=1 - [K4BF14_SOLLC]	64.22	1	13	14	90	0.830084	0.819156	0.787706	0.830465	0.835441	0.835718	1.05902	1.05864	1.07821	1.25623	1.26954	1.19897	313	34.1227	9.42236	GO:0008152,metabolic process|GO:0044710,single-organism metabolic process|GO:0044699,single-organism process|GO:0055114,oxidation-reduction process		GO:0003824,catalytic activity|GO:0016491,oxidoreductase activity		1.02654	0.167839	1.31142	5.91932e-05	1.52844	6.85579e-05	1.16548	0.00145523
K4BHZ2	Uncharacterized protein	101252667	Uncharacterized protein OS=Solanum lycopersicum OX=4081 GN=101252667 PE=4 SV=1 - [K4BHZ2_SOLLC]	64.22	1	8	8	41	1.19245	1.17654	1.19722	1.06558	1.17913	1.11287	0.891076	1.00131	0.966051	1.04327	0.908205	0.907454	204	22.3149	4.55127		GO:0043234,protein complex|GO:0005737,cytoplasm|GO:0005854,nascent polypeptide-associated complex|GO:0032991,macromolecular complex|GO:0044464,cell part|GO:0005623,cell|GO:0005622,intracellular|GO:0044444,cytoplasmic part|GO:0044424,intracellular part			0.941497	0.106643	0.801534	0.0020484	0.801672	0.00664006	1.00017	0.997802
K4CW40	Malate dehydrogenase (EC 1.1.1.37)	101253131	Malate dehydrogenase OS=Solanum lycopersicum OX=4081 GN=101253131 PE=3 SV=1 - [K4CW40_SOLLC]	64.16	1	15	17	195	0.898411	0.867581	0.914841	0.929095	0.864303	0.933609	1.11085	1.04738	1.07472	1.22744	1.23089	1.18099	332	35.3612	6.31592	GO:0019752,carboxylic acid metabolic process|GO:0006099,tricarboxylic acid cycle|GO:0009060,aerobic respiration|GO:0044281,small molecule metabolic process|GO:0006091,generation of precursor metabolites and energy|GO:0072350,tricarboxylic acid metabolic process|GO:0044699,single-organism process|GO:0044710,single-organism metabolic process|GO:0071704,organic substance metabolic process|GO:0044238…	GO:0005737,cytoplasm|GO:0044464,cell part|GO:0005623,cell|GO:0005622,intracellular|GO:0044424,intracellular part	GO:0016614,oxidoreductase activity, acting on CH-OH group of donors|GO:0016615,malate dehydrogenase activity|GO:0016616,oxidoreductase activity, acting on the CH-OH group of donors, NAD or NADP as acceptor|GO:0003824,catalytic activity|GO:0030060,L-malate dehydrogenase activity|GO:0016491,oxidoreductase activity	sly01200,Carbon metabolism|sly00620,Pyruvate metabolism|sly00270,Cysteine and methionine metabolism|sly00710,Carbon fixation in photosynthetic organisms|sly00020,Citrate cycle (TCA cycle)|sly00630,Glyoxylate and dicarboxylate metabolism|sly01100,Metabolic pathways|sly01110,Biosynthesis of secondary metabolites	1.01722	0.590183	1.20595	0.00132656	1.35754	0.000113601	1.1257	0.00517263
K4CXI9	Uncharacterized protein	544079	Uncharacterized protein OS=Solanum lycopersicum OX=4081 GN=544079 PE=4 SV=1 - [K4CXI9_SOLLC]	63.85	2	5	15	150	1.16121	1.19412	1.16865	1.01122	1.02563	1.05029	1.00789	1.0469	1.07677	0.912074	0.946019	0.903209	260	28.1678	10.814	GO:0044249,cellular biosynthetic process|GO:0034641,cellular nitrogen compound metabolic process|GO:0006807,nitrogen compound metabolic process|GO:0034645,cellular macromolecule biosynthetic process|GO:1901576,organic substance biosynthetic process|GO:0044267,cellular protein metabolic process|GO:0044260,cellular macromolecule metabolic process|GO:0043043,peptide biosynthetic process|GO:0071704,o…	GO:0005737,cytoplasm|GO:0032991,macromolecular complex|GO:0005840,ribosome|GO:0043232,intracellular non-membrane-bounded organelle|GO:0044464,cell part|GO:0044444,cytoplasmic part|GO:0005623,cell|GO:0030529,intracellular ribonucleoprotein complex|GO:0043229,intracellular organelle|GO:0043228,non-membrane-bounded organelle|GO:0044424,intracellular part|GO:0005622,intracellular|GO:0043226,organelle…	GO:0003735,structural constituent of ribosome|GO:0005198,structural molecule activity|GO:0097159,organic cyclic compound binding|GO:0003723,RNA binding|GO:0003676,nucleic acid binding|GO:1901363,heterocyclic compound binding|GO:0005488,binding	sly03010,Ribosome	0.876038	0.000654114	0.888642	0.0042126	0.783576	0.000101463	0.881767	0.00661134
K4DB71	Uncharacterized protein	101265004	Uncharacterized protein OS=Solanum lycopersicum OX=4081 GN=101265004 PE=4 SV=1 - [K4DB71_SOLLC]	63.85	2	5	15	120	1.27704	1.35295	1.15784	1.09017	0.913265	1.00731	1.07575	1.07287	1.03175	0.84266	0.863679	0.970813	260	28.2168	10.814	GO:0044249,cellular biosynthetic process|GO:0034641,cellular nitrogen compound metabolic process|GO:0006807,nitrogen compound metabolic process|GO:0034645,cellular macromolecule biosynthetic process|GO:1901576,organic substance biosynthetic process|GO:0044267,cellular protein metabolic process|GO:0044260,cellular macromolecule metabolic process|GO:0043043,peptide biosynthetic process|GO:0071704,o…	GO:0005737,cytoplasm|GO:0032991,macromolecular complex|GO:0005840,ribosome|GO:0043232,intracellular non-membrane-bounded organelle|GO:0044464,cell part|GO:0044444,cytoplasmic part|GO:0005623,cell|GO:0030529,intracellular ribonucleoprotein complex|GO:0043229,intracellular organelle|GO:0043228,non-membrane-bounded organelle|GO:0044424,intracellular part|GO:0005622,intracellular|GO:0043226,organelle…	GO:0003735,structural constituent of ribosome|GO:0005198,structural molecule activity|GO:0097159,organic cyclic compound binding|GO:0003723,RNA binding|GO:0003676,nucleic acid binding|GO:1901363,heterocyclic compound binding|GO:0005488,binding	sly03010,Ribosome	0.794846	0.0275089	0.83963	0.0258346	0.706778	0.00590802	0.841774	0.016405
K4B832	Proteasome subunit alpha type (EC 3.4.25.1)	101247093	Proteasome subunit alpha type OS=Solanum lycopersicum OX=4081 GN=101247093 PE=3 SV=1 - [K4B832_SOLLC]	63.71	1	2	11	39	0.728453	0.916703	0.882821	1.13306	0.884088	0.993325	1.19294	0.998713	1.02566	0.915435	1.07731	1.04898	237	26.082	4.76709	GO:0044248,cellular catabolic process|GO:0043632,modification-dependent macromolecule catabolic process|GO:0044267,cellular protein metabolic process|GO:1901575,organic substance catabolic process|GO:0044265,cellular macromolecule catabolic process|GO:0044260,cellular macromolecule metabolic process|GO:0071704,organic substance metabolic process|GO:0006508,proteolysis|GO:0044238,primary metabolic…	GO:0043234,protein complex|GO:0005737,cytoplasm|GO:0032991,macromolecular complex|GO:0043231,intracellular membrane-bounded organelle|GO:0019773,proteasome core complex, alpha-subunit complex|GO:0005634,nucleus|GO:0044464,cell part|GO:0005623,cell|GO:0005622,intracellular|GO:0043229,intracellular organelle|GO:0044424,intracellular part|GO:0000502,proteasome complex|GO:0043227,membrane-bounded org…	GO:0016787,hydrolase activity|GO:0004175,endopeptidase activity|GO:0004298,threonine-type endopeptidase activity|GO:0003824,catalytic activity|GO:0070003,threonine-type peptidase activity|GO:0070011,peptidase activity, acting on L-amino acid peptides|GO:0008233,peptidase activity	sly03050,Proteasome	1.19086	0.156915	1.27268	0.0520564	1.20323	0.0886745	0.945427	0.498001
K4D1V7	Ferredoxin	101265784	Ferredoxin OS=Solanum lycopersicum OX=4081 GN=101265784 PE=3 SV=1 - [K4D1V7_SOLLC]	63.19	2	7	7	61	0.82205	0.702609	0.674579	0.879224	0.748529	0.773297	1.09548	1.10087	1.09652	1.18204	1.3147	1.3046	144	15.3935	4.76709	GO:0044710,single-organism metabolic process|GO:0009987,cellular process|GO:0044237,cellular metabolic process|GO:0022900,electron transport chain|GO:0044763,single-organism cellular process|GO:0055114,oxidation-reduction process|GO:0008152,metabolic process|GO:0006091,generation of precursor metabolites and energy|GO:0044699,single-organism process	GO:0005737,cytoplasm|GO:0009536,plastid|GO:0043231,intracellular membrane-bounded organelle|GO:0044464,cell part|GO:0044444,cytoplasmic part|GO:0005623,cell|GO:0005622,intracellular|GO:0043229,intracellular organelle|GO:0044424,intracellular part|GO:0043227,membrane-bounded organelle|GO:0043226,organelle|GO:0009507,chloroplast	GO:0043169,cation binding|GO:0051540,metal cluster binding|GO:0051536,iron-sulfur cluster binding|GO:0051537,2 iron, 2 sulfur cluster binding|GO:0043167,ion binding|GO:0005488,binding|GO:0046872,metal ion binding|GO:0009055,electron carrier activity	sly00195,Photosynthesis	1.09176	0.327949	1.49728	0.0012886	1.72848	0.00100777	1.15442	0.0165089
K4CN57	Uncharacterized protein		Uncharacterized protein OS=Solanum lycopersicum OX=4081 PE=4 SV=1 - [K4CN57_SOLLC]	63.17	3	16	20	128	0.581056	0.618809	0.693939	0.7185	0.776952	0.756568	1.19031	1.19932	1.17468	1.35384	1.34853	1.32059	391	43.1011	5.14795	GO:0008152,metabolic process		GO:0016787,hydrolase activity|GO:0003824,catalytic activity	sly01210,2-Oxocarboxylic acid metabolism|sly01230,Biosynthesis of amino acids|sly01100,Metabolic pathways|sly00220,Arginine biosynthesis|sly01110,Biosynthesis of secondary metabolites	1.18915	0.0329637	1.8821	8.08761e-05	2.12427	3.39095e-05	1.12867	0.000262685
K4B438	Uncharacterized protein		Uncharacterized protein OS=Solanum lycopersicum OX=4081 PE=3 SV=1 - [K4B438_SOLLC]	63.05	1	2	21	134	0.862407	0.896572	0.834156	0.97549	0.90015	0.855107	1.02155	1.03308	1.04567	0.886746	1.02129	0.87966	479	53.2951	5.13525	GO:1902600,hydrogen ion transmembrane transport|GO:0009141,nucleoside triphosphate metabolic process|GO:0009144,purine nucleoside triphosphate metabolic process|GO:0009167,purine ribonucleoside monophosphate metabolic process|GO:0034641,cellular nitrogen compound metabolic process|GO:0006807,nitrogen compound metabolic process|GO:0044281,small molecule metabolic process|GO:0009161,ribonucleoside …	GO:0043234,protein complex|GO:0032991,macromolecular complex|GO:0098796,membrane protein complex|GO:0016020,membrane|GO:0033178,proton-transporting two-sector ATPase complex, catalytic domain|GO:0033180,proton-transporting V-type ATPase, V1 domain|GO:0044425,membrane part|GO:0016469,proton-transporting two-sector ATPase complex|GO:0033176,proton-transporting V-type ATPase complex	GO:0035639,purine ribonucleoside triphosphate binding|GO:0005488,binding|GO:0043167,ion binding|GO:1901363,heterocyclic compound binding|GO:1901265,nucleoside phosphate binding|GO:0001882,nucleoside binding|GO:0043168,anion binding|GO:0016820,hydrolase activity, acting on acid anhydrides, catalyzing transmembrane movement of substances|GO:0000166,nucleotide binding|GO:0001883,purine nucleoside bi…		1.05307	0.30991	1.19558	0.000944353	1.07503	0.260161	0.899172	0.0890021
P43280	S-adenosylmethionine synthase 1 (AdoMet synthase 1) (EC 2.5.1.6) (Methionine adenosyltransferase 1) (MAT 1)	SAM1	S-adenosylmethionine synthase 1 OS=Solanum lycopersicum OX=4081 GN=SAM1 PE=2 SV=1 - [METK1_SOLLC]	62.85	1	5	16	126	1.08244	1.10334	1.19355	1.13267	1.18217	1.19603	0.993339	0.95066	0.904413	0.932664	0.942696	0.935962	393	43.2738	5.8208	GO:0006732,coenzyme metabolic process|GO:0006730,one-carbon metabolic process|GO:0044249,cellular biosynthetic process|GO:0034641,cellular nitrogen compound metabolic process|GO:0006807,nitrogen compound metabolic process|GO:0009108,coenzyme biosynthetic process|GO:0009163,nucleoside biosynthetic process|GO:1901137,carbohydrate derivative biosynthetic process|GO:0072521,purine-containing compound…	GO:0005737,cytoplasm|GO:0044464,cell part|GO:0005623,cell|GO:0005622,intracellular|GO:0044424,intracellular part|GO:0005829,cytosol|GO:0044444,cytoplasmic part	GO:0035639,purine ribonucleoside triphosphate binding|GO:0005488,binding|GO:0000166,nucleotide binding|GO:1901363,heterocyclic compound binding|GO:1901265,nucleoside phosphate binding|GO:0001882,nucleoside binding|GO:0043168,anion binding|GO:0043169,cation binding|GO:0043167,ion binding|GO:0016765,transferase activity, transferring alkyl or aryl (other than methyl) groups|GO:0016740,transferase a…	sly01230,Biosynthesis of amino acids|sly01100,Metabolic pathways|sly00270,Cysteine and methionine metabolism|sly01110,Biosynthesis of secondary metabolites	1.03893	0.325313	0.842892	0.0142988	0.831916	0.00521301	0.986979	0.657386
K4BNT6	Uncharacterized protein	101266019	Uncharacterized protein OS=Solanum lycopersicum OX=4081 GN=101266019 PE=4 SV=1 - [K4BNT6_SOLLC]	62.59	1	10	10	30	0.853984	0.916591	0.881546	0.738399	0.786695	0.718149	1.04967	1.13308	1.13621	0.989622	0.981753	0.989934	147	16.8135	6.03662	GO:0006952,defense response|GO:0006950,response to stress|GO:0009607,response to biotic stimulus|GO:0050896,response to stimulus				0.845829	0.00746467	1.25143	0.00271721	1.11658	0.00490304	0.892241	0.0138255
P43282	S-adenosylmethionine synthase 3 (AdoMet synthase 3) (EC 2.5.1.6) (Methionine adenosyltransferase 3) (MAT 3)	SAM3	S-adenosylmethionine synthase 3 OS=Solanum lycopersicum OX=4081 GN=SAM3 PE=2 SV=1 - [METK3_SOLLC]	62.31	1	6	16	116	1.55618	1.46056	1.39157	1.38647	1.75989	1.32252	0.776333	0.753656	0.821602	0.810885	0.791975	0.896235	390	42.6255	6.16357	GO:0006732,coenzyme metabolic process|GO:0006730,one-carbon metabolic process|GO:0044249,cellular biosynthetic process|GO:0034641,cellular nitrogen compound metabolic process|GO:0006807,nitrogen compound metabolic process|GO:0009108,coenzyme biosynthetic process|GO:0009163,nucleoside biosynthetic process|GO:1901137,carbohydrate derivative biosynthetic process|GO:0072521,purine-containing compound…	GO:0005737,cytoplasm|GO:0044464,cell part|GO:0005623,cell|GO:0005622,intracellular|GO:0044424,intracellular part|GO:0005829,cytosol|GO:0044444,cytoplasmic part	GO:0035639,purine ribonucleoside triphosphate binding|GO:0005488,binding|GO:0000166,nucleotide binding|GO:1901363,heterocyclic compound binding|GO:1901265,nucleoside phosphate binding|GO:0001882,nucleoside binding|GO:0043168,anion binding|GO:0043169,cation binding|GO:0043167,ion binding|GO:0016765,transferase activity, transferring alkyl or aryl (other than methyl) groups|GO:0016740,transferase a…	sly01230,Biosynthesis of amino acids|sly01100,Metabolic pathways|sly00270,Cysteine and methionine metabolism|sly01110,Biosynthesis of secondary metabolites	1.01374	0.895635	0.533445	0.000187407	0.566905	0.000378955	1.06273	0.263011
K4B1S1	Uncharacterized protein	101265681	Uncharacterized protein OS=Solanum lycopersicum OX=4081 GN=101265681 PE=3 SV=1 - [K4B1S1_SOLLC]	62.02	1	27	38	415	1.14003	1.14381	1.10731	1.06405	1.06368	1.02921	0.999568	1.00955	0.993353	1.00942	1.00663	1.00451	703	74.8508	5.33838	GO:0044267,cellular protein metabolic process|GO:0006457,protein folding|GO:0044260,cellular macromolecule metabolic process|GO:0044238,primary metabolic process|GO:0019538,protein metabolic process|GO:0009987,cellular process|GO:0044237,cellular metabolic process|GO:0043170,macromolecule metabolic process|GO:0071704,organic substance metabolic process|GO:0008152,metabolic process		GO:0035639,purine ribonucleoside triphosphate binding|GO:0005488,binding|GO:0043167,ion binding|GO:1901363,heterocyclic compound binding|GO:1901265,nucleoside phosphate binding|GO:0001882,nucleoside binding|GO:0043168,anion binding|GO:0051082,unfolded protein binding|GO:0000166,nucleotide binding|GO:0001883,purine nucleoside binding|GO:0032549,ribonucleoside binding|GO:0017076,purine nucleotide b…	sly03018,RNA degradation	0.930937	0.00883019	0.885385	0.000490614	0.890719	0.000451175	1.00602	0.288217
K4DF56	40S ribosomal protein S12	101257841	40S ribosomal protein S12 OS=Solanum lycopersicum OX=4081 GN=101257841 PE=3 SV=1 - [K4DF56_SOLLC]	61.7	1	4	7	52	0.997577	0.956241	0.973021	0.997061	1.00992	1.02851	0.814923	0.917761	0.890116	1.09437	1.07536	1.05913	141	14.9286	6.01123	GO:0044249,cellular biosynthetic process|GO:0034641,cellular nitrogen compound metabolic process|GO:0006807,nitrogen compound metabolic process|GO:0034645,cellular macromolecule biosynthetic process|GO:1901576,organic substance biosynthetic process|GO:0044267,cellular protein metabolic process|GO:0044260,cellular macromolecule metabolic process|GO:0043043,peptide biosynthetic process|GO:0071704,o…	GO:0005737,cytoplasm|GO:0032991,macromolecular complex|GO:0005840,ribosome|GO:0043232,intracellular non-membrane-bounded organelle|GO:0044464,cell part|GO:0044444,cytoplasmic part|GO:0005623,cell|GO:0030529,intracellular ribonucleoprotein complex|GO:0043229,intracellular organelle|GO:0043228,non-membrane-bounded organelle|GO:0044424,intracellular part|GO:0005622,intracellular|GO:0043226,organelle…	GO:0003735,structural constituent of ribosome|GO:0005198,structural molecule activity	sly03010,Ribosome	1.03712	0.0742077	0.89612	0.0372107	1.10319	0.00306753	1.23107	0.00335894
Q9M5A8	Chaperonin 21	543643	Chaperonin 21 OS=Solanum lycopersicum OX=4081 GN=543643 PE=2 SV=1 - [Q9M5A8_SOLLC]	61.66	1	12	13	123	1.19789	1.23096	1.14478	1.10137	1.13294	1.0744	0.957673	0.959096	0.996326	0.876356	0.892726	0.896606	253	26.5461	7.41553	GO:0044267,cellular protein metabolic process|GO:0006457,protein folding|GO:0044260,cellular macromolecule metabolic process|GO:0044238,primary metabolic process|GO:0019538,protein metabolic process|GO:0009987,cellular process|GO:0044237,cellular metabolic process|GO:0043170,macromolecule metabolic process|GO:0071704,organic substance metabolic process|GO:0008152,metabolic process|GO:0034599,cell…	GO:0005737,cytoplasm|GO:0044464,cell part|GO:0005623,cell|GO:0005622,intracellular|GO:0044424,intracellular part|GO:0009536,plastid|GO:0043231,intracellular membrane-bounded organelle|GO:0043233,organelle lumen|GO:0044444,cytoplasmic part|GO:0031974,membrane-enclosed lumen|GO:0044446,intracellular organelle part|GO:0070013,intracellular organelle lumen|GO:0043229,intracellular organelle|GO:000573…	GO:0043168,anion binding|GO:0005488,binding|GO:0030554,adenyl nucleotide binding|GO:0035639,purine ribonucleoside triphosphate binding|GO:0097367,carbohydrate derivative binding|GO:1901363,heterocyclic compound binding|GO:1901265,nucleoside phosphate binding|GO:0000166,nucleotide binding|GO:0036094,small molecule binding|GO:0032553,ribonucleotide binding|GO:0032559,adenyl ribonucleotide binding|G…		0.925868	0.0433633	0.815164	0.00143484	0.745933	0.000304747	0.915071	0.0042549
K4BLS5	Uncharacterized protein	101253367	Uncharacterized protein OS=Solanum lycopersicum OX=4081 GN=101253367 PE=4 SV=1 - [K4BLS5_SOLLC]	61.59	2	15	15	107	0.844875	0.861638	0.85833	0.886857	0.907837	0.918753	0.956334	0.970542	1.00115	1.07924	1.08666	1.08286	302	32.8329	7.73779		GO:0043231,intracellular membrane-bounded organelle|GO:0005634,nucleus|GO:0044464,cell part|GO:0005623,cell|GO:0005622,intracellular|GO:0043229,intracellular organelle|GO:0044424,intracellular part|GO:0043227,membrane-bounded organelle|GO:0043226,organelle	GO:0097159,organic cyclic compound binding|GO:1901363,heterocyclic compound binding|GO:0003676,nucleic acid binding|GO:0005488,binding	sly03018,RNA degradation	1.05794	0.00971865	1.1416	0.00103331	1.26665	2.10826e-06	1.10954	0.00133554
K4CR90	Uncharacterized protein	101247151	Uncharacterized protein OS=Solanum lycopersicum OX=4081 GN=101247151 PE=3 SV=1 - [K4CR90_SOLLC]	60.55	2	7	34	368	1.27374	1.30743	1.30379	1.2015	1.2167	1.1966	0.954426	0.947765	0.914165	0.871592	0.959992	0.943631	649	71.1802	5.24951			GO:0043168,anion binding|GO:0005488,binding|GO:0030554,adenyl nucleotide binding|GO:0035639,purine ribonucleoside triphosphate binding|GO:0097367,carbohydrate derivative binding|GO:1901363,heterocyclic compound binding|GO:1901265,nucleoside phosphate binding|GO:0000166,nucleotide binding|GO:0036094,small molecule binding|GO:0032553,ribonucleotide binding|GO:0032559,adenyl ribonucleotide binding|G…	sly04141,Protein processing in endoplasmic reticulum|sly03040,Spliceosome|sly04144,Endocytosis	0.93046	0.0018356	0.724938	2.66322e-05	0.714348	0.000222896	0.985392	0.670056
K4C998	Uncharacterized protein	101265738	Uncharacterized protein OS=Solanum lycopersicum OX=4081 GN=101265738 PE=3 SV=1 - [K4C998_SOLLC]	59.75	1	1	11	38	1.18502	1.19039	1.26223	1.17784	1.16074	1.04897	0.959761	0.97203	0.918566	0.876244	0.934344	0.913491	159	17.6915	10.4917	GO:0044249,cellular biosynthetic process|GO:0034641,cellular nitrogen compound metabolic process|GO:0006807,nitrogen compound metabolic process|GO:0034645,cellular macromolecule biosynthetic process|GO:1901576,organic substance biosynthetic process|GO:0044267,cellular protein metabolic process|GO:0044260,cellular macromolecule metabolic process|GO:0043043,peptide biosynthetic process|GO:0071704,o…	GO:0005737,cytoplasm|GO:0032991,macromolecular complex|GO:0005840,ribosome|GO:0043232,intracellular non-membrane-bounded organelle|GO:0044464,cell part|GO:0044444,cytoplasmic part|GO:0005623,cell|GO:0030529,intracellular ribonucleoprotein complex|GO:0043229,intracellular organelle|GO:0043228,non-membrane-bounded organelle|GO:0044424,intracellular part|GO:0005622,intracellular|GO:0043226,organelle…	GO:0003735,structural constituent of ribosome|GO:0005198,structural molecule activity	sly03010,Ribosome	0.93125	0.15383	0.783574	0.000903266	0.748859	0.000539807	0.955697	0.147176
K4DF02	Uncharacterized protein	101249995	Uncharacterized protein OS=Solanum lycopersicum OX=4081 GN=101249995 PE=3 SV=1 - [K4DF02_SOLLC]	59.75	1	1	11	38	1.38526	1.33121	1.23182	1.25664	1.19122	1.22864	0.77971	0.809321	0.873856	0.740809	0.887055	0.856615	159	17.6494	10.4917	GO:0044249,cellular biosynthetic process|GO:0034641,cellular nitrogen compound metabolic process|GO:0006807,nitrogen compound metabolic process|GO:0034645,cellular macromolecule biosynthetic process|GO:1901576,organic substance biosynthetic process|GO:0044267,cellular protein metabolic process|GO:0044260,cellular macromolecule metabolic process|GO:0043043,peptide biosynthetic process|GO:0071704,o…	GO:0005737,cytoplasm|GO:0032991,macromolecular complex|GO:0005840,ribosome|GO:0043232,intracellular non-membrane-bounded organelle|GO:0044464,cell part|GO:0044444,cytoplasmic part|GO:0005623,cell|GO:0030529,intracellular ribonucleoprotein complex|GO:0043229,intracellular organelle|GO:0043228,non-membrane-bounded organelle|GO:0044424,intracellular part|GO:0005622,intracellular|GO:0043226,organelle…	GO:0003735,structural constituent of ribosome|GO:0005198,structural molecule activity	sly03010,Ribosome	0.931161	0.136748	0.623785	0.000722272	0.629254	0.00152217	1.00877	0.897598
A0A0C5CEC3	30S ribosomal protein S4, chloroplastic	rps4	30S ribosomal protein S4, chloroplastic OS=Solanum lycopersicum OX=4081 GN=rps4 PE=3 SV=1 - [A0A0C5CEC3_SOLLC]	59.7	5	10	10	43	1.26367	1.31241	1.31919	1.00773	1.07901	0.972318	1.04442	1.00611	0.979154	0.878298	0.887267	0.850037	201	23.3649	10.6235	GO:0044249,cellular biosynthetic process|GO:0034641,cellular nitrogen compound metabolic process|GO:0006807,nitrogen compound metabolic process|GO:0034645,cellular macromolecule biosynthetic process|GO:1901576,organic substance biosynthetic process|GO:0044267,cellular protein metabolic process|GO:0044260,cellular macromolecule metabolic process|GO:0043043,peptide biosynthetic process|GO:0071704,o…	GO:0015935,small ribosomal subunit|GO:0043229,intracellular organelle|GO:0043228,non-membrane-bounded organelle|GO:0043227,membrane-bounded organelle|GO:0043226,organelle|GO:0005737,cytoplasm|GO:0044446,intracellular organelle part|GO:0009536,plastid|GO:0030529,intracellular ribonucleoprotein complex|GO:0009507,chloroplast|GO:0044391,ribosomal subunit|GO:0005840,ribosome|GO:0032991,macromolecular…	GO:0097159,organic cyclic compound binding|GO:0019843,rRNA binding|GO:0003735,structural constituent of ribosome|GO:0003723,RNA binding|GO:0003676,nucleic acid binding|GO:0005198,structural molecule activity|GO:1901363,heterocyclic compound binding|GO:0005488,binding	sly03010,Ribosome	0.785325	0.00148577	0.777786	0.000362556	0.671481	3.3233e-05	0.863324	0.0032993
K4BT19	Uncharacterized protein	101254082	Uncharacterized protein OS=Solanum lycopersicum OX=4081 GN=101254082 PE=3 SV=1 - [K4BT19_SOLLC]	59.64	2	18	18	164	1.17604	1.1422	1.1753	1.09515	1.10147	1.09792	0.994254	0.990687	0.979008	0.989554	0.939954	0.946803	280	30.5574	10.272	GO:0044249,cellular biosynthetic process|GO:0034641,cellular nitrogen compound metabolic process|GO:0006807,nitrogen compound metabolic process|GO:0034645,cellular macromolecule biosynthetic process|GO:1901576,organic substance biosynthetic process|GO:0044267,cellular protein metabolic process|GO:0044260,cellular macromolecule metabolic process|GO:0043043,peptide biosynthetic process|GO:0071704,o…	GO:0005737,cytoplasm|GO:0005622,intracellular|GO:0032991,macromolecular complex|GO:0005840,ribosome|GO:0043232,intracellular non-membrane-bounded organelle|GO:0044464,cell part|GO:0044444,cytoplasmic part|GO:0005623,cell|GO:0044391,ribosomal subunit|GO:0044446,intracellular organelle part|GO:0043229,intracellular organelle|GO:0043228,non-membrane-bounded organelle|GO:0044424,intracellular part|GO…	GO:0097159,organic cyclic compound binding|GO:0005198,structural molecule activity|GO:0003735,structural constituent of ribosome|GO:0003723,RNA binding|GO:0003676,nucleic acid binding|GO:1901363,heterocyclic compound binding|GO:0005488,binding	sly03010,Ribosome	0.94304	0.00421574	0.848409	0.000127161	0.823323	0.000422286	0.970432	0.145437
K4BXN9	Uncharacterized protein	101255395	Uncharacterized protein OS=Solanum lycopersicum OX=4081 GN=101255395 PE=3 SV=1 - [K4BXN9_SOLLC]	59.59	1	30	37	240	1.1271	1.10765	1.14016	1.01434	1.00557	1.0461	1.05173	1.03239	1.07199	0.925127	0.918532	0.884854	787	89.6723	5.0083	GO:0044267,cellular protein metabolic process|GO:0006457,protein folding|GO:0044260,cellular macromolecule metabolic process|GO:0044238,primary metabolic process|GO:0019538,protein metabolic process|GO:0050896,response to stimulus|GO:0009987,cellular process|GO:0044237,cellular metabolic process|GO:0043170,macromolecule metabolic process|GO:0071704,organic substance metabolic process|GO:0006950,r…	GO:0031975,envelope|GO:0043229,intracellular organelle|GO:0043227,membrane-bounded organelle|GO:0043226,organelle|GO:0005737,cytoplasm|GO:0009941,chloroplast envelope|GO:0009536,plastid|GO:0031090,organelle membrane|GO:0009532,plastid stroma|GO:0005773,vacuole|GO:0009570,chloroplast stroma|GO:0098805,whole membrane|GO:0016020,membrane|GO:0005739,mitochondrion|GO:0005774,vacuolar membrane|GO:00444…	GO:0035639,purine ribonucleoside triphosphate binding|GO:0005488,binding|GO:0043167,ion binding|GO:1901363,heterocyclic compound binding|GO:1901265,nucleoside phosphate binding|GO:0001882,nucleoside binding|GO:0043168,anion binding|GO:0051082,unfolded protein binding|GO:0000166,nucleotide binding|GO:0001883,purine nucleoside binding|GO:0032549,ribonucleoside binding|GO:0017076,purine nucleotide b…	sly04626,Plant-pathogen interaction|sly04141,Protein processing in endoplasmic reticulum	0.90847	0.00267662	0.935168	0.00794164	0.808469	0.000161057	0.864516	0.00108711
Q96489	Class II small heat shock protein Le-HSP17.6	544282	Class II small heat shock protein Le-HSP17.6 OS=Solanum lycopersicum OX=4081 GN=544282 PE=2 SV=2 - [Q96489_SOLLC]	59.49	1	3	5	26	0.461952	0.3504	0.582594	0.416162	0.442423	0.606057	1.22762	1.21378	1.15172	0.981149	0.945127	0.951844	158	17.6131	6.80029				sly04141,Protein processing in endoplasmic reticulum	1.04996	0.808165	2.57581	0.000497196	2.06325	0.0018961	0.801009	0.000766437
Q3C2L6	Sorbitol related enzyme	LeSDH 778312	Sorbitol related enzyme OS=Solanum lycopersicum OX=4081 GN=LeSDH PE=2 SV=1 - [Q3C2L6_SOLLC]	59.44	1	13	13	61	0.92859	0.928914	0.992962	0.943397	0.9667	0.945016	1.19255	1.12937	1.1641	0.928391	1.02592	0.887907	355	38.1014	6.29053	GO:0008152,metabolic process|GO:0044710,single-organism metabolic process|GO:0044699,single-organism process|GO:0055114,oxidation-reduction process		GO:0005488,binding|GO:0043169,cation binding|GO:0046914,transition metal ion binding|GO:0043167,ion binding|GO:0003824,catalytic activity|GO:0008270,zinc ion binding|GO:0046872,metal ion binding|GO:0016491,oxidoreductase activity	sly00051,Fructose and mannose metabolism|sly01100,Metabolic pathways|sly00040,Pentose and glucuronate interconversions	1.00163	0.948841	1.22296	0.00166662	0.997107	0.955427	0.81532	0.00874379
K4BNE0	Uncharacterized protein	101253371	Uncharacterized protein OS=Solanum lycopersicum OX=4081 GN=101253371 PE=4 SV=1 - [K4BNE0_SOLLC]	59.38	2	8	15	82	0.937299	0.917324	0.963041	0.997518	0.967124	0.965306	0.911189	0.936154	0.999625	1.09081	1.05303	1.08107	357	40.5432	5.92236	GO:0030243,cellulose metabolic process|GO:0030244,cellulose biosynthetic process|GO:0044249,cellular biosynthetic process|GO:0009250,glucan biosynthetic process|GO:0034645,cellular macromolecule biosynthetic process|GO:0033692,cellular polysaccharide biosynthetic process|GO:0044699,single-organism process|GO:1901576,organic substance biosynthetic process|GO:0044710,single-organism metabolic proce…	GO:0005737,cytoplasm|GO:0005794,Golgi apparatus|GO:0043231,intracellular membrane-bounded organelle|GO:0005829,cytosol|GO:0044464,cell part|GO:0044444,cytoplasmic part|GO:0005623,cell|GO:0005622,intracellular|GO:0043229,intracellular organelle|GO:0012505,endomembrane system|GO:0044424,intracellular part|GO:0043227,membrane-bounded organelle|GO:0043226,organelle	GO:0016866,intramolecular transferase activity|GO:0016853,isomerase activity|GO:0003824,catalytic activity|GO:0052691,UDP-arabinopyranose mutase activity	sly00520,Amino sugar and nucleotide sugar metabolism	1.03985	0.0906125	1.0104	0.756869	1.14453	0.0014612	1.13275	0.0117241
K4BVU7	Uncharacterized protein	101253585	Uncharacterized protein OS=Solanum lycopersicum OX=4081 GN=101253585 PE=3 SV=1 - [K4BVU7_SOLLC]	59.22	1	14	14	89	0.799759	0.763019	0.80787	0.863383	0.820881	0.783927	1.05832	1.13218	1.12304	1.09347	1.14468	1.24631	206	23.0976	5.16064	GO:1901700,response to oxygen-containing compound|GO:0009628,response to abiotic stimulus|GO:0050896,response to stimulus|GO:0006950,response to stress|GO:0001101,response to acid chemical|GO:0009415,response to water|GO:0042221,response to chemical|GO:0010035,response to inorganic substance|GO:0009719,response to endogenous stimulus|GO:0009737,response to abscisic acid|GO:0009725,response to hor…	GO:0005737,cytoplasm|GO:0005829,cytosol|GO:0016020,membrane|GO:0044464,cell part|GO:0005623,cell|GO:0005622,intracellular|GO:0044444,cytoplasmic part|GO:0044424,intracellular part			1.04115	0.29153	1.39773	0.000312882	1.46984	0.00138764	1.05158	0.322941
H1ZXA9	Heat shock protein 70 isoform 3	hsc70.3 101055596	Heat shock protein 70 isoform 3 OS=Solanum lycopersicum OX=4081 GN=hsc70.3 PE=2 SV=1 - [H1ZXA9_SOLLC]	59.14	3	9	33	336	0.691652	0.612837	0.757274	0.631945	0.667523	0.713995	1.13375	1.16527	1.12242	1.10216	0.998234	1.01144	651	71.3452	5.24951			GO:0043168,anion binding|GO:0005488,binding|GO:0030554,adenyl nucleotide binding|GO:0035639,purine ribonucleoside triphosphate binding|GO:0097367,carbohydrate derivative binding|GO:1901363,heterocyclic compound binding|GO:1901265,nucleoside phosphate binding|GO:0000166,nucleotide binding|GO:0036094,small molecule binding|GO:0032553,ribonucleotide binding|GO:0032559,adenyl ribonucleotide binding|G…	sly04141,Protein processing in endoplasmic reticulum|sly03040,Spliceosome|sly04144,Endocytosis	0.976574	0.754354	1.65948	0.000486932	1.50931	0.00272672	0.909508	0.0423441
P93214	14-3-3 protein 9	TFT9	14-3-3 protein 9 OS=Solanum lycopersicum OX=4081 GN=TFT9 PE=2 SV=2 - [14339_SOLLC]	59	3	7	15	78	0.858355	0.920344	0.875057	1.00703	0.996556	0.935717	0.991515	0.926074	0.916034	0.840796	1.00775	0.985883	261	29.4135	4.81787			GO:0019904,protein domain specific binding|GO:0005515,protein binding|GO:0005488,binding		1.1076	0.0302262	1.06778	0.116747	1.06808	0.339394	1.00028	0.996506
K4D9L5	Uncharacterized protein		Uncharacterized protein OS=Solanum lycopersicum OX=4081 PE=3 SV=1 - [K4D9L5_SOLLC]	58.45	2	5	37	404	1.17595	1.06899	1.11667	1.10485	1.16991	1.07605	1.00406	1.00055	0.950083	0.994356	0.90226	0.971941	698	77.0934	5.69385			GO:0043168,anion binding|GO:0005488,binding|GO:0030554,adenyl nucleotide binding|GO:0035639,purine ribonucleoside triphosphate binding|GO:0097367,carbohydrate derivative binding|GO:1901363,heterocyclic compound binding|GO:1901265,nucleoside phosphate binding|GO:0000166,nucleotide binding|GO:0036094,small molecule binding|GO:0032553,ribonucleotide binding|GO:0032559,adenyl ribonucleotide binding|G…		0.996788	0.935154	0.878951	0.0187899	0.853327	0.016735	0.970847	0.430208
Q52QQ4	Ascorbate peroxidase (EC 1.11.1.11)	APX 778224	Ascorbate peroxidase OS=Solanum lycopersicum OX=4081 GN=APX PE=2 SV=1 - [Q52QQ4_SOLLC]	58.4	4	7	13	56	0.861356	0.858723	0.882236	0.946643	0.877807	0.898965	0.959761	0.975904	1.01059	1.0434	1.09165	1.00481	250	27.3048	6.27783	GO:0044710,single-organism metabolic process|GO:0050896,response to stimulus|GO:0006950,response to stress|GO:0055114,oxidation-reduction process|GO:0008152,metabolic process|GO:0006979,response to oxidative stress|GO:0044699,single-organism process|GO:0000302,response to reactive oxygen species|GO:0044248,cellular catabolic process|GO:0042744,hydrogen peroxide catabolic process|GO:0042743,hydrog…	GO:0005737,cytoplasm|GO:0009536,plastid|GO:0043231,intracellular membrane-bounded organelle|GO:0044464,cell part|GO:0044444,cytoplasmic part|GO:0005623,cell|GO:0005622,intracellular|GO:0043229,intracellular organelle|GO:0044424,intracellular part|GO:0043227,membrane-bounded organelle|GO:0043226,organelle|GO:0009507,chloroplast	GO:0020037,heme binding|GO:0046906,tetrapyrrole binding|GO:0097159,organic cyclic compound binding|GO:0016209,antioxidant activity|GO:1901363,heterocyclic compound binding|GO:0003824,catalytic activity|GO:0005488,binding|GO:0016688,L-ascorbate peroxidase activity|GO:0016684,oxidoreductase activity, acting on peroxide as acceptor|GO:0004601,peroxidase activity|GO:0016491,oxidoreductase activity|GO…	sly00053,Ascorbate and aldarate metabolism|sly00480,Glutathione metabolism	1.04654	0.136	1.13217	0.0023785	1.20657	0.00239068	1.06571	0.0920436
K4CEY6	Uncharacterized protein	101255117	Uncharacterized protein OS=Solanum lycopersicum OX=4081 GN=101255117 PE=4 SV=1 - [K4CEY6_SOLLC]	58.27	1	10	10	29	0.899554	0.883849	0.870123	0.914678	0.851947	0.924633	0.844928	0.915562	0.875568	0.969645	0.945283	0.909392	266	29.5302	8.26514	GO:0008152,metabolic process|GO:0044710,single-organism metabolic process|GO:0044699,single-organism process|GO:0055114,oxidation-reduction process		GO:0003824,catalytic activity|GO:0016491,oxidoreductase activity		1.01422	0.63191	0.993417	0.805596	1.06436	0.0429772	1.07142	0.080117
K4C950	Uncharacterized protein	101251592	Uncharacterized protein OS=Solanum lycopersicum OX=4081 GN=101251592 PE=4 SV=1 - [K4C950_SOLLC]	58.25	1	2	9	60	1.15454	1.03051	1.18509	1.01251	0.995823	1.11485	1.06856	1.15967	1.05378	0.90645	0.928149	0.921292	194	21.9169	9.5835	GO:0044249,cellular biosynthetic process|GO:0034641,cellular nitrogen compound metabolic process|GO:0006807,nitrogen compound metabolic process|GO:0034645,cellular macromolecule biosynthetic process|GO:1901576,organic substance biosynthetic process|GO:0044267,cellular protein metabolic process|GO:0044260,cellular macromolecule metabolic process|GO:0043043,peptide biosynthetic process|GO:0071704,o…	GO:0005737,cytoplasm|GO:0032991,macromolecular complex|GO:0005840,ribosome|GO:0043232,intracellular non-membrane-bounded organelle|GO:0044464,cell part|GO:0044444,cytoplasmic part|GO:0005623,cell|GO:0030529,intracellular ribonucleoprotein complex|GO:0043229,intracellular organelle|GO:0043228,non-membrane-bounded organelle|GO:0044424,intracellular part|GO:0005622,intracellular|GO:0043226,organelle…	GO:0097159,organic cyclic compound binding|GO:0019843,rRNA binding|GO:0003735,structural constituent of ribosome|GO:0003723,RNA binding|GO:0003676,nucleic acid binding|GO:0005198,structural molecule activity|GO:1901363,heterocyclic compound binding|GO:0005488,binding	sly03010,Ribosome	0.926723	0.242983	0.97385	0.637506	0.817738	0.012718	0.839696	0.00651465
K4CQB5	Uncharacterized protein	101259570	Uncharacterized protein OS=Solanum lycopersicum OX=4081 GN=101259570 PE=4 SV=1 - [K4CQB5_SOLLC]	58.13	1	11	23	161	1.12294	1.04976	1.08388	1.14083	1.09763	1.07356	0.98373	1.03591	0.982326	1.15294	1.19527	1.15009	406	44.7841	10.2573	GO:0044249,cellular biosynthetic process|GO:0034641,cellular nitrogen compound metabolic process|GO:0006807,nitrogen compound metabolic process|GO:0034645,cellular macromolecule biosynthetic process|GO:1901576,organic substance biosynthetic process|GO:0044267,cellular protein metabolic process|GO:0044260,cellular macromolecule metabolic process|GO:0043043,peptide biosynthetic process|GO:0071704,o…	GO:0005737,cytoplasm|GO:0032991,macromolecular complex|GO:0005840,ribosome|GO:0043232,intracellular non-membrane-bounded organelle|GO:0044464,cell part|GO:0044444,cytoplasmic part|GO:0005623,cell|GO:0030529,intracellular ribonucleoprotein complex|GO:0043229,intracellular organelle|GO:0043228,non-membrane-bounded organelle|GO:0044424,intracellular part|GO:0005622,intracellular|GO:0043226,organelle…	GO:0003735,structural constituent of ribosome|GO:0005198,structural molecule activity|GO:0097159,organic cyclic compound binding|GO:0003723,RNA binding|GO:0003676,nucleic acid binding|GO:1901363,heterocyclic compound binding|GO:0005488,binding	sly03010,Ribosome	1.01702	0.557128	0.921815	0.0368223	1.07423	0.0349976	1.16534	0.00194545
P30264	Catalase isozyme 1 (EC 1.11.1.6)	CAT1	Catalase isozyme 1 OS=Solanum lycopersicum OX=4081 GN=CAT1 PE=2 SV=1 - [CATA1_SOLLC]	57.52	3	21	23	155	0.897575	0.891869	0.885044	0.951989	0.92475	0.932174	1.07529	1.05871	1.0854	0.898458	0.94758	0.948947	492	56.47	7.03467	GO:0044712,single-organism catabolic process|GO:0044710,single-organism metabolic process|GO:0044237,cellular metabolic process|GO:0050896,response to stimulus|GO:0009987,cellular process|GO:0072593,reactive oxygen species metabolic process|GO:0044248,cellular catabolic process|GO:0006950,response to stress|GO:0042744,hydrogen peroxide catabolic process|GO:0044763,single-organism cellular process…	GO:0005737,cytoplasm|GO:0043231,intracellular membrane-bounded organelle|GO:0044464,cell part|GO:0005777,peroxisome|GO:0044444,cytoplasmic part|GO:0005623,cell|GO:0005622,intracellular|GO:0042579,microbody|GO:0043229,intracellular organelle|GO:0044424,intracellular part|GO:0043227,membrane-bounded organelle|GO:0043226,organelle|GO:0005739,mitochondrion	GO:0043169,cation binding|GO:0046872,metal ion binding|GO:0020037,heme binding|GO:0046906,tetrapyrrole binding|GO:0097159,organic cyclic compound binding|GO:0016209,antioxidant activity|GO:0043167,ion binding|GO:1901363,heterocyclic compound binding|GO:0003824,catalytic activity|GO:0005488,binding|GO:0004096,catalase activity|GO:0016684,oxidoreductase activity, acting on peroxide as acceptor|GO:0…	sly00380,Tryptophan metabolism|sly01200,Carbon metabolism|sly00630,Glyoxylate and dicarboxylate metabolism|sly04146,Peroxisome|sly01110,Biosynthesis of secondary metabolites	1.05026	0.00731009	1.20375	2.94462e-05	1.04505	0.0773997	0.868167	0.00151951
K4BBI0	Uncharacterized protein	101253247	Uncharacterized protein OS=Solanum lycopersicum OX=4081 GN=101253247 PE=3 SV=1 - [K4BBI0_SOLLC]	57.37	1	2	10	154	1.04327	0.866433	0.977922	0.935671	1.06122	0.954876	0.938016	0.87958	0.888365	1.01315	1.07374	1.11022	190	19.9258	6.06201	GO:0044249,cellular biosynthetic process|GO:0034641,cellular nitrogen compound metabolic process|GO:0006807,nitrogen compound metabolic process|GO:0034645,cellular macromolecule biosynthetic process|GO:1901576,organic substance biosynthetic process|GO:0044267,cellular protein metabolic process|GO:0044260,cellular macromolecule metabolic process|GO:0043043,peptide biosynthetic process|GO:0071704,o…	GO:0005737,cytoplasm|GO:0032991,macromolecular complex|GO:0005840,ribosome|GO:0043232,intracellular non-membrane-bounded organelle|GO:0044464,cell part|GO:0044444,cytoplasmic part|GO:0005623,cell|GO:0030529,intracellular ribonucleoprotein complex|GO:0043229,intracellular organelle|GO:0043228,non-membrane-bounded organelle|GO:0044424,intracellular part|GO:0005622,intracellular|GO:0043226,organelle…	GO:0003735,structural constituent of ribosome|GO:0005198,structural molecule activity	sly03010,Ribosome	1.02221	0.757715	0.93709	0.33065	1.10718	0.154604	1.18151	0.00824659
K4C3T2	Uncharacterized protein	101256384	Uncharacterized protein OS=Solanum lycopersicum OX=4081 GN=101256384 PE=3 SV=1 - [K4C3T2_SOLLC]	57.28	2	9	9	38	0.835695	0.757285	0.789954	0.828161	0.748665	0.889057	1.04005	0.92285	0.93181	0.923111	1.03153	0.969093	213	23.7082	6.43018	GO:1901564,organonitrogen compound metabolic process|GO:0006575,cellular modified amino acid metabolic process|GO:0043603,cellular amide metabolic process|GO:0009987,cellular process|GO:0044237,cellular metabolic process|GO:0008152,metabolic process|GO:0071704,organic substance metabolic process|GO:0034641,cellular nitrogen compound metabolic process|GO:0006807,nitrogen compound metabolic process…	GO:0005737,cytoplasm|GO:0044464,cell part|GO:0005623,cell|GO:0005622,intracellular|GO:0044424,intracellular part	GO:0016765,transferase activity, transferring alkyl or aryl (other than methyl) groups|GO:0016740,transferase activity|GO:0004364,glutathione transferase activity|GO:0003824,catalytic activity	sly00480,Glutathione metabolism	1.03481	0.584681	1.21477	0.0178778	1.22695	0.0096754	1.01003	0.853239
P17786	Elongation factor 1-alpha (EF-1-alpha)		Elongation factor 1-alpha OS=Solanum lycopersicum OX=4081 PE=2 SV=1 - [EF1A_SOLLC]	57.14	1	3	22	418	1.2107	1.23578	1.24166	1.0199	0.977815	1.04524	1.05402	1.02826	1.03134	0.96776	0.989987	0.926989	448	49.2567	9.11475	GO:0044249,cellular biosynthetic process|GO:0034641,cellular nitrogen compound metabolic process|GO:0006807,nitrogen compound metabolic process|GO:0034645,cellular macromolecule biosynthetic process|GO:1901576,organic substance biosynthetic process|GO:0044267,cellular protein metabolic process|GO:0044260,cellular macromolecule metabolic process|GO:0043043,peptide biosynthetic process|GO:0071704,o…	GO:0005737,cytoplasm|GO:0044464,cell part|GO:0005623,cell|GO:0005622,intracellular|GO:0044424,intracellular part	GO:0035639,purine ribonucleoside triphosphate binding|GO:0005488,binding|GO:0003676,nucleic acid binding|GO:0043167,ion binding|GO:1901363,heterocyclic compound binding|GO:0001883,purine nucleoside binding|GO:0001882,nucleoside binding|GO:0043168,anion binding|GO:0016462,pyrophosphatase activity|GO:0000166,nucleotide binding|GO:0032561,guanyl ribonucleotide binding|GO:1901265,nucleoside phosphate…	sly03013,RNA transport	0.825063	0.0005959	0.844222	0.000105617	0.782165	0.000207695	0.926492	0.0193471
K4B3H9	Glycine-rich RNA-binding protein	101262262 RBP1	Glycine-rich RNA-binding protein OS=Solanum lycopersicum OX=4081 GN=101262262 PE=2 SV=1 - [K4B3H9_SOLLC]	57.14	2	7	9	77	1.03968	1.06334	1.07033	1.05878	1.07463	1.04772	0.939398	0.961958	0.909623	1.04632	1.0889	1.08188	175	17.3329	5.70654	GO:0006950,response to stress|GO:0050896,response to stimulus		GO:0097159,organic cyclic compound binding|GO:0000166,nucleotide binding|GO:0036094,small molecule binding|GO:0003723,RNA binding|GO:0003676,nucleic acid binding|GO:0003677,DNA binding|GO:1901363,heterocyclic compound binding|GO:1901265,nucleoside phosphate binding|GO:0005488,binding		1.00245	0.841019	0.885809	0.00244585	1.01379	0.416697	1.14447	0.00252494
A0A0U1ZGX1	ATP synthase subunit b, chloroplastic (ATP synthase F(0) sector subunit b) (ATPase subunit I)	atpF	ATP synthase subunit b, chloroplastic OS=Solanum lycopersicum OX=4081 GN=atpF PE=3 SV=1 - [A0A0U1ZGX1_SOLLC]	57.07	5	12	12	64	0.90068	0.854107	0.840069	0.971196	1.06896	1.00041	0.9497	0.925028	0.958133	1.05086	1.03885	1.05749	184	20.8589	8.68994	GO:0009167,purine ribonucleoside monophosphate metabolic process|GO:0009165,nucleotide biosynthetic process|GO:0009163,nucleoside biosynthetic process|GO:0009161,ribonucleoside monophosphate metabolic process|GO:1901362,organic cyclic compound biosynthetic process|GO:0042451,purine nucleoside biosynthetic process|GO:0009168,purine ribonucleoside monophosphate biosynthetic process|GO:0044710,singl…	GO:0055035,plastid thylakoid membrane|GO:0034357,photosynthetic membrane|GO:0031976,plastid thylakoid|GO:0043229,intracellular organelle|GO:0005622,intracellular|GO:0043227,membrane-bounded organelle|GO:0043226,organelle|GO:0031224,intrinsic component of membrane|GO:0009535,chloroplast thylakoid membrane|GO:0009534,chloroplast thylakoid|GO:0045263,proton-transporting ATP synthase complex, couplin…	GO:0035639,purine ribonucleoside triphosphate binding|GO:0005488,binding|GO:0016887,ATPase activity|GO:0043167,ion binding|GO:1901363,heterocyclic compound binding|GO:0032550,purine ribonucleoside binding|GO:0001882,nucleoside binding|GO:0043168,anion binding|GO:0042625,ATPase coupled ion transmembrane transporter activity|GO:0042626,ATPase activity, coupled to transmembrane movement of substance…	sly00190,Oxidative phosphorylation|sly01100,Metabolic pathways|sly00195,Photosynthesis	1.17177	0.0123091	1.09172	0.0189839	1.21286	0.000649366	1.11096	0.000760413
P62980	Ubiquitin-40S ribosomal protein S27a [Cleaved into: Ubiquitin; 40S ribosomal protein S27a]	UBI3 RPS27A	Ubiquitin-40S ribosomal protein S27a OS=Solanum lycopersicum OX=4081 GN=UBI3 PE=1 SV=2 - [RS27A_SOLLC]	57.05	8	1	9	135	1.08282	1.11263	1.13597	1.20369	1.25485	1.28718	0.961905	1.00501	0.975643	1.04211	0.92728	0.921906	156	17.6905	9.78857	GO:0044249,cellular biosynthetic process|GO:0034641,cellular nitrogen compound metabolic process|GO:0006807,nitrogen compound metabolic process|GO:0034645,cellular macromolecule biosynthetic process|GO:1901576,organic substance biosynthetic process|GO:0044267,cellular protein metabolic process|GO:0044260,cellular macromolecule metabolic process|GO:0043043,peptide biosynthetic process|GO:0071704,o…	GO:0005737,cytoplasm|GO:0032991,macromolecular complex|GO:0043231,intracellular membrane-bounded organelle|GO:0043232,intracellular non-membrane-bounded organelle|GO:0005634,nucleus|GO:0044464,cell part|GO:0044444,cytoplasmic part|GO:0005623,cell|GO:0030529,intracellular ribonucleoprotein complex|GO:0043229,intracellular organelle|GO:0043228,non-membrane-bounded organelle|GO:0044424,intracellular…	GO:0043169,cation binding|GO:0005198,structural molecule activity|GO:0043167,ion binding|GO:0003735,structural constituent of ribosome|GO:0005488,binding|GO:0046872,metal ion binding		1.12436	0.00863905	0.883272	0.00289636	0.867885	0.0252638	0.98258	0.699699
Q53Z32	Molecular chaperone Hsp90-2		Molecular chaperone Hsp90-2 OS=Solanum lycopersicum OX=4081 PE=2 SV=1 - [Q53Z32_SOLLC]	56.94	1	10	39	192	1.20323	1.20542	1.1434	1.11319	1.25508	1.1491	0.916529	0.933822	0.936779	0.810194	0.808477	0.90064	699	80.0857	5.03369	GO:0044267,cellular protein metabolic process|GO:0006457,protein folding|GO:0044260,cellular macromolecule metabolic process|GO:0044238,primary metabolic process|GO:0019538,protein metabolic process|GO:0050896,response to stimulus|GO:0009987,cellular process|GO:0044237,cellular metabolic process|GO:0043170,macromolecule metabolic process|GO:0071704,organic substance metabolic process|GO:0006950,r…	GO:0005737,cytoplasm|GO:0044464,cell part|GO:0005623,cell|GO:0005622,intracellular|GO:0044424,intracellular part	GO:0035639,purine ribonucleoside triphosphate binding|GO:0005488,binding|GO:0043167,ion binding|GO:1901363,heterocyclic compound binding|GO:1901265,nucleoside phosphate binding|GO:0001882,nucleoside binding|GO:0043168,anion binding|GO:0051082,unfolded protein binding|GO:0000166,nucleotide binding|GO:0001883,purine nucleoside binding|GO:0032549,ribonucleoside binding|GO:0017076,purine nucleotide b…	sly04626,Plant-pathogen interaction|sly04141,Protein processing in endoplasmic reticulum	0.990233	0.818461	0.784653	0.00027783	0.709255	0.000711828	0.903909	0.0453895
K4B814	40S ribosomal protein S4	104645898	40S ribosomal protein S4 OS=Solanum lycopersicum OX=4081 GN=104645898 PE=3 SV=1 - [K4B814_SOLLC]	56.82	4	9	17	100	1.20048	1.28145	1.2316	1.00424	1.06203	1.0377	1.04757	1.02237	1.00461	0.808558	0.804992	0.873375	264	29.8852	10.2866	GO:0044249,cellular biosynthetic process|GO:0034641,cellular nitrogen compound metabolic process|GO:0006807,nitrogen compound metabolic process|GO:0034645,cellular macromolecule biosynthetic process|GO:1901576,organic substance biosynthetic process|GO:0044267,cellular protein metabolic process|GO:0044260,cellular macromolecule metabolic process|GO:0043043,peptide biosynthetic process|GO:0071704,o…	GO:0005737,cytoplasm|GO:0032991,macromolecular complex|GO:0005840,ribosome|GO:0043232,intracellular non-membrane-bounded organelle|GO:0044464,cell part|GO:0044444,cytoplasmic part|GO:0005623,cell|GO:0030529,intracellular ribonucleoprotein complex|GO:0043229,intracellular organelle|GO:0043228,non-membrane-bounded organelle|GO:0044424,intracellular part|GO:0005622,intracellular|GO:0043226,organelle…	GO:0097159,organic cyclic compound binding|GO:0019843,rRNA binding|GO:0003735,structural constituent of ribosome|GO:0003723,RNA binding|GO:0003676,nucleic acid binding|GO:0005198,structural molecule activity|GO:1901363,heterocyclic compound binding|GO:0005488,binding	sly03010,Ribosome	0.835852	0.00216362	0.827929	0.00133319	0.669692	0.000227131	0.808876	0.00154016
K4C2S7	V-type proton ATPase subunit G	101254490	V-type proton ATPase subunit G OS=Solanum lycopersicum OX=4081 GN=101254490 PE=3 SV=1 - [K4C2S7_SOLLC]	56.76	1	3	4	9	0.774489	0.90524	0.783227	0.763615	0.744572	0.842745	0.792216	0.97477	1.15264	1.1745	1.1065	1.03802	111	12.4774	6.56592	GO:0006818,hydrogen transport|GO:0015992,proton transport|GO:0006812,cation transport|GO:0006811,ion transport|GO:0009987,cellular process|GO:0015672,monovalent inorganic cation transport|GO:0044765,single-organism transport|GO:0044763,single-organism cellular process|GO:0044699,single-organism process|GO:0006810,transport|GO:0051179,localization|GO:0051234,establishment of localization|GO:005508…	GO:0043229,intracellular organelle|GO:0043227,membrane-bounded organelle|GO:0043226,organelle|GO:0005737,cytoplasm|GO:0031090,organelle membrane|GO:0005773,vacuole|GO:0098805,whole membrane|GO:0016020,membrane|GO:0005774,vacuolar membrane|GO:0044437,vacuolar part|GO:0016471,vacuolar proton-transporting V-type ATPase complex|GO:0098588,bounding membrane of organelle|GO:0043234,protein complex|GO:0…	GO:0016787,hydrolase activity|GO:0016820,hydrolase activity, acting on acid anhydrides, catalyzing transmembrane movement of substances|GO:0005215,transporter activity|GO:0016817,hydrolase activity, acting on acid anhydrides|GO:0003824,catalytic activity|GO:0022857,transmembrane transporter activity|GO:0022804,active transmembrane transporter activity	sly00190,Oxidative phosphorylation|sly01100,Metabolic pathways|sly04145,Phagosome	0.954516	0.510959	1.18541	0.246675	1.34757	0.00780316	1.13679	0.29754
K4CHH4	Uncharacterized protein	101264842	Uncharacterized protein OS=Solanum lycopersicum OX=4081 GN=101264842 PE=3 SV=1 - [K4CHH4_SOLLC]	56.74	1	24	24	120	1.27427	1.22855	1.219	1.19192	1.20127	1.21641	0.895364	0.920614	0.913939	0.873778	0.882428	0.899271	527	59.2296	5.07178	GO:0046907,intracellular transport|GO:0007034,vacuolar transport|GO:0006810,transport|GO:0044765,single-organism transport|GO:1902578,single-organism localization|GO:0051649,establishment of localization in cell|GO:1902582,single-organism intracellular transport|GO:0051234,establishment of localization|GO:0051179,localization|GO:0044699,single-organism process|GO:0051641,cellular localization	GO:0044464,cell part|GO:0005623,cell|GO:0005622,intracellular		sly04144,Endocytosis	0.96985	0.113099	0.73349	5.95354e-05	0.713489	4.44341e-05	0.972732	0.0799573
A0A0C5CEE6	50S ribosomal protein L14, chloroplastic	rpl14	50S ribosomal protein L14, chloroplastic OS=Solanum lycopersicum OX=4081 GN=rpl14 PE=3 SV=1 - [A0A0C5CEE6_SOLLC]	56.56	1	7	7	49	1.20644	1.18373	1.18667	0.976347	0.98902	1.01713	1.02662	0.994574	0.9959	0.866706	0.965154	0.908073	122	13.5692	8.51416	GO:0044249,cellular biosynthetic process|GO:0034641,cellular nitrogen compound metabolic process|GO:0006807,nitrogen compound metabolic process|GO:0034645,cellular macromolecule biosynthetic process|GO:1901576,organic substance biosynthetic process|GO:0044267,cellular protein metabolic process|GO:0044260,cellular macromolecule metabolic process|GO:0043043,peptide biosynthetic process|GO:0071704,o…	GO:0015934,large ribosomal subunit|GO:0043229,intracellular organelle|GO:0043228,non-membrane-bounded organelle|GO:0043227,membrane-bounded organelle|GO:0043226,organelle|GO:0005737,cytoplasm|GO:0044446,intracellular organelle part|GO:0009536,plastid|GO:0030529,intracellular ribonucleoprotein complex|GO:0009507,chloroplast|GO:0044391,ribosomal subunit|GO:0005840,ribosome|GO:0032991,macromolecular…	GO:0097159,organic cyclic compound binding|GO:0019843,rRNA binding|GO:0003735,structural constituent of ribosome|GO:0003723,RNA binding|GO:0003676,nucleic acid binding|GO:0005198,structural molecule activity|GO:1901363,heterocyclic compound binding|GO:0005488,binding|GO:0070180,large ribosomal subunit rRNA binding	sly03010,Ribosome	0.833835	0.000144934	0.843506	0.000123575	0.766019	0.000689924	0.908137	0.0384346
K4D184	Peptidyl-prolyl cis-trans isomerase (PPIase) (EC 5.2.1.8)	101254541	Peptidyl-prolyl cis-trans isomerase OS=Solanum lycopersicum OX=4081 GN=101254541 PE=3 SV=1 - [K4D184_SOLLC]	56.4	2	2	8	127	0.872307	0.875689	0.889567	0.918334	0.968616	0.954065	0.985829	0.98422	0.95101	1.19023	1.2423	1.20939	172	17.8618	8.33838	GO:0044267,cellular protein metabolic process|GO:0000413,protein peptidyl-prolyl isomerization|GO:0006457,protein folding|GO:0018208,peptidyl-proline modification|GO:0044260,cellular macromolecule metabolic process|GO:0044238,primary metabolic process|GO:0019538,protein metabolic process|GO:0044237,cellular metabolic process|GO:0009987,cellular process|GO:0006464,cellular protein modification pro…		GO:0003824,catalytic activity|GO:0016853,isomerase activity|GO:0003755,peptidyl-prolyl cis-trans isomerase activity|GO:0016859,cis-trans isomerase activity		1.07714	0.0128448	1.10748	0.0016489	1.38079	3.15647e-05	1.24678	0.000223797
K4CMT6	Uncharacterized protein	101245975	Uncharacterized protein OS=Solanum lycopersicum OX=4081 GN=101245975 PE=4 SV=1 - [K4CMT6_SOLLC]	55.56	1	4	4	15	0.953803	0.938118	0.937701	0.815883	0.908512	0.879147	0.93118	0.893448	0.907639	1.08378	1.06647	1.11454	90	10.091	5.50342			GO:1901681,sulfur compound binding|GO:0043168,anion binding|GO:0050662,coenzyme binding|GO:0000062,fatty-acyl-CoA binding|GO:0043167,ion binding|GO:0048037,cofactor binding|GO:0005488,binding|GO:1901567,fatty acid derivative binding		0.920102	0.0537037	0.965594	0.056557	1.15379	0.00064351	1.1949	0.000574422
K4C9J5	Histone H2B	104648016	Histone H2B OS=Solanum lycopersicum OX=4081 GN=104648016 PE=3 SV=1 - [K4C9J5_SOLLC]	55.24	1	2	9	287	0.904653	0.95641	0.859817	1.06765	1.04136	0.942401	0.75653	0.800898	0.899808	1.22769	1.00455	1.24323	143	15.7738	10.0229		GO:0044815,DNA packaging complex|GO:0043229,intracellular organelle|GO:0043228,non-membrane-bounded organelle|GO:0000785,chromatin|GO:0000786,nucleosome|GO:0043227,membrane-bounded organelle|GO:0043226,organelle|GO:0005634,nucleus|GO:0005694,chromosome|GO:0043234,protein complex|GO:0032991,macromolecular complex|GO:0043231,intracellular membrane-bounded organelle|GO:0043232,intracellular non-memb…	GO:0003676,nucleic acid binding|GO:0097159,organic cyclic compound binding|GO:0005488,binding|GO:0005515,protein binding|GO:0003677,DNA binding|GO:0046983,protein dimerization activity|GO:0046982,protein heterodimerization activity|GO:1901363,heterocyclic compound binding		1.12148	0.0801067	0.903103	0.158167	1.27733	0.0373793	1.41438	0.0181701
A0A0C5CUV5	30S ribosomal protein S15, chloroplastic	rps15	30S ribosomal protein S15, chloroplastic OS=Solanum lycopersicum OX=4081 GN=rps15 PE=3 SV=1 - [A0A0C5CUV5_SOLLC]	55.17	1	6	6	24	1.06457	1.06841	1.01781	0.865469	0.916029	0.842824	0.895305	0.87581	0.816484	0.685812	0.868669	0.730147	87	10.4229	10.7261	GO:0044249,cellular biosynthetic process|GO:0034641,cellular nitrogen compound metabolic process|GO:0006807,nitrogen compound metabolic process|GO:0034645,cellular macromolecule biosynthetic process|GO:1901576,organic substance biosynthetic process|GO:0044267,cellular protein metabolic process|GO:0044260,cellular macromolecule metabolic process|GO:0043043,peptide biosynthetic process|GO:0071704,o…	GO:0005737,cytoplasm|GO:0009536,plastid|GO:0032991,macromolecular complex|GO:0005840,ribosome|GO:0043232,intracellular non-membrane-bounded organelle|GO:0044464,cell part|GO:0044444,cytoplasmic part|GO:0005623,cell|GO:0030529,intracellular ribonucleoprotein complex|GO:0043229,intracellular organelle|GO:0043228,non-membrane-bounded organelle|GO:0044424,intracellular part|GO:0009507,chloroplast|GO:…	GO:0003735,structural constituent of ribosome|GO:0005198,structural molecule activity	sly03010,Ribosome	0.832908	0.0029187	0.821253	0.0028403	0.725096	0.00734386	0.882914	0.167382
K4D4T0	Uncharacterized protein	101262068	Uncharacterized protein OS=Solanum lycopersicum OX=4081 GN=101262068 PE=3 SV=1 - [K4D4T0_SOLLC]	54.86	2	9	9	46	1.1051	1.10313	1.10544	0.962631	1.01144	0.995635	0.891757	0.874255	0.880426	0.819739	0.79457	0.864165	144	16.2237	9.99365	GO:0044249,cellular biosynthetic process|GO:0034641,cellular nitrogen compound metabolic process|GO:0006807,nitrogen compound metabolic process|GO:0034645,cellular macromolecule biosynthetic process|GO:1901576,organic substance biosynthetic process|GO:0044267,cellular protein metabolic process|GO:0044260,cellular macromolecule metabolic process|GO:0043043,peptide biosynthetic process|GO:0071704,o…	GO:0005737,cytoplasm|GO:0032991,macromolecular complex|GO:0005840,ribosome|GO:0043232,intracellular non-membrane-bounded organelle|GO:0044464,cell part|GO:0044444,cytoplasmic part|GO:0005623,cell|GO:0030529,intracellular ribonucleoprotein complex|GO:0043229,intracellular organelle|GO:0043228,non-membrane-bounded organelle|GO:0044424,intracellular part|GO:0005622,intracellular|GO:0043226,organelle…	GO:0003735,structural constituent of ribosome|GO:0005198,structural molecule activity	sly03010,Ribosome	0.896197	0.00134654	0.798642	1.75234e-06	0.747954	0.000165604	0.936532	0.0558908
K4D5T1	Uncharacterized protein	778343	Uncharacterized protein OS=Solanum lycopersicum OX=4081 GN=778343 PE=3 SV=1 - [K4D5T1_SOLLC]	54.48	3	12	13	64	0.845523	0.880268	0.818597	0.912576	0.918658	0.816293	0.964206	0.961503	1.00418	1.21809	1.15529	1.27264	268	29.8375	8.45557	GO:0009735,response to cytokinin|GO:0034641,cellular nitrogen compound metabolic process|GO:0006807,nitrogen compound metabolic process|GO:0098754,detoxification|GO:0009719,response to endogenous stimulus|GO:0044267,cellular protein metabolic process|GO:0044260,cellular macromolecule metabolic process|GO:0009636,response to toxic substance|GO:0098869,cellular oxidant detoxification|GO:0071704,org…	GO:0031975,envelope|GO:0043229,intracellular organelle|GO:0043227,membrane-bounded organelle|GO:0043226,organelle|GO:0005737,cytoplasm|GO:0009941,chloroplast envelope|GO:0009536,plastid|GO:0009532,plastid stroma|GO:0009570,chloroplast stroma|GO:0044435,plastid part|GO:0044434,chloroplast part|GO:0031967,organelle envelope|GO:0009507,chloroplast|GO:0009526,plastid envelope|GO:0043231,intracellular…	GO:0045174,glutathione dehydrogenase (ascorbate) activity|GO:0004364,glutathione transferase activity|GO:0016765,transferase activity, transferring alkyl or aryl (other than methyl) groups|GO:0003824,catalytic activity|GO:0016672,oxidoreductase activity, acting on a sulfur group of donors, quinone or similar compound as acceptor|GO:0015038,glutathione disulfide oxidoreductase activity|GO:0016740,…		1.04054	0.412887	1.15151	0.00469424	1.43297	0.000662494	1.24442	0.002855
K4C1D2	Uncharacterized protein	101264827	Uncharacterized protein OS=Solanum lycopersicum OX=4081 GN=101264827 PE=3 SV=1 - [K4C1D2_SOLLC]	54.3	1	1	9	48	0.969389	1.07222	1.1741	1.2306	1.38677	1.16522	0.793136	0.871878	0.92056	1.14973	1.17237	1.27568	151	17.0385	10.3892	GO:0044249,cellular biosynthetic process|GO:0034641,cellular nitrogen compound metabolic process|GO:0006807,nitrogen compound metabolic process|GO:0034645,cellular macromolecule biosynthetic process|GO:1901576,organic substance biosynthetic process|GO:0044267,cellular protein metabolic process|GO:0044260,cellular macromolecule metabolic process|GO:0043043,peptide biosynthetic process|GO:0071704,o…	GO:0005737,cytoplasm|GO:0032991,macromolecular complex|GO:0005840,ribosome|GO:0043232,intracellular non-membrane-bounded organelle|GO:0044464,cell part|GO:0044444,cytoplasmic part|GO:0005623,cell|GO:0030529,intracellular ribonucleoprotein complex|GO:0043229,intracellular organelle|GO:0043228,non-membrane-bounded organelle|GO:0044424,intracellular part|GO:0005622,intracellular|GO:0043226,organelle…	GO:0003735,structural constituent of ribosome|GO:0005198,structural molecule activity|GO:0070181,small ribosomal subunit rRNA binding|GO:0097159,organic cyclic compound binding|GO:0019843,rRNA binding|GO:0003723,RNA binding|GO:0003676,nucleic acid binding|GO:1901363,heterocyclic compound binding|GO:0005488,binding	sly03010,Ribosome	1.17629	0.099312	0.804045	0.0395625	1.11881	0.145904	1.39148	0.00327083
K4C8Q9	Uncharacterized protein	101265739	Uncharacterized protein OS=Solanum lycopersicum OX=4081 GN=101265739 PE=3 SV=1 - [K4C8Q9_SOLLC]	54.29	2	6	9	55	1.13797	1.13626	1.13807	1.16382	1.16191	1.11491	0.934037	0.914854	0.984705	1.10346	1.1492	1.0933	175	19.9604	10.0669	GO:0044249,cellular biosynthetic process|GO:0034641,cellular nitrogen compound metabolic process|GO:0006807,nitrogen compound metabolic process|GO:0034645,cellular macromolecule biosynthetic process|GO:1901576,organic substance biosynthetic process|GO:0044267,cellular protein metabolic process|GO:0044260,cellular macromolecule metabolic process|GO:0043043,peptide biosynthetic process|GO:0071704,o…	GO:0005737,cytoplasm|GO:0005622,intracellular|GO:0015934,large ribosomal subunit|GO:0005840,ribosome|GO:0043232,intracellular non-membrane-bounded organelle|GO:0044464,cell part|GO:0044444,cytoplasmic part|GO:0005623,cell|GO:0044391,ribosomal subunit|GO:0044446,intracellular organelle part|GO:0043229,intracellular organelle|GO:0043228,non-membrane-bounded organelle|GO:0044424,intracellular part|G…	GO:0003735,structural constituent of ribosome|GO:0005198,structural molecule activity	sly03010,Ribosome	1.0083	0.586903	0.830404	0.000757972	0.980557	0.267895	1.18082	0.00320138
K4BFU0	Uncharacterized protein	101255667	Uncharacterized protein OS=Solanum lycopersicum OX=4081 GN=101255667 PE=3 SV=1 - [K4BFU0_SOLLC]	54.26	1	3	13	79	0.806844	0.917321	0.805855	1.20404	0.98049	0.943737	0.933896	0.970126	0.981609	1.02725	0.96368	1.0037	258	29.1045	4.76709			GO:0019904,protein domain specific binding|GO:0005515,protein binding|GO:0005488,binding		1.23646	0.0894376	1.14056	0.0404679	1.18364	0.020082	1.03777	0.196572
K4D0R4	Uncharacterized protein	101245302	Uncharacterized protein OS=Solanum lycopersicum OX=4081 GN=101245302 PE=4 SV=1 - [K4D0R4_SOLLC]	53.81	1	21	21	78	1.11571	1.14652	1.08835	0.959586	0.942681	0.991708	1.09259	1.04594	1.05694	0.897752	0.941988	0.954473	734	78.042	5.93506		GO:0016021,integral component of membrane|GO:0016020,membrane|GO:0044464,cell part|GO:0005623,cell|GO:0005622,intracellular|GO:0044425,membrane part|GO:0031224,intrinsic component of membrane			0.863723	0.00233553	0.953704	0.0777658	0.833948	0.00152227	0.874431	0.00384514
K4BTY9	Uncharacterized protein		Uncharacterized protein OS=Solanum lycopersicum OX=4081 PE=3 SV=1 - [K4BTY9_SOLLC]	53.73	2	5	14	87	0.825189	0.735577	0.873893	0.937445	1.0658	1.014	0.839617	0.825215	0.821298	0.886558	0.82851	0.874419	268	30.4205	5.47803			GO:0019904,protein domain specific binding|GO:0005515,protein binding|GO:0005488,binding		1.23929	0.0242851	1.02114	0.696325	1.06359	0.307767	1.04157	0.136574
K4B7W7	Uncharacterized protein	101261290	Uncharacterized protein OS=Solanum lycopersicum OX=4081 GN=101261290 PE=4 SV=1 - [K4B7W7_SOLLC]	53.7	1	2	7	40	1.24626	1.31285	1.2432	1.10133	1.23526	1.14423	0.954779	0.790247	0.837874	1.18821	1.09578	1.15294	108	11.9606	10.5356		GO:0005737,cytoplasm|GO:0032991,macromolecular complex|GO:0005840,ribosome|GO:0043232,intracellular non-membrane-bounded organelle|GO:0044464,cell part|GO:0044444,cytoplasmic part|GO:0005623,cell|GO:0030529,intracellular ribonucleoprotein complex|GO:0043229,intracellular organelle|GO:0043228,non-membrane-bounded organelle|GO:0044424,intracellular part|GO:0005622,intracellular|GO:0043226,organelle…		sly03010,Ribosome	0.91545	0.0783203	0.679298	0.00165675	0.903906	0.0259032	1.33065	0.00697733
K4C7H8	Uncharacterized protein	101248113	Uncharacterized protein OS=Solanum lycopersicum OX=4081 GN=101248113 PE=4 SV=1 - [K4C7H8_SOLLC]	53.6	1	8	8	47	0.855642	0.967312	0.914198	0.883036	0.849298	0.951969	1.11504	1.10702	1.1082	0.953783	1.01818	1.01246	250	27.2793	8.22119	GO:0008152,metabolic process|GO:0009987,cellular process|GO:0015979,photosynthesis|GO:0044237,cellular metabolic process	GO:0043234,protein complex|GO:0009579,thylakoid|GO:0005622,intracellular|GO:0032991,macromolecular complex|GO:0009523,photosystem II|GO:0009521,photosystem|GO:0009654,photosystem II oxygen evolving complex|GO:0034357,photosynthetic membrane|GO:0016020,membrane|GO:0044464,cell part|GO:0005623,cell|GO:0019898,extrinsic component of membrane|GO:0098796,membrane protein complex|GO:0044436,thylakoid p…	GO:0043169,cation binding|GO:0043167,ion binding|GO:0005488,binding|GO:0046872,metal ion binding|GO:0005509,calcium ion binding	sly01100,Metabolic pathways|sly00195,Photosynthesis	0.980692	0.710524	1.21669	0.0036274	1.09034	0.0974836	0.896151	0.00511957
Q10712	Leucine aminopeptidase 1, chloroplastic (EC 3.4.11.1) (DR57) (Leucyl aminopeptidase 1) (LAP 1) (Proline aminopeptidase 1) (EC 3.4.11.5) (Prolyl aminopeptidase 1)	LAPA1 LAP LAP2	Leucine aminopeptidase 1, chloroplastic OS=Solanum lycopersicum OX=4081 GN=LAPA1 PE=1 SV=1 - [AMPL1_SOLLC]	53.59	5	3	23	224	0.661522	0.69739	0.732072	0.764381	0.775226	0.804069	0.991775	1.06387	0.98626	0.929038	0.864203	1.03015	571	60.2418	6.13818	GO:0044238,primary metabolic process|GO:0019538,protein metabolic process|GO:0043170,macromolecule metabolic process|GO:0071704,organic substance metabolic process|GO:0008152,metabolic process|GO:0006508,proteolysis|GO:0051259,protein oligomerization|GO:0065003,macromolecular complex assembly|GO:0022607,cellular component assembly|GO:1901564,organonitrogen compound metabolic process|GO:0071822,pr…	GO:0005737,cytoplasm|GO:0009536,plastid|GO:0043231,intracellular membrane-bounded organelle|GO:0044464,cell part|GO:0044444,cytoplasmic part|GO:0005623,cell|GO:0005622,intracellular|GO:0043229,intracellular organelle|GO:0044424,intracellular part|GO:0043227,membrane-bounded organelle|GO:0043226,organelle|GO:0009507,chloroplast	GO:0004177,aminopeptidase activity|GO:0046914,transition metal ion binding|GO:0016787,hydrolase activity|GO:0003824,catalytic activity|GO:0043169,cation binding|GO:0030145,manganese ion binding|GO:0043167,ion binding|GO:0008238,exopeptidase activity|GO:0070011,peptidase activity, acting on L-amino acid peptides|GO:0005488,binding|GO:0008233,peptidase activity|GO:0046872,metal ion binding|GO:00082…	sly01100,Metabolic pathways|sly00480,Glutathione metabolism	1.12085	0.023268	1.45477	0.000600748	1.35027	0.00959887	0.928164	0.251418
[truncated: 5,588 more rows]

## Sheet: Table S4
Table S4 Expression data for all the significantly changed protein
Accession	Protein names	Gene names	Description	ΣCoverage	Σ# Proteins	Σ# Unique Peptides	Σ# Peptides	Σ# PSMs	Biological Process	Cell Component	Molecular Function	KEGG Pathways	Ratio(BR/Control)	Pvalue(BR/Control)	Ratio(Ca/Control)	Pvalue(Ca/Control)	Ratio(Ca+BR/Control)	Pvalue(Ca+BR/Control)	Ratio(Ca+BR/Ca)	Pvalue(Ca+BR/Ca)
[truncated: 1,017 more rows]

## Sheet: Table S5
Table S5 Expression data for the significantly changed proteins were induced by the comparison of BR to control
Accession	Protein names	Gene names	Description	ΣCoverage	Σ# Proteins	Σ# Unique Peptides	Σ# Peptides	Σ# PSMs	Biological Process	Cell Component	Molecular Function	KEGG Pathways	Ratio (BR/Control)	Pvalue (BR/Control)	Ratio (Ca/Control)	Pvalue (Ca/Control)	Ratio (Ca+BR/Control)	Pvalue(Ca+BR/Control)	Ratio(Ca+BR/Ca)	Pvalue(Ca+BR/Ca)
[truncated: 172 more rows]

## Sheet: Table S6
Table S6 Expression data for all the significantly changed proteins were induced by the comparison of Ca(NO3)2 to control
[truncated: 470 more rows]

[truncated: 4 more sheets: Table S7, Table S8, Table S9, Table S10]
